# Supplementary material for: N6-Methyladenosine RNA modification in cerebrospinal fluid as a novel potential diagnostic biomarker for progressive multiple sclerosis
Source: J Transl Med. 2021 Jul 22;19:316. doi: 10.1186/s12967-021-02981-5 (PMC8296732; doi:10.1186/s12967-021-02981-5)
Supplement: Supplementary file 2 — Additional file 2: Table S4. The merged gene expression matrix from E-MTAB-69 and E-MTAB-2374 via batch-normalization. Table S5. The 13 m6A RNA methylation regulators in the merged data set. Table S6. The differentially expressed analysis of the 13 m6A RNA methylation regulators between MS patients and non-MS controls. Table S7. Identification of differentially expressed genes (DEGs) between MS patients and non-MS controls. Table S8. The gene ontology (GO) analysis of the DEGs. Table S9. The gene ontology (GO) analysis of the 13 m6A RNA methylation regulators. Table S10. The Kyoto Encyclopedia of Genes and Genomes (KEGG) pathways of the DEGs. Table S11. The clinical characteristic in the training set (n = 41). [file 12967_2021_2981_MOESM2_ESM.xlsx]

## Sheet: Table S4
Additional file 2: Table S4. The merged gene expression matrix from E-MTAB-69 and E-MTAB-2374 via batch-normalization.
#NAME	BB21	BB22	BB23	BB24	BB25	BB26	BB27	BB28	BB29	BB30	BB31	BB32	BB33	BB34	BB35	BB36	BB37	BB38	BB1	BB10	BB11	BB12	BB13	BB14	BB15	BB16	BB17	BB18	BB19	BB2	BB20	BB3	BB39	BB4	BB40	BB41	BB42	BB43	BB44	BB5	BB6	BB7	BB8	BB9	A493_E2152	A511_04_C2180	A523_A2213	A523_C2195	A523_E2222
#CLASS:Type	Non_MS	Non_MS	Non_MS	Non_MS	Non_MS	Non_MS	Non_MS	Non_MS	Non_MS	Non_MS	Non_MS	Non_MS	Non_MS	Non_MS	Non_MS	Non_MS	Non_MS	Non_MS	MS	MS	MS	MS	MS	MS	MS	MS	MS	MS	MS	MS	MS	MS	MS	MS	MS	MS	MS	MS	MS	MS	MS	MS	MS	MS	Non_MS	Non_MS	Non_MS	Non_MS	Non_MS
A1BG	4.20238	3.89523	3.66408	3.92402	3.67894	3.91824	3.68118	3.79758	3.83621	4.16944	3.90494	4.20855	3.47461	4.09232	3.55951	4.03797	3.71309	3.87933	5.31937	5.44946	5.47111	5.10539	5.09124	5.0658	5.10186	5.10971	4.97872	5.25535	5.01178	5.30015	5.22167	4.9334	5.24951	5.09796	5.5167	5.17199	5.09108	4.75481	5.42522	5.64961	5.13742	4.9314	4.84302	5.31567	3.21182	3.34752	8.897	8.897	8.897
A1BG-AS1	4.28767	4.35287	4.3577	3.77805	3.98745	4.41106	4.14627	4.27754	4.49415	4.99512	4.47535	4.54831	4.06363	3.94927	4.41615	4.04123	4.44968	4.3539	4.64308	4.76422	4.63037	4.91065	4.84851	5.52161	5.48335	5.32736	4.6553	4.7773	4.65936	4.68064	4.60843	4.68015	4.51886	4.95725	4.62874	4.55115	4.69572	4.40385	4.42364	4.7466	4.64632	4.68759	4.5659	4.81642	3.93412	2.06794	3.32719	3.32719	3.32719
A1CF	3.15068	2.99741	2.85605	3.15402	2.78788	2.90222	3.07663	2.81349	3.07167	3.03785	3.06564	3.18179	2.93221	2.95464	2.94585	3.17955	3.17551	2.91407	3.85616	3.54694	3.76468	3.4896	3.58888	3.56257	3.75397	3.56855	3.68028	3.36235	3.36455	3.54349	3.42274	3.71066	3.71404	3.56514	3.7385	3.65173	3.67098	3.98209	4.00379	3.69698	3.67938	3.71381	3.656	3.60941	3.42959	3.30317	4.94604	4.94604	4.94604
A2M	6.42209	6.24922	6.76919	6.29845	6.98416	5.77284	6.36103	6.64442	5.27296	6.46812	6.24158	7.2354	6.85279	6.25226	6.68257	6.15247	6.41605	6.86362	6.50246	5.87281	6.77213	6.24572	6.31895	6.40061	6.2873	7.20081	7.07032	5.86043	7.42921	7.50904	7.51656	5.55839	5.80731	7.1644	6.60269	5.89448	5.80742	6.52757	7.92433	7.98124	7.15071	6.14376	6.54217	6.49005	3.30369	5.30823	3.85258	3.85258	3.85258
A2M-AS1	8.13475	8.56274	8.45737	8.57852	7.82826	8.92049	8.76247	7.9764	8.45494	8.53205	7.30364	7.54863	6.9377	8.46527	8.752	7.50476	7.85376	7.87381	8.99143	8.77848	9.72476	9.34543	9.34634	8.22297	8.90046	7.86055	9.13436	8.92128	9.21418	8.9864	8.68609	8.94384	8.89579	8.97102	7.29008	8.96126	9.55254	10.499	4.43113	7.26053	8.78827	9.32967	9.56106	9.48486	5.30854	2.94457	2.79314	2.79314	2.79314
A2ML1	3.46194	3.3401	3.28605	3.31858	3.26942	3.26475	3.18495	3.24342	3.33119	3.36845	3.24274	3.34626	3.41521	3.23199	3.20905	3.2957	3.34522	3.26833	3.69439	3.64601	3.51971	3.4965	3.52766	3.35581	3.53217	3.30993	3.58463	3.30365	3.40821	3.57367	3.51784	3.77936	3.64593	3.4907	3.79025	3.59318	3.6526	3.91015	4.43504	3.64681	3.68188	3.6604	3.59465	3.43302	2.82446	3.0003	8.23645	8.23645	8.23645
A2MP1	7.61085	5.63184	5.14926	6.10094	6.03167	5.42443	6.23972	6.46419	6.35109	7.10195	5.2605	4.14842	4.96641	5.16552	6.37799	5.18374	4.64473	6.3954	7.10492	7.03738	6.44317	7.22983	7.0915	5.54882	5.91991	5.77631	6.63796	8.30448	6.85776	6.67845	5.76997	6.63935	5.91114	6.36391	6.68209	6.20427	8.00044	7.36109	8.41664	6.56581	6.60818	6.50489	6.18726	6.8106	2.09386	1.95862	3.38478	3.38478	3.38478
A4GALT	4.97635	4.68376	4.84115	4.9124	4.61055	4.76873	4.56948	3.93002	5.31689	5.15976	4.98658	5.06816	4.80775	4.81235	4.83181	4.60742	5.14325	5.11849	5.20288	5.21668	5.54882	5.21983	5.14202	5.40429	5.57073	5.03916	5.00831	5.20194	4.69733	5.29729	5.25198	5.16728	5.60477	5.03191	5.58054	5.37822	5.3547	4.8165	5.97218	5.53232	5.27516	5.59703	5.40815	5.12374	3.36111	4.82799	12.4492	12.4492	12.4492
A4GNT	3.43922	3.41266	3.39796	3.6835	3.41844	3.41492	3.30847	3.16397	3.473	3.32105	3.25013	3.53106	3.2854	3.50601	3.3017	3.31577	3.19667	3.22365	3.62471	4.00969	3.9621	3.7458	3.9274	3.80579	3.77866	3.87642	4.12543	3.99891	3.70412	4.01927	3.97789	4.01086	4.10014	3.99204	3.98921	4.05662	3.99086	4.48909	4.89789	4.26315	3.66236	3.94009	3.95189	4.04325	3.58929	2.76825	5.2853	5.2853	5.2853
AA06	3.61729	3.93815	3.88675	3.86255	4.04234	4.02828	3.87558	3.52777	3.8765	3.77018	3.95764	3.65663	4.0961	3.52544	3.42215	3.64174	3.7531	3.89204	4.0874	4.28807	3.96153	3.74526	4.0538	3.83287	4.01237	3.914	4.26296	4.08061	3.68569	4.10559	4.0536	3.881	4.29315	4.24545	4.33342	3.92174	4.00358	4.25128	4.6078	4.10367	4.26319	4.21129	4.00507	4.26484	2.53185	2.71449	5.06602	5.06602	5.06602
AAAS	5.38887	5.98098	5.97875	5.59361	5.90257	5.80893	6.15903	5.54494	5.71203	5.94255	5.84	5.94369	6.06144	5.82974	5.76629	5.88824	5.59054	5.42919	6.09644	6.40868	6.67084	6.38006	5.72631	5.70479	5.89323	5.57892	6.54175	6.25363	6.38571	6.35785	6.40699	6.3799	6.41881	6.54925	6.66016	6.60852	6.36438	6.38944	5.97379	6.38065	6.64926	6.7621	6.48626	6.34828	3.54941	7.68739	2.77311	2.77311	2.77311
AACS	7.10786	7.4523	7.60467	6.88799	7.53374	7.19811	8.00487	7.6539	7.07918	7.43783	7.47677	7.33044	7.65522	7.7494	7.31602	6.85621	7.41031	7.03229	7.90105	7.95088	8.11003	7.75841	7.85702	7.6933	7.34507	7.34344	7.83793	7.9769	8.09986	7.86561	7.90084	7.44409	7.35082	7.65415	8.27974	7.50452	7.78328	7.57761	7.61002	7.58133	7.65344	7.87493	7.8361	8.22597	3.08117	5.90058	2.56949	2.56949	2.56949
AACSP1	2.9989	2.72414	2.66821	3.15927	2.98905	2.99426	2.5702	2.60134	2.98287	3.10028	3.21148	2.99632	2.78277	2.91947	2.84963	2.98407	2.93018	3.0081	3.02761	3.17283	3.04746	3.25153	3.39673	3.25088	3.23492	3.38427	3.20286	3.23413	3.17638	3.12236	2.97008	3.31944	3.16394	3.07557	3.23034	3.15683	3.09182	3.32815	3.55294	3.01459	3.00764	3.18455	3.18757	3.28097	2.85804	10.9973	3.85154	3.85154	3.85154
AADAC	3.0012	3.45778	3.50297	3.32461	3.19603	3.4852	3.09558	3.08892	3.54179	3.53622	3.2966	3.35702	3.33631	3.09035	3.42132	3.14388	3.63826	3.01148	3.50746	3.56241	3.56149	3.58301	3.5311	3.37206	3.36347	3.22208	3.53732	3.55147	3.69692	3.66712	3.64686	3.76565	3.59435	3.54731	3.81076	3.59335	3.58431	3.8602	4.09336	3.34343	3.59228	3.59113	3.43854	3.75697	3.27545	6.94209	3.36828	3.36828	3.36828
AADACL2	3.05089	2.58976	2.51625	2.64667	2.69799	2.71452	2.607	2.7338	2.57749	2.67528	2.61668	2.63883	2.57056	2.59389	2.63352	2.69241	2.51322	2.72836	3.53014	3.44945	3.49418	3.22063	3.28059	3.2609	3.17038	3.18858	3.39156	3.23827	3.39156	3.49918	3.34112	3.77138	3.54142	3.40092	3.47424	3.3525	3.38301	3.46062	3.39514	3.20982	3.35838	3.34751	3.57796	3.59362	3.97745	4.0016	3.8328	3.8328	3.8328
AADACP1	2.62914	2.72198	2.52235	2.7052	2.67118	2.59899	2.56476	2.63877	2.60244	2.67162	2.57337	2.64836	2.74489	2.63149	2.80352	2.51897	2.70164	2.62008	3.06089	3.33034	3.08254	3.24608	3.25398	3.13758	3.15089	3.11236	3.03266	3.4999	3.40141	3.31344	3.24623	3.4634	3.25071	3.27309	3.66783	3.33551	3.24949	3.34154	3.81842	3.41888	3.5183	3.29088	3.3199	3.26551	3.79046	5.16781	4.82659	4.82659	4.82659
AADAT	2.90164	2.91071	2.70588	3.13177	2.95118	2.93611	2.92099	3.12453	2.91642	3.18494	2.84479	2.87604	2.85921	2.96303	2.71086	2.79445	2.83334	2.76901	3.77997	3.96908	3.96775	3.75217	3.77348	3.81554	3.63793	3.62742	3.75556	3.61874	3.79589	3.65638	3.68115	4.09166	4.00912	3.75167	3.94656	3.44015	3.71428	3.65889	4.09027	3.62792	3.69775	4.06541	3.83994	4.1131	7.36493	3.04318	2.24574	2.24574	2.24574
AAED1	7.0443	6.74493	7.0865	7.44564	7.02083	6.68856	6.68902	7.36025	5.93775	5.88944	6.60021	6.35918	6.56995	6.87095	6.80546	7.35032	6.69269	6.40961	6.56908	6.8039	6.72459	6.78905	6.7085	6.38259	6.86606	7.06699	6.92959	6.90959	6.88944	7.23307	6.93417	6.83363	6.68307	6.56723	7.25566	6.58314	7.18731	7.35274	6.84617	6.65808	6.86279	6.52722	6.98743	6.87238	3.02394	4.93394	3.31617	3.31617	3.31617
AAGAB	5.80075	6.12529	5.86059	5.88823	5.51644	5.62084	5.52	6.13732	5.31308	5.68063	5.58682	5.3771	5.46369	5.55007	5.79226	5.60003	5.49401	5.64894	6.27432	6.50211	6.35083	6.6992	6.30534	6.42314	6.31374	6.16294	6.41552	6.95322	6.29531	6.30608	6.5444	6.44122	6.44517	5.99734	6.71092	6.55156	6.89271	6.75331	6.52226	6.16996	6.19374	6.50858	6.92127	6.34609	4.79179	6.57558	4.14387	4.14387	4.14387
AAK1	5.71409	6.05394	5.75299	5.41397	5.73628	5.88019	5.98225	5.75342	5.90768	5.70664	5.9014	5.55137	5.89288	5.85039	6.08557	5.98459	6.08614	5.84297	6.87971	6.82879	7.02444	7.16209	6.90019	6.85564	6.78226	6.42501	6.74208	7.0964	6.9557	6.85726	6.84955	6.93194	7.17958	6.87377	6.99801	7.29597	7.06939	7.06815	6.51067	6.62408	6.59215	7.0766	6.96116	6.94796	6.54228	4.63357	4.51434	4.51434	4.51434
AAMDC	5.08589	4.79249	4.76842	5.07336	4.72709	4.67594	4.73201	5.1077	4.82486	4.60063	5.0831	5.36955	4.7056	4.37506	4.53166	4.70475	4.74294	4.73691	4.92606	4.91596	5.09017	5.50165	5.30057	5.32656	5.2257	5.24712	5.2096	5.4713	5.31267	5.29966	5.28903	5.32871	5.21841	5.13557	5.78694	5.03106	5.19837	4.70683	4.99448	5.52088	5.03559	5.02168	5.1136	4.98972	3.91698	3.35938	4.22984	4.22984	4.22984
AAMP	7.01865	6.82389	6.71206	6.0546	6.77475	6.53194	6.66497	6.7861	6.33414	6.72186	6.50201	6.4859	6.50888	6.84018	6.58387	6.67604	6.65129	6.85955	7.56732	7.36976	7.50613	7.65715	7.49456	7.29522	7.24185	7.74908	7.71998	7.65744	7.63207	7.58714	7.37503	7.41452	7.48842	7.63428	8.19779	7.48608	7.55495	7.79474	7.9468	7.72214	7.68754	7.77466	7.6277	7.43717	6.96835	2.393	2.02956	2.02956	2.02956
AANAT	3.14488	3.00377	3.12165	3.43452	3.01777	2.62947	3.08599	3.09689	3.12623	3.43936	3.06017	3.08674	2.88547	3.37991	2.69523	2.98888	3.39472	3.12893	3.39824	3.65893	3.11955	3.24145	3.44238	3.7272	3.74013	3.60641	3.55442	3.49611	3.22365	3.4646	3.43377	3.47582	3.43692	3.82135	3.21364	3.53793	3.62128	3.6514	3.94228	3.22412	3.60588	3.3291	3.65937	3.54443	2.09201	7.91132	11.0636	11.0636	11.0636
AAR2	6.73316	7.19067	7.38181	6.8012	7.08018	7.32139	7.20604	7.28018	7.09372	7.1372	7.17998	6.60258	7.40537	6.72961	6.91922	7.51763	6.85607	6.55308	7.52031	7.53197	7.63006	7.72395	6.69502	6.95361	7.53871	7.06876	7.79155	7.40263	7.56253	7.57172	7.63905	7.48351	7.58548	7.70609	7.86768	7.40339	7.21189	6.92534	7.57779	7.614	7.60644	7.89234	7.73884	7.39754	9.15611	4.48479	2.54729	2.54729	2.54729
AARS	7.23428	7.72212	7.79173	7.3263	8.13031	7.88376	7.54105	7.59335	7.50083	6.73458	6.91948	7.17672	7.75732	7.45091	7.67618	7.30214	7.04514	7.72359	8.43311	8.51949	8.18233	8.68799	8.67623	8.44072	8.35746	8.60039	8.63697	8.97349	8.25704	8.15886	8.28958	8.51217	8.27615	8.52883	9.13051	8.22205	8.45632	7.99912	8.18447	8.6984	9.02795	9.1635	8.27399	8.68978	3.32744	6.81232	4.10001	4.10001	4.10001
AARS2	6.29389	6.14861	6.18819	5.84674	6.09988	6.36084	6.69052	6.24565	6.29255	5.8526	6.43045	6.49139	6.31211	6.61193	6.45915	6.46956	6.47474	6.29705	7.18084	7.08742	7.35393	7.38331	6.84716	7.15957	7.15668	6.78943	7.19575	7.35233	6.97491	6.89581	6.99706	7.43897	7.29504	7.14638	7.59227	7.34079	7.28336	7.80407	7.289	7.00295	7.00785	7.27361	7.27757	6.99752	3.36334	2.9143	5.73337	5.73337	5.73337
AASDH	5.7256	6.82132	6.54634	6.49274	6.9592	6.99423	6.65941	6.75356	6.26582	6.83173	5.88706	5.81269	6.54471	6.8934	6.81513	6.75418	6.35183	6.09545	7.46759	7.69151	7.98108	7.73487	6.97737	6.92467	7.45866	7.35088	7.91389	8.06606	7.87427	7.8359	7.82458	8.01076	7.66824	7.62289	7.8048	7.68187	7.43217	7.29748	6.30854	8.19434	7.68894	7.73451	8.01584	7.77775	3.29213	3.53159	3.13198	3.13198	3.13198
AASDHPPT	6.11951	6.57161	6.73241	6.87138	6.66177	6.48107	6.35946	6.65103	6.17421	6.14929	6.14574	5.89837	6.51269	6.69522	6.67108	6.63234	6.28481	6.30511	7.26036	7.25835	7.21894	7.59447	7.26797	7.17348	7.27986	7.43819	7.39714	7.34918	7.67058	7.0981	7.49327	7.55435	7.19718	7.39824	7.55891	7.13565	7.30212	7.04941	7.12555	7.20149	7.27997	7.27575	7.59597	7.34108	2.03635	3.00187	5.57777	5.57777	5.57777
AASS	3.28459	3.38973	3.28059	3.34133	3.27793	3.4676	3.37123	3.58045	2.91977	3.3602	3.16089	3.57613	3.13114	3.15138	3.39367	2.98649	3.21678	3.38607	3.5949	3.6342	3.52838	3.46714	3.19258	3.64898	3.471	3.25499	3.42413	3.49862	3.56075	3.71654	3.51776	3.51986	3.71832	3.36854	3.70567	4.00109	3.44487	3.72293	4.87137	3.22955	3.90181	3.58351	3.56145	3.85139	4.22189	3.44724	3.10217	3.10217	3.10217
AATF	7.69034	7.41247	7.26276	6.34045	7.34632	7.54184	7.61545	7.36199	7.06639	7.58748	7.51295	5.98656	7.30769	7.15107	7.36639	7.7874	7.12455	6.98454	7.91207	8.10946	8.06876	8.51067	8.15414	8.25176	7.8125	8.08983	8.41636	8.35476	8.33883	8.41909	8.35311	8.08675	8.45343	7.37195	8.46872	8.54924	8.29392	8.00806	8.10278	7.97236	8.26901	8.36151	8.04874	8.22973	4.81856	7.73162	6.65175	6.65175	6.65175
AATK	6.94188	6.43229	6.14791	6.54137	6.3632	6.16309	6.20719	6.27835	6.09126	6.35592	6.17849	6.20647	6.26232	6.9776	5.96616	5.85977	6.21687	6.16423	7.13248	7.2307	7.09322	6.70497	6.58397	6.45881	6.7405	6.73016	7.12689	6.88097	6.56452	6.96767	6.94148	7.3701	6.7378	6.87687	7.48179	6.73478	6.9834	7.161	6.71312	7.01004	6.89108	6.68717	6.72558	6.86568	4.19073	3.76541	7.36554	7.36554	7.36554
AB488780	5.72199	6.01127	5.17577	6.03223	5.61266	5.57771	5.75489	5.84481	5.45692	5.62003	4.55085	5.51012	5.51136	5.67502	5.80573	5.63486	4.91028	5.33305	6.07136	6.30277	6.30586	6.39806	5.59923	5.48668	6.62454	5.46211	6.31448	6.15131	6.46935	5.77356	6.40388	6.20874	6.03607	6.63425	5.78604	6.38414	5.68989	7.33855	5.42641	6.31261	6.39103	6.67344	6.34182	6.46227	8.07642	5.02077	4.98502	4.98502	4.98502
ABAT	5.73381	5.8719	6.11504	6.42851	6.54957	6.52236	6.44809	6.46117	5.70563	6.38856	5.60432	6.51496	6.27424	6.06971	6.08927	6.07887	6.13159	6.09577	6.7216	6.51672	7.07783	6.64153	6.07722	6.64406	6.2594	6.36771	6.70269	6.47642	6.84116	7.03847	7.06956	6.40909	6.72857	6.26246	7.0076	6.90468	6.5504	6.97745	6.48819	6.88756	6.59894	6.67287	6.71298	6.68061	3.7559	5.85855	3.66942	3.66942	3.66942
ABCA1	4.36303	3.91136	4.66736	4.76664	4.29989	3.55195	3.59821	4.35902	3.51505	4.7045	4.61584	4.95447	4.32126	3.97741	4.16854	3.79558	4.0207	4.33592	3.81505	3.92512	4.2378	3.94124	4.02204	3.82367	3.80632	4.03347	4.18338	3.85752	5.1882	4.57546	4.75703	3.92325	3.91428	4.338	4.19804	3.97348	4.18404	4.05023	5.67852	4.86948	4.43844	3.71879	3.97745	4.0089	3.32331	5.2999	4.34153	4.34153	4.34153
ABCA11P	4.0788	4.92333	4.92708	5.8057	4.71768	4.93193	4.7405	4.56713	4.72446	4.66264	4.51981	4.22735	4.59527	4.87151	5.18683	5.09464	4.2904	5.09424	5.30163	5.17915	5.43894	5.53638	4.59986	5.4321	4.8933	4.85289	5.62466	5.82801	5.65545	6.01416	6.20271	5.57627	5.75861	5.36445	5.95226	4.53347	5.18081	5.29612	5.15498	5.25023	5.55504	5.56401	5.32223	5.50253	3.67325	3.33503	2.35817	2.35817	2.35817
ABCA12	2.57098	2.48141	2.47843	2.71832	2.60022	2.55483	2.48093	2.48812	2.79661	2.51286	2.67061	2.81696	2.44598	2.48793	2.47265	2.53543	2.52366	2.75544	3.06113	3.00924	2.98456	3.02412	3.22222	3.27516	3.14309	2.84393	2.83926	3.12287	2.99679	3.07043	2.79708	3.02697	3.07023	2.98411	2.85768	2.74649	2.93699	3.22015	3.12345	3.01388	3.00764	2.94374	3.00494	3.01612	5.17456	2.45016	2.90966	2.90966	2.90966
ABCA13	2.4427	2.27277	2.2512	2.50132	2.30894	2.36429	2.35933	2.31742	2.21636	2.33511	2.26524	2.38318	2.28931	2.34148	2.4148	2.23337	2.24286	2.33684	2.66967	2.64152	2.66271	2.65498	2.57949	2.7495	2.60948	2.63224	2.70903	2.69223	2.68563	2.73914	2.69434	2.71934	2.71216	2.7381	2.63883	2.7529	2.78632	2.83814	2.85057	2.83751	2.69675	2.66087	2.64192	2.651	3.69498	3.16427	5.49117	5.49117	5.49117
ABCA17P	5.48159	4.04852	4.25879	5.61913	4.26997	3.7869	3.69541	4.10857	3.7801	3.49435	4.69325	4.1212	3.91682	4.07333	4.5893	4.2094	4.11664	4.29618	5.272	5.08255	5.94889	5.926	5.10334	5.40644	5.07352	4.77032	5.31539	5.93099	6.3552	5.49746	5.51286	5.09097	5.36652	5.14836	5.77338	5.74372	5.50418	4.94865	5.28994	4.39741	4.80158	5.19811	5.95805	4.67953	5.21345	8.87596	2.65393	2.65393	2.65393
ABCA2	4.74005	4.8576	4.91959	4.6925	4.78744	4.95146	4.84888	4.79174	5.41121	5.28189	5.13296	4.98202	4.83499	4.92316	4.81232	4.81159	5.45159	5.15069	5.14661	5.23797	5.22567	5.28129	5.32846	5.6072	5.53282	5.21417	5.13169	5.04941	5.1305	5.50918	5.17884	5.14852	5.3356	5.19902	5.59363	5.21259	5.19617	5.37505	5.69112	5.16024	5.14138	5.18123	5.28783	5.12035	3.7072	5.61473	2.85329	2.85329	2.85329
ABCA3	5.37528	5.55833	5.24443	5.01877	5.76955	5.20114	5.2169	5.19814	5.56475	4.96548	5.67658	5.51023	5.38786	5.65918	5.24519	5.34254	5.68206	5.46224	5.47931	5.64628	6.03934	5.41186	5.96946	5.8119	6.00588	6.16021	5.88798	5.64753	5.44937	5.65555	5.48278	5.38254	5.73751	5.4056	6.26746	5.6858	5.70779	6.11748	5.92307	5.59194	5.47501	5.6612	5.65036	5.52279	4.10391	2.60858	10.347	10.347	10.347
ABCA4	3.50523	3.17564	3.35825	3.68833	3.33397	3.39721	3.53004	3.41615	3.71895	3.66692	3.56792	3.66886	3.52392	3.41602	3.50703	3.85398	3.5951	3.52385	4.23508	4.18503	4.38824	4.33974	4.20066	4.31732	4.35104	4.44802	4.21876	3.98799	4.02115	4.23058	4.30269	4.32293	4.25421	4.27197	4.54811	4.17367	4.10716	4.32539	5.03736	4.20009	4.23887	4.37141	4.29192	4.14004	8.40677	4.35246	4.3732	4.3732	4.3732
ABCA5	5.65375	5.95685	5.47539	6.71552	5.74599	5.80308	5.94416	6.14298	5.70697	6.01117	5.75262	5.63572	5.66674	6.16819	5.90895	5.67668	5.7894	5.71384	6.15597	6.60893	6.58957	7.32589	6.79129	6.54032	6.63979	5.97364	6.43539	6.99974	7.11808	6.82486	6.46545	6.35403	6.64034	6.63991	6.67964	7.23354	6.97546	6.91643	5.04213	6.11507	6.26318	6.22417	7.19834	6.80502	4.07721	3.03662	3.39987	3.39987	3.39987
ABCA6	3.48372	2.71093	2.73568	3.51788	3.19913	2.8966	2.86306	3.33097	2.7003	2.65189	2.59118	2.9584	2.76729	2.30976	2.6199	2.60997	2.50485	2.94567	3.13621	2.86717	3.16683	3.19994	2.77663	2.86132	3.14373	3.00143	3.22107	3.06294	3.78693	3.10061	3.41377	3.12871	3.05318	3.29562	2.80342	3.19405	2.95485	3.1556	3.47221	3.18652	3.30967	3.07521	3.00298	3.14366	3.25594	2.47083	7.85968	7.85968	7.85968
ABCA7	6.64872	7.20037	6.18786	5.52221	6.55376	6.96924	7.39607	6.98395	6.70167	6.50866	6.94352	5.87705	6.71207	7.08166	6.45704	6.84796	6.75879	5.95852	7.18333	7.4247	7.25753	7.85117	7.3692	7.40248	7.32853	7.12351	7.45614	7.20648	7.34253	7.10311	6.99247	7.38002	7.81071	7.24126	7.89571	8.22196	7.29001	7.0142	6.91735	7.11738	7.34141	7.7888	7.60657	7.3692	5.76293	2.88081	3.77105	3.77105	3.77105
ABCA8	3.00096	2.86405	2.9852	3.07903	2.86481	2.97763	2.93039	2.84471	2.98998	3.18207	2.94917	2.94752	2.9809	2.91171	3.06041	2.99723	3.13615	3.09036	3.67778	3.77158	3.61691	3.59143	3.62976	3.70593	3.63421	3.67362	3.67812	3.42102	3.63181	3.52254	3.45174	3.70207	3.62506	3.53314	3.59664	3.6712	3.50684	3.63919	4.11679	3.42483	3.53225	3.59218	3.59983	3.50529	5.3401	5.74813	4.52288	4.52288	4.52288
ABCA9	2.77481	2.76506	2.88136	2.90459	2.82849	2.67365	2.83756	2.8231	2.71062	2.8821	2.81895	3.43114	2.86094	2.71169	2.84285	2.68349	2.82225	3.01864	3.00823	3.07919	3.29979	3.14659	3.19054	3.08331	3.04925	3.16831	3.14981	3.04632	3.34456	3.19709	3.08737	3.16425	3.20175	3.1811	3.1382	3.11749	3.21521	3.2672	3.04307	3.16042	3.12506	3.02082	3.11081	3.31589	3.20717	3.55932	5.67121	5.67121	5.67121
ABCB1	4.73489	5.14029	5.1121	5.12354	5.03985	5.49454	5.47994	5.13622	4.80402	4.98088	4.87404	4.29367	5.09222	5.32965	4.66694	5.26372	5.23122	5.12987	5.87726	5.74332	5.92087	5.7488	5.12942	6.13893	5.33368	5.74122	5.76379	5.66211	6.51429	6.27819	5.17169	6.19991	6.21251	5.5172	5.9781	6.17109	6.03992	6.47504	4.73827	6.03861	5.6484	5.58766	5.81106	6.11429	5.76704	5.16588	2.5328	2.5328	2.5328
ABCB10	7.42196	7.60587	7.61876	7.96426	7.60239	7.33723	7.62601	7.47897	7.56793	7.48677	7.24888	7.66819	7.27838	7.96486	7.95799	7.93311	7.81661	7.61091	8.21814	8.50576	9.0467	8.68696	8.54896	8.11677	8.1326	8.42684	8.37795	8.36347	9.24834	8.7986	8.89651	8.00314	8.57947	8.3744	8.64273	9.10935	8.78661	8.63804	8.55212	8.50386	8.62614	8.38454	8.79574	8.41367	7.40059	8.86046	2.15776	2.15776	2.15776
ABCB11	2.99125	2.96792	2.9608	3.04007	3.03121	3.02965	2.88406	2.85763	3.12604	3.0774	2.98146	3.12061	3.03301	2.94467	2.99457	3.07998	3.06667	2.96526	3.88609	3.77599	3.84456	3.76614	3.89237	3.74486	3.84287	3.83519	3.76283	3.52315	3.73706	3.69642	3.67629	3.88462	3.92374	3.75339	3.83029	3.74356	3.87621	4.08107	4.10637	3.70494	3.60886	3.89563	3.75218	3.72051	4.59999	5.11089	3.76286	3.76286	3.76286
ABCB4	4.43313	4.38266	4.28289	5.36682	5.09724	4.05158	3.86906	4.49121	3.64229	3.69024	3.43692	3.90886	4.51842	3.6008	3.94673	3.56385	3.44459	4.08645	4.53091	4.08458	4.14074	4.77449	4.13393	4.22128	3.95662	4.47321	4.47631	4.51251	4.68905	4.37912	4.99716	3.97758	4.29578	4.30082	4.35692	4.14191	4.55394	3.78	3.73662	4.51488	5.42307	4.59162	4.30999	4.73014	3.73862	2.35431	4.10841	4.10841	4.10841
ABCB5	2.99751	2.88156	3.03014	2.97682	2.84615	2.98466	3.08719	2.94864	3.08479	3.19113	2.91909	3.15796	2.9591	2.87331	2.91281	2.84069	2.86106	2.85053	3.53607	3.48926	3.44573	3.36321	3.44125	3.50581	3.49375	3.43396	3.46169	3.36253	3.46063	3.38703	3.42293	3.44571	3.5943	3.48607	3.51244	3.48239	3.56383	3.59282	4.08028	3.46781	3.54663	3.5548	3.4187	3.49893	4.02458	5.21924	4.73115	4.73115	4.73115
ABCB6	3.66241	3.89534	3.88741	4.05863	3.9115	3.9619	4.19252	3.82383	4.42016	4.35826	4.0731	4.29944	4.17965	3.70294	3.89319	3.64917	4.3541	4.16855	4.2914	4.34857	4.21697	4.56634	4.55112	4.62288	5.04159	5.12451	4.31026	4.28295	4.28646	4.40745	4.62173	4.69208	4.50498	4.45866	4.65206	4.66023	4.25641	4.2466	5.35325	4.78867	4.46178	4.51571	4.26152	4.11704	9.02503	2.24855	5.49795	5.49795	5.49795
ABCB7	6.871	7.12193	7.16431	6.31656	7.25475	7.09031	7.20482	7.51328	6.78733	7.02278	6.44692	6.07188	6.9882	7.22951	7.10051	7.2552	6.68242	7.3323	7.92143	7.90971	8.08465	7.99446	7.81398	7.66914	7.53756	8.11461	7.99255	7.94395	8.2533	7.90724	7.96423	7.80555	7.89995	7.90174	8.36646	7.96159	7.84874	7.28305	7.43048	8.1344	8.1494	8.03015	8.00727	7.76112	2.99942	1.9298	4.73722	4.73722	4.73722
ABCB8	4.40954	4.53647	4.34765	4.54369	4.02256	4.63481	4.4494	4.20169	4.42518	4.38663	4.43119	4.40494	4.20774	4.45697	4.45293	4.33391	4.37027	4.43596	5.05514	5.04447	4.78962	4.87163	5.20389	5.20174	5.08091	4.88942	5.14755	5.10587	4.86231	4.86177	5.09089	5.33836	5.05835	5.08452	5.40193	5.27576	4.97684	4.94925	4.82373	4.93335	5.14799	5.02615	5.26522	5.11312	3.63085	5.14316	5.3011	5.3011	5.3011
ABCB9	4.39072	4.57653	4.63831	4.73972	4.44588	4.61515	4.64054	4.59384	4.76435	4.57378	4.49852	4.54148	4.70936	4.29275	4.49437	4.34209	4.53009	4.45936	4.88275	4.93888	4.88622	4.79708	4.67041	4.78631	4.88663	4.64607	4.86696	4.96565	4.62541	4.79947	4.95619	4.89022	4.88992	5.06326	5.21046	4.95259	4.92585	5.06299	5.21595	4.82617	4.88719	4.98491	4.78466	5.01515	4.69523	3.94616	3.32161	3.32161	3.32161
ABCC1	6.29146	6.39586	6.32525	6.94647	6.24684	6.91142	6.95735	6.28747	6.73368	6.28787	6.4929	6.25826	6.53032	6.62354	6.65488	6.71014	6.7234	6.38975	7.03481	7.48938	7.38053	7.45309	7.12223	7.10297	7.13991	6.86838	7.32935	7.05232	7.28808	7.34148	7.41361	7.15597	7.64458	7.14184	7.49531	7.83615	7.43688	7.88656	6.49015	7.0754	7.63331	7.22928	7.54817	7.39529	4.81771	3.87046	3.92043	3.92043	3.92043
ABCC10	7.41411	7.63248	7.47777	7.36916	7.55453	7.56642	8.29738	7.61423	7.67984	7.53955	7.63817	7.49363	7.73324	7.63693	7.59874	7.76407	7.51476	7.52241	7.67075	7.86989	8.39021	7.41179	7.40456	7.59381	7.56512	7.396	7.84774	7.832	8.07498	7.95551	7.89312	7.43682	8.00795	7.49583	7.72921	8.34728	7.47859	7.80168	8.47538	8.08218	7.69603	7.81806	7.94351	7.94535	4.57565	4.48937	4.25513	4.25513	4.25513
ABCC11	3.33821	3.14941	3.20142	3.47369	3.29582	3.25134	3.25235	3.14399	3.40197	3.48344	3.41433	3.50594	3.33292	3.12845	3.15606	3.07147	3.37093	3.31132	3.88803	3.85899	3.64063	3.61308	3.91599	3.91964	3.97424	3.86699	3.81627	3.93688	3.64201	3.75304	3.90943	3.93244	3.8066	3.85264	3.75526	3.9098	3.99526	3.84242	4.37723	3.93941	3.70784	3.88353	3.90541	3.87689	6.07352	3.63382	5.27868	5.27868	5.27868
ABCC12	3.00725	3.11945	2.91081	3.18023	3.0022	3.09222	3.13118	2.89511	3.12038	3.19701	2.92481	3.03535	2.95577	3.01055	2.93317	3.01979	2.92601	2.85176	3.31036	3.32959	3.30992	3.39425	3.37331	3.16273	3.1437	3.19281	3.29174	3.20553	3.37288	3.44028	3.28832	3.25424	3.43399	3.27871	3.5337	3.36356	3.51377	3.46804	3.58878	3.3075	3.364	3.48023	3.39054	3.41627	5.81899	5.79859	4.70559	4.70559	4.70559
ABCC13	2.98501	2.84257	2.85681	2.98715	2.86821	2.87103	2.84768	2.7941	3.02521	2.9107	2.86643	3.21779	2.99825	2.76939	2.91766	2.8551	3.03171	2.95095	3.387	3.49135	3.44483	3.30575	3.30031	3.37173	3.47011	3.31176	3.46582	3.28872	3.21925	3.30608	3.36004	3.32012	3.44075	3.46284	3.49757	3.40406	3.38404	3.60881	3.74955	3.49286	3.32452	3.34734	3.33905	3.36883	7.31717	5.29331	3.22028	3.22028	3.22028
ABCC2	3.15378	3.48781	3.33329	3.68957	3.44893	3.75644	3.42517	3.6973	3.426	4.10692	3.39319	3.82195	3.48269	3.49005	3.62427	3.59233	3.35407	3.86362	3.75202	3.57113	3.80947	4.179	3.69395	3.88647	3.84798	3.76466	3.92922	3.85901	3.9297	3.55985	3.54624	4.11382	3.99688	3.94225	4.02937	3.81972	3.82253	3.59202	3.95158	3.53807	4.26375	3.80947	4.01792	4.01956	2.71308	8.46782	2.766	2.766	2.766
ABCC3	4.87111	4.62851	4.76851	4.64497	4.67105	4.90612	4.81562	4.62687	4.87621	4.99783	4.91983	4.9573	4.6653	4.74773	4.74286	4.7058	4.784	4.7906	5.19578	5.3226	5.22126	5.23762	5.49583	5.43069	5.44735	5.42289	5.25815	5.30571	5.22651	5.2788	5.35396	5.26959	5.4066	5.33531	5.586	5.32714	5.32826	5.47437	5.83995	5.4329	5.23496	5.3438	5.31235	5.1751	3.86731	4.78418	5.44519	5.44519	5.44519
ABCC4	4.68309	4.09379	4.40746	4.68315	4.45361	4.09149	4.16485	4.243	3.94133	4.29859	4.21846	4.21909	4.42688	4.17676	4.03296	4.19724	3.97806	4.33062	4.8405	4.69875	4.88436	4.7287	4.65745	4.67951	4.71391	4.69543	4.91785	4.64144	5.06292	4.83919	4.94975	4.66359	4.81567	4.84824	5.10565	4.76153	4.71079	4.7038	5.29381	5.12514	4.82583	4.72235	4.90243	4.6552	5.36802	3.94918	4.24121	4.24121	4.24121
ABCC5	5.84738	6.13168	5.80767	6.22426	5.91225	5.81365	5.96259	6.02155	5.5995	5.81634	5.51013	6.00412	5.93838	5.72875	5.98545	5.62853	5.69736	5.90916	6.21897	6.34011	6.45344	6.76059	6.39805	6.13322	6.37085	6.32136	6.5184	6.70789	6.6789	6.34504	6.43474	6.46181	6.46234	6.38799	6.54409	6.2753	6.14632	6.31805	6.16447	6.42093	6.34277	6.20006	6.71421	6.37281	4.61548	3.56079	3.02149	3.02149	3.02149
ABCC6P1	2.4945	2.65268	2.49746	2.44626	2.53947	2.67563	2.5951	2.62849	2.68427	2.39386	2.62024	2.78401	2.50042	2.69127	2.53947	2.57722	2.42576	2.65912	3.17697	3.2915	3.16626	3.06905	2.83824	3.08383	3.07314	2.91673	3.11862	2.89542	3.16616	2.99195	2.98376	3.18804	3.38878	2.94694	3.22912	3.14037	3.12098	3.19994	3.34406	3.06081	3.08412	3.07509	3.22434	3.09916	3.42258	2.21046	5.0024	5.0024	5.0024
ABCC8	3.80163	3.81794	3.88955	3.6737	3.75345	3.87851	3.78799	3.80965	4.09736	4.17874	4.17608	4.15138	3.82652	4.13073	3.6277	4.13017	4.28039	4.30918	4.78208	4.59078	4.74388	4.37377	5.19761	4.80287	5.35119	5.20107	4.57031	4.28104	4.44276	4.58843	4.63917	4.68043	4.84852	4.61206	4.92013	4.66139	4.9016	5.0041	5.20853	4.77128	4.73473	4.67739	4.77438	4.57707	2.2456	3.37502	3.57483	3.57483	3.57483
ABCC9	2.93897	2.9342	2.88163	3.02473	2.76991	2.91121	2.89205	2.8258	2.93881	3.1086	2.94576	2.77425	2.94465	2.80884	2.91153	2.8242	3.0182	2.92635	3.45969	3.51776	3.44607	3.55007	3.48585	3.50389	3.58188	3.64016	3.46676	3.51756	3.4089	3.58436	3.48046	3.58954	3.58693	3.43975	3.64462	3.44949	3.64212	3.69498	4.00596	3.42996	3.47131	3.45733	3.4425	3.43343	4.03073	4.96513	5.49399	5.49399	5.49399
ABCD1	4.15267	4.44663	4.48241	4.37895	4.07618	4.25695	4.18446	4.44343	4.33094	4.00975	4.26548	4.35881	4.7208	4.02923	4.23805	4.34106	4.28317	4.07251	5.16576	4.98936	5.00122	4.53651	4.66652	4.61751	5.09719	4.91167	4.94509	4.64183	4.60797	5.00497	4.99929	4.98992	5.03553	5.08497	5.43087	4.95202	5.12258	4.88235	5.85456	5.16775	5.00136	5.19534	4.91167	4.81986	2.11325	2.83446	3.28608	3.28608	3.28608
ABCD2	2.32665	2.8741	2.39251	3.44987	2.66837	2.61992	2.46959	3.03337	2.50765	2.45648	2.39599	2.30208	2.58109	2.77051	2.87199	2.97469	2.11194	2.72046	3.24679	3.29526	3.1892	3.33561	2.99491	2.67026	3.06562	2.93007	3.28301	3.42611	4.1692	3.12676	3.66153	3.91173	3.12212	3.67492	3.0341	3.05509	2.7183	2.99397	3.19934	2.7259	2.97225	3.3765	3.27963	3.29332	3.90496	5.9557	5.00083	5.00083	5.00083
ABCD3	6.34636	6.31299	6.70702	6.60831	6.48027	6.31453	6.82157	6.61796	6.23111	6.54491	6.45327	6.37279	6.26518	6.57621	6.23489	6.77739	6.87153	6.2395	7.02525	7.50465	7.86164	7.97863	8.1414	7.77185	6.99176	7.41724	7.60906	8.16267	7.67422	7.74399	7.32014	7.05745	7.68051	7.19366	8.86776	7.9351	7.9232	7.70098	6.53364	7.0062	7.36485	7.30295	7.16893	7.37614	3.68431	7.54464	6.50973	6.50973	6.50973
ABCD4	5.14595	5.33421	5.18671	5.30605	5.2354	5.12654	5.36122	5.2647	5.20207	5.41247	5.33495	5.2248	5.34091	5.34909	5.44506	5.1026	5.30967	5.36145	5.94644	5.96512	6.32395	6.12203	6.07654	5.8696	5.84604	5.78184	6.04047	6.26062	6.00124	5.91105	5.93246	6.24958	5.89543	5.95871	6.46639	5.86785	6.09459	6.13685	6.25007	6.18402	5.96925	5.86349	5.983	5.90725	4.15558	8.08244	3.10932	3.10932	3.10932
ABCE1	7.26005	7.25596	7.48002	7.79807	7.66105	7.45486	7.07014	7.59335	7.08494	7.6843	7.02178	7.24898	7.34073	7.39191	7.35806	7.55922	7.04426	7.58199	8.03043	8.20165	8.44901	8.50495	8.22915	7.99349	7.98321	8.19588	8.29315	8.38835	8.73334	8.42717	8.50867	8.24266	8.22573	8.20342	8.6571	8.35848	8.18679	7.86163	7.82761	8.5863	8.46094	8.08677	8.28598	8.33144	3.3205	6.3181	5.1592	5.1592	5.1592
ABCF1	6.85316	7.43823	7.3519	6.72583	7.60995	7.55899	7.39377	7.29374	6.93542	5.71948	6.98111	6.63791	7.01756	7.43652	7.16916	7.27891	7.21775	6.93875	8.06512	8.26958	8.16683	8.65346	8.00856	8.42807	8.15825	8.37785	8.37296	8.50268	8.30502	8.19078	7.80127	8.51023	8.17996	8.33769	8.80809	8.3032	8.13858	7.86032	6.95214	8.19958	8.1512	8.97118	8.40293	8.32952	2.57763	4.71328	3.44738	3.44738	3.44738
ABCF2	4.80766	5.64797	5.54379	4.50613	5.60509	5.75586	5.61046	5.59578	5.50766	5.2855	5.16881	5.39178	5.59452	5.60259	5.55113	5.79341	5.24666	5.70418	6.19626	6.39489	6.43779	6.4736	6.26642	6.39573	6.12051	6.33644	6.36698	6.47659	6.41919	6.13018	6.19906	6.39017	6.51239	6.35627	6.88753	6.57664	6.1296	6.25515	5.80567	6.07818	6.36712	6.30092	6.52749	6.36187	5.21553	4.2825	6.94521	6.94521	6.94521
ABCF3	5.04021	5.67961	5.47702	5.02037	5.33188	5.63795	6.01326	5.47229	5.66121	5.67355	5.6878	5.90738	5.41192	5.93993	5.70713	6.00839	5.56924	5.5476	6.39533	6.37073	6.39059	6.15781	6.06892	6.02488	6.19377	5.9746	6.68225	6.21699	6.23465	6.21902	6.34933	6.28965	6.3733	6.54488	6.64203	6.25919	5.7916	6.45724	6.37121	6.47094	6.84555	6.75281	6.53783	6.20034	5.17496	6.95068	4.00393	4.00393	4.00393
ABCG1	5.02279	4.81633	5.13827	5.80013	5.13744	5.26392	4.75926	5.15071	5.33228	5.28532	6.10342	4.82558	4.82525	5.24562	4.99631	5.26801	4.8236	5.11713	5.85136	5.75726	5.60288	5.44917	5.75717	5.62318	5.37238	5.72419	6.0811	5.91208	5.83312	5.86756	6.06593	5.89378	5.96614	5.8121	6.12215	5.94625	6.11104	5.41802	6.78575	5.8649	5.88899	5.78807	5.39486	6.00711	3.18867	4.60514	4.94995	4.94995	4.94995
ABCG2	3.81762	3.13141	3.20427	3.04602	3.64408	3.10004	2.96399	2.92318	3.0825	3.21623	3.07389	3.31099	3.24513	3.18784	3.34354	3.89397	2.94586	2.98937	3.79979	3.69075	3.84204	3.66106	3.56892	3.36604	3.50832	3.57475	4.00774	3.72349	3.62902	3.57475	3.54351	3.9022	3.73269	3.6082	3.64786	4.11299	3.54325	3.49654	3.95891	3.70867	3.35658	3.44544	3.89172	3.88029	3.66724	8.59421	4.53306	4.53306	4.53306
ABCG4	5.18781	4.85045	5.30507	5.58849	5.20358	4.95292	5.01959	4.92618	5.44149	5.37589	5.32929	5.57533	5.17278	4.98762	5.15336	4.81959	5.2357	5.17577	5.07295	5.16813	5.26759	4.81998	5.19057	5.3689	5.32367	5.45623	5.18605	5.11091	5.19539	5.30644	5.56565	5.00911	5.19571	5.29955	5.29532	5.09681	5.05539	5.02694	5.72346	5.05044	4.88766	5.22889	5.15185	5.39977	2.4576	1.91351	6.10422	6.10422	6.10422
ABCG5	3.01659	2.97802	2.98814	3.3026	3.10468	3.39651	3.022	3.11721	3.16222	3.27164	3.28714	3.76484	3.12432	3.18467	3.34824	3.14624	3.39472	3.46689	3.54922	3.42949	3.68518	3.22709	3.4364	3.51735	3.77734	3.19333	3.25211	3.39941	3.13695	3.58475	3.39274	3.42309	3.40327	3.15264	3.64374	3.27362	3.36908	3.47243	4.17792	3.27347	3.19212	3.41978	3.45711	3.07289	4.62066	4.07357	8.7324	8.7324	8.7324
ABCG8	3.18509	3.34097	3.34434	3.81422	3.26463	3.67338	3.18466	3.21365	3.6329	3.16061	3.35723	3.05138	3.28804	2.95623	3.67631	3.23193	3.43586	3.3625	4.30603	3.89872	4.36511	3.93551	4.12746	3.99854	4.20943	4.07769	4.16062	4.31367	4.0344	4.15932	4.45554	4.12698	4.38661	4.18447	5.24436	4.314	4.29697	4.46314	4.38458	4.04632	4.3664	4.34055	4.28249	4.14716	2.07903	2.70918	2.62912	2.62912	2.62912
ABHD1	3.16879	3.53879	3.3789	3.39035	3.10205	3.44112	3.34347	3.43985	3.5127	3.19897	3.33512	3.36196	3.47514	3.01947	3.41504	3.22013	3.32342	3.22086	4.10768	4.138	4.10048	3.93337	3.79417	3.86026	4.02604	3.95281	4.19518	3.91326	3.89497	4.17691	4.03228	4.11532	4.16031	4.01872	4.37047	4.00232	4.20013	4.06515	4.42088	3.98514	4.10025	4.26082	4.00586	4.08849	3.04355	3.52739	5.36943	5.36943	5.36943
ABHD10	7.54589	7.78429	7.13577	8.60758	7.64016	7.38175	6.89681	7.75714	6.57281	6.53778	6.90715	6.70886	7.20754	7.59744	7.43201	7.42626	6.75317	7.25153	7.88205	7.81536	7.76363	8.46045	7.91131	7.30357	7.72206	8.00492	8.0342	8.26298	8.24289	7.69534	8.1406	8.23252	7.95892	7.90856	8.47311	7.58644	7.93823	6.74486	6.3568	7.46782	8.09345	7.70612	8.32897	8.0947	8.43328	6.33721	4.71144	4.71144	4.71144
ABHD11	4.41068	4.54168	4.34469	4.46235	4.25974	4.28214	4.56725	4.44381	4.59975	4.4923	4.33646	4.7443	4.47821	4.47394	4.35541	4.34578	4.59991	4.47026	4.91004	5.0371	4.99923	4.81011	4.6877	4.80573	4.97936	4.82504	4.86528	4.93635	4.81279	4.83536	4.98134	4.81359	4.92032	5.02106	4.76311	4.95292	4.84465	4.94095	6.15945	5.19358	4.93516	4.91936	5.01977	5.03444	8.91393	5.14774	5.19578	5.19578	5.19578
ABHD12	5.20618	4.92634	5.3775	5.05595	5.80331	5.26055	5.70924	5.14712	5.25518	4.49019	5.68155	5.5845	5.4879	5.32194	4.889	5.34194	5.62388	5.13613	5.88855	5.951	5.98934	5.47263	5.57671	5.76046	5.62017	5.9608	5.85134	5.21043	6.52254	6.14259	5.79251	5.38784	5.69332	6.1573	6.60754	5.37032	5.67995	5.84061	6.13457	6.07238	6.67092	6.05101	6.18194	6.02604	6.80592	6.28787	4.59905	4.59905	4.59905
ABHD13	7.05416	6.43028	6.32241	6.37176	6.24373	6.39336	6.02952	6.39284	5.98656	6.61424	6.603	6.34131	6.19777	6.52532	6.21892	6.65972	6.70428	6.2419	6.47598	7.11776	7.49722	7.35289	7.37655	7.37027	6.85737	7.32131	6.9512	7.45075	7.85242	7.4872	7.07556	7.07461	7.13249	6.99515	7.00236	7.07559	7.72291	6.52133	5.62958	6.97177	6.92766	6.97248	7.17704	6.7371	6.16369	2.99885	3.78048	3.78048	3.78048
ABHD14B	5.62965	5.84587	5.54968	5.70122	5.57704	5.99627	6.23674	5.80467	5.92457	5.1274	5.6266	5.01767	5.68603	6.13269	5.87074	6.33717	5.77204	5.32253	6.93919	7.16305	6.94182	6.88199	6.56486	6.50201	6.43996	6.08964	6.95872	6.84717	7.34377	7.25075	7.17987	7.01737	7.50416	6.99779	6.97252	7.11352	6.67143	6.7867	6.50665	6.72117	7.0337	7.12563	7.23735	6.73714	5.89999	6.22147	5.76384	5.76384	5.76384
ABHD15	6.42825	6.59974	6.78932	6.02347	6.50184	6.82391	6.26537	7.15438	6.23618	7.04089	6.17814	5.14668	6.65804	6.55394	6.15084	6.38433	6.39392	5.89055	6.43275	6.80365	6.80417	7.41836	6.88463	6.97281	6.24377	6.93914	7.24072	7.04657	7.27908	7.16324	6.44131	7.08516	6.53615	6.95721	7.27405	6.78935	6.97321	6.87342	5.45035	7.51498	6.94982	6.77403	6.78706	7.55188	7.52327	4.36493	3.48652	3.48652	3.48652
ABHD16A	5.46609	5.72229	5.73246	5.04779	5.73168	5.5029	5.64078	5.75641	5.37102	5.55812	5.57358	5.43206	5.60601	5.40388	5.56125	5.34187	5.33347	5.67237	5.40417	5.3587	5.64062	5.81572	5.08823	5.40722	5.4543	5.43681	5.67531	5.31318	5.6523	5.60251	5.46349	5.75058	5.52351	5.39762	5.98753	5.33009	5.435	5.17598	6.48947	5.71714	5.65635	5.6504	5.75405	5.33609	5.14431	3.09955	3.81706	3.81706	3.81706
ABHD16B	3.54757	3.70884	3.51119	3.30699	3.59632	3.87443	3.31538	3.66572	3.69571	3.44565	3.81675	3.71573	3.52669	3.88707	3.338	3.60367	3.96931	3.82908	4.0932	3.92383	3.97467	4.04743	3.92383	4.23227	3.97582	4.10769	4.12543	3.95024	3.87929	3.92578	4.10636	4.13483	4.07613	4.29182	4.58948	4.26409	4.10851	4.29581	5.28012	4.16157	3.79706	4.32147	4.27688	3.8849	2.83863	2.17414	2.50805	2.50805	2.50805
ABHD17A	7.71188	8.53395	8.40181	5.07152	8.53467	8.85027	8.85498	8.57895	8.56707	7.40346	8.45076	7.6861	8.37785	8.56783	8.13531	8.35464	8.05533	8.08835	8.93363	9.26648	9.36526	8.70636	8.92967	9.09941	8.3056	8.91982	9.12367	8.72291	8.85355	8.71394	8.82353	8.95448	9.0727	9.1966	9.40934	8.90957	8.60603	7.95351	8.89866	8.84054	9.07999	9.45088	9.00026	9.22642	2.09227	4.13338	2.83197	2.83197	2.83197
ABHD17B	5.31014	5.45977	5.31751	5.65206	5.21932	5.37914	5.26748	5.47095	5.4948	5.30438	5.37133	5.33636	5.41341	5.38075	5.44425	5.46431	5.60829	5.17516	6.25146	6.34934	6.44226	6.28839	6.50081	6.39684	6.3651	6.57991	6.40637	6.25808	6.45914	6.60143	6.48226	6.36201	6.36887	6.47426	6.6276	6.55696	6.82379	6.66407	6.24307	6.45026	6.43643	6.36953	6.33916	6.45165	3.95642	2.95808	5.60752	5.60752	5.60752
ABHD17C	4.63125	4.84395	4.42537	5.50465	4.85286	4.80751	4.95301	4.47286	4.48505	3.45776	4.91075	4.30235	4.58187	5.23304	4.30316	4.39323	4.54056	3.94824	5.22233	5.98706	5.77348	5.6178	5.41544	5.21441	4.84014	5.3248	5.83991	6.00997	5.79382	5.97896	5.46471	5.07112	5.39941	5.17313	6.05223	5.66209	5.36996	4.68347	5.40788	4.61696	5.22338	5.32795	5.01081	5.50738	2.22104	1.93189	2.16855	2.16855	2.16855
ABHD2	5.91505	5.4597	5.56007	5.19965	5.85392	5.47953	5.56138	5.70861	5.14794	5.47714	5.18129	5.67823	5.50578	5.43578	5.5544	5.43745	5.23934	5.52525	6.04001	6.09435	6.11825	6.13581	6.05999	6.12839	5.78679	6.04576	6.13317	6.22848	6.18008	6.18084	6.32684	5.79216	6.11409	6.2458	6.25889	6.26402	6.0297	6.36838	6.68236	6.29516	6.25779	6.11946	6.05023	6.14932	4.0896	3.73044	4.51098	4.51098	4.51098
ABHD3	8.5357	8.64651	8.43323	8.91304	8.43025	8.32555	8.49901	8.54347	8.33621	8.10638	8.27812	7.84668	8.57497	8.71848	8.8386	8.77647	8.56239	8.65738	8.69707	9.26138	9.60992	9.52845	9.25882	9.02145	9.50727	9.23049	9.25807	9.35486	9.90802	9.77398	9.63037	9.0671	9.25771	9.07654	9.1841	9.31736	9.23235	8.8665	7.98731	9.06796	9.18177	9.01014	9.50518	9.14226	6.56129	2.89027	4.2602	4.2602	4.2602
ABHD4	5.27835	4.97276	5.16583	5.47689	5.18789	4.97833	5.35002	5.00703	5.15231	4.87093	5.06916	5.13949	5.3613	5.28256	5.2129	5.16053	5.15323	5.04042	6.24143	6.24229	6.09725	6.30623	5.94912	5.65499	6.0829	6.03828	6.24839	5.91939	6.30086	6.16663	6.17878	6.19985	6.30144	6.47387	6.22802	6.13256	6.13502	6.05526	6.55853	6.23931	6.48776	6.31219	6.28002	6.07929	2.30079	4.27457	4.02285	4.02285	4.02285
ABHD5	4.02207	3.89516	4.05936	4.1981	4.05343	3.75762	3.76048	3.79932	3.75062	3.47587	3.94636	3.74233	3.75641	3.90485	4.18849	3.63451	3.92268	3.73803	4.48626	4.4438	4.2524	4.66599	4.67059	4.38529	4.39406	4.68884	4.55865	4.61703	4.72127	4.51364	4.645	4.61726	4.48032	4.38523	4.67963	4.63423	4.75124	4.23033	4.35851	4.69424	4.46388	4.47322	4.65239	4.5352	3.36031	3.99486	5.27126	5.27126	5.27126
ABHD6	3.60273	4.00178	3.86127	4.48118	3.92406	3.94574	4.01999	4.24353	3.98048	4.06965	3.95509	4.6065	4.01243	4.0686	3.72608	3.99608	3.97119	4.23065	4.57281	4.58848	4.68713	4.65249	4.2773	4.54719	4.63624	4.61075	4.61483	4.42847	4.58859	4.71584	4.58969	4.66423	4.52522	4.55954	4.47697	4.58634	4.22269	4.55325	4.7663	4.60521	4.54223	4.52893	4.60539	4.63997	2.80364	4.26261	4.53984	4.53984	4.53984
ABHD8	3.23352	3.52716	3.5163	3.6479	3.39871	3.58051	3.48122	3.44778	4.15542	3.59284	3.58883	3.5808	3.92294	4.05768	3.88996	3.44565	3.67287	3.33557	4.17436	4.01188	4.11776	3.80651	4.10431	3.84887	3.8981	3.54043	4.28415	3.69934	4.09467	4.07089	4.12265	4.11814	4.06535	3.97814	4.66063	4.19986	4.14568	3.86912	4.72248	4.01363	4.25477	4.15398	4.04545	3.96172	2.6668	1.89758	2.16337	2.16337	2.16337
ABI1	6.74599	6.72029	6.8536	6.69303	6.7978	6.72058	6.59595	6.56323	6.55665	6.45404	6.50977	6.57277	6.66605	6.76082	6.76005	6.69326	6.5961	6.64982	7.25498	7.23978	7.43139	7.8717	7.74371	7.44081	7.36566	7.50643	7.51712	7.86495	7.74685	7.4003	7.43648	7.47624	7.34118	7.33489	8.64578	7.30062	7.403	7.29571	6.96627	7.3908	7.38048	7.34535	7.46219	7.50732	7.65976	5.97484	4.96916	4.96916	4.96916
ABI2	6.68125	6.1198	6.35098	6.58853	6.46144	6.25898	6.37725	6.31526	5.94999	6.34787	6.13549	6.66584	6.31401	6.32983	6.15051	6.07392	6.03382	6.25609	6.56401	6.49181	6.55897	6.69636	6.60498	6.40699	6.35213	6.4704	6.5972	6.47236	6.70033	6.60506	6.78826	6.66515	6.62409	6.62637	6.62969	6.53518	6.52319	6.91505	7.09351	6.5935	6.43305	6.47575	6.54504	6.79219	4.67778	5.15909	4.42283	4.42283	4.42283
ABI3	6.10977	6.07618	6.43531	5.69235	6.3886	5.74214	6.09339	6.12463	6.28361	5.54473	6.02152	6.65556	6.36458	5.7291	5.84334	5.71235	6.20468	6.09402	6.93025	6.83593	7.02965	6.80588	6.64978	6.83485	6.91097	6.72213	7.23925	6.51312	6.81288	6.97312	7.18995	6.48998	7.00035	7.17604	7.13548	6.80764	6.66936	6.68695	8.65352	7.43064	6.98718	7.10213	6.74442	6.81587	6.43844	2.92975	3.43022	3.43022	3.43022
ABI3BP	2.78689	2.72373	2.65046	2.96769	2.71172	2.63262	2.64979	2.70767	2.65863	2.6149	2.71277	2.73483	2.57668	3.86715	2.72329	2.62284	2.64434	2.6901	3.17602	3.36673	3.20372	3.27678	3.32195	3.23495	3.29839	3.21409	3.26774	3.13266	3.26304	3.34195	3.28057	3.21002	3.36685	3.27905	3.43293	3.43482	3.39336	3.52645	4.00756	3.34417	3.30065	3.24914	3.2886	3.2749	6.46364	2.64063	4.52977	4.52977	4.52977
ABL1	6.48233	6.06556	6.57855	4.44891	6.6206	6.35343	6.78469	6.63396	6.29505	4.91518	6.59896	4.72118	6.57777	6.3511	6.04706	6.43688	5.70301	6.18982	6.76941	6.81198	7.20379	6.64915	6.70381	6.41395	6.58175	6.43513	7.1569	6.66787	6.82056	7.04704	6.91409	6.58339	7.15386	6.72004	7.32043	7.24744	6.55582	6.75464	7.22818	7.16219	6.87193	7.10096	6.91458	6.55297	3.34439	9.00877	7.90669	7.90669	7.90669
ABL2	5.09812	5.37917	5.36709	5.23869	5.53683	5.2662	5.3357	5.40248	4.93749	5.7109	5.10997	5.17719	5.24969	5.34624	5.25735	5.02284	5.19346	5.1307	5.79967	5.86583	5.75006	5.97516	5.93308	5.98505	5.79702	5.75272	5.98726	6.03588	6.12807	5.97873	5.97243	5.98971	5.93592	5.97358	6.60717	5.99224	5.9215	6.28066	6.23332	5.95665	5.85589	5.93584	6.05859	5.74525	3.74348	3.72613	4.69955	4.69955	4.69955
ABLIM1	8.34219	8.42547	8.1514	7.41301	7.96404	8.98542	8.56744	8.3356	8.41893	8.47554	8.28543	7.59127	8.14996	8.08797	8.14737	8.62454	8.48537	7.68416	9.42172	9.39582	9.098	9.60876	9.50082	9.60393	9.5941	9.25465	9.39202	9.6304	9.18812	9.04181	9.02438	9.59247	9.67468	9.27881	10.2603	9.86393	9.17104	10.0508	7.95912	8.90256	9.43999	9.46375	9.95773	9.57375	3.39875	3.14079	8.86806	8.86806	8.86806
ABLIM2	4.33042	4.53442	4.48709	4.4482	4.29946	4.51405	4.45375	4.19899	4.68797	4.59084	4.69162	4.87431	4.56204	4.23185	4.34568	4.28975	4.69691	4.76382	4.83875	5.01962	4.98178	4.92073	5.30015	5.14654	5.24722	5.24303	5.00958	4.91249	4.58278	4.84864	4.96065	5.00959	5.07953	4.98524	5.34404	5.06753	4.94567	5.042	5.42901	4.91573	4.80391	5.01212	4.94538	5.01457	4.96588	3.94643	4.57622	4.57622	4.57622
ABLIM3	4.38835	3.9026	3.85283	3.79533	3.80836	3.59824	3.76327	3.79533	4.06479	4.33432	3.88902	4.52219	3.81872	3.39499	3.70831	4.02947	4.01396	4.21015	4.23158	4.16323	4.30887	3.55837	4.12746	4.13881	4.60552	3.90081	4.20727	3.81155	4.25104	4.0149	4.09027	4.18908	3.93981	4.30089	4.20648	3.95934	4.42261	4.00989	4.48705	4.17833	3.97647	4.2693	4.08903	3.81547	3.80786	2.25508	5.7839	5.7839	5.7839
ABO	4.17285	3.89333	4.27334	4.14571	3.93623	3.90848	3.97493	3.77416	5.5325	5.19467	5.5451	5.48919	4.01271	4.27213	4.05832	4.10732	5.46854	5.32329	5.00163	4.88974	5.00848	4.96213	5.97254	6.26124	6.33522	6.38297	5.12178	4.98347	4.03861	4.97074	4.94889	4.92867	5.25915	4.8641	5.29054	5.07004	4.93584	5.2597	5.71471	5.0233	5.03437	4.96931	5.07228	4.37785	6.11715	4.10869	3.82093	3.82093	3.82093
ABR	5.75629	5.82703	6.09592	5.52708	6.07227	5.57585	5.7814	5.83374	5.85442	5.66354	5.92675	6.11904	6.1411	5.94337	5.94279	5.86462	6.34627	6.11456	6.04	6.0941	6.2604	6.21334	6.32023	6.34795	6.29954	6.16435	6.21176	6.15309	6.32259	6.35334	6.25835	6.00545	6.34019	6.10401	6.60538	6.35162	6.09693	6.54883	6.544	6.55238	6.13556	6.33841	6.38453	6.23277	6.2613	4.26301	5.57767	5.57767	5.57767
ABRA	2.74932	2.81886	2.7313	2.66452	2.78708	2.61624	2.85782	2.70392	2.77415	2.69468	2.7854	2.93759	2.65141	2.69703	2.65671	2.78343	2.74415	2.69487	3.09501	3.06878	3.08256	3.09729	2.97143	3.10247	3.26406	3.18474	3.04444	3.13194	3.01388	3.01402	3.09211	3.0239	3.16841	3.11097	3.05249	2.99745	3.21077	3.38664	3.09526	3.25723	3.1462	3.16407	3.16957	3.0152	9.7491	8.4683	4.58397	4.58397	4.58397
ABRACL	9.58841	9.79371	9.24014	10.0818	9.49043	9.5439	9.45444	9.4872	9.38876	9.22655	9.4867	8.9212	9.16558	9.61688	9.77622	9.82946	9.22684	9.94204	10.094	10.0195	10.5655	11.0614	10.7137	10.7304	10.7991	10.9129	10.4932	11.3657	11.0671	10.881	10.6819	10.5473	10.3752	10.3079	11.1976	10.5951	10.6492	9.86153	10.0022	10.5385	10.2443	10.1224	10.6667	10.6286	5.46569	5.00126	3.07559	3.07559	3.07559
ABT1	6.17803	7.02844	6.64452	5.15145	6.75693	6.8292	6.66277	6.60901	6.43545	5.79087	6.84366	6.37043	6.52151	6.78417	6.59729	7.25885	6.57426	6.07556	7.42722	7.52583	7.77147	7.7525	7.52074	7.02571	7.36331	7.27268	7.98594	7.56439	7.8511	7.78852	7.63807	7.43939	7.64035	7.5489	8.30317	7.36935	7.05165	6.18196	6.89573	6.83299	7.70687	7.62745	7.98042	7.63639	3.51742	3.57366	2.45622	2.45622	2.45622
ABTB1	4.02993	4.19567	4.12173	4.24678	3.97527	4.18814	4.09632	4.26618	4.31509	4.40953	4.28266	4.34351	4.16793	3.97608	4.15487	4.06744	4.2329	4.18658	4.6972	4.71904	4.7379	4.69627	4.65317	4.82254	4.84715	4.65004	4.7236	4.51706	4.35205	4.69938	4.61261	4.70831	4.78779	4.64527	4.94965	4.68526	4.65884	4.65009	5.25806	4.65703	4.63876	4.85138	4.70746	4.54267	3.57025	3.40592	4.65557	4.65557	4.65557
ABTB2	4.15326	4.13166	4.05571	4.21909	4.12027	4.11614	4.21111	4.07057	4.1187	4.2913	4.01536	4.28817	4.17175	4.10978	3.95443	4.06932	4.10516	4.11223	4.83232	4.85112	4.73473	4.3927	4.62528	4.5525	4.53583	4.61913	4.61072	4.7522	4.5778	4.78033	4.72153	4.78445	4.8634	4.74889	5.00634	4.61219	4.48926	4.88482	5.21228	4.76998	4.5614	4.7804	4.68516	4.85229	5.08067	2.38221	3.27172	3.27172	3.27172
AC000111.3	2.35648	2.22221	2.28084	2.35648	2.40172	2.22663	2.09632	2.33925	2.20335	2.24579	2.33561	2.48312	2.28666	2.3463	2.35437	2.29447	2.32333	2.18917	2.81168	2.56184	2.67145	2.52156	2.61457	2.59295	2.73052	2.54787	2.78908	2.65289	2.61515	2.73279	2.59707	2.8693	2.85515	2.83406	2.67491	2.76153	2.77205	2.80771	3.1878	2.76477	2.66777	2.71618	2.64724	2.67819	2.06608	2.6388	3.17947	3.17947	3.17947
AC002059.10	4.1695	4.16457	4.23882	4.20226	3.77499	3.99503	4.32672	3.77214	4.81421	4.81769	4.22828	4.68235	4.74321	4.14687	4.16601	3.88034	4.41396	4.19672	4.36521	4.32085	4.5601	4.02853	4.16422	4.16807	4.50686	4.46686	4.31827	3.66441	4.20902	4.59471	4.52739	4.4345	4.55399	4.35781	4.225	4.51437	4.26037	4.51162	5.39589	4.28858	4.19338	4.47905	4.26749	4.23573	3.0431	5.40195	5.05018	5.05018	5.05018
AC002064.5	2.72348	2.7902	2.89936	3.03482	2.68384	3.04047	2.98062	2.90881	2.80695	2.94085	2.78906	3.05577	2.9587	2.81227	2.81755	2.86219	2.88454	2.83258	3.37201	3.24035	3.50418	3.22497	3.46597	3.33864	3.47179	3.42812	3.36693	3.39938	3.26403	3.64622	3.32129	3.32728	3.43006	3.37423	3.30606	3.50084	3.4319	3.58513	4.40276	3.39567	3.28553	3.51584	3.38424	3.38523	4.58739	6.20045	2.67426	2.67426	2.67426
AC003973.4	2.89676	3.17294	2.77477	2.83799	2.52506	2.88062	2.86088	2.7467	2.74386	3.18293	2.9114	3.16433	2.95287	2.64321	2.7229	2.56397	2.54487	2.55846	3.045	3.1821	3.20624	3.16542	3.10863	3.21731	3.22669	3.15854	3.50284	3.35942	2.94839	3.00646	3.12169	3.31747	3.22923	3.11799	3.57182	3.21668	3.24069	3.18468	3.29525	3.42289	3.08917	3.14533	3.37641	3.23265	2.55463	7.79846	11.8501	11.8501	11.8501
AC003989.4	3.40269	3.74345	3.7886	3.51788	3.41319	3.64739	3.72749	3.5087	3.94965	3.81108	3.57902	4.15279	3.77503	3.97484	3.82086	3.54691	3.84474	3.90408	4.26498	4.79158	4.18147	3.99299	4.27103	4.10567	4.3108	4.00992	4.14399	4.03682	4.14206	4.25423	4.17108	4.34055	4.21339	4.11334	4.37178	3.95236	4.35035	4.37087	4.82417	4.14809	4.13303	4.20865	4.31665	4.21665	1.78164	9.49992	5.64838	5.64838	5.64838
AC004692.5	7.07264	6.88746	6.55051	4.87883	7.04211	6.92733	7.49627	6.95273	7.13627	7.0572	7.16203	7.4602	6.93148	7.21983	6.98828	7.28275	7.27148	7.08227	7.79354	8.16229	7.93135	7.71306	7.79429	7.9129	7.98378	7.93345	7.86311	7.90493	8.29571	7.85691	8.01386	7.4682	7.89437	8.07026	7.50557	8.19496	7.42635	7.63493	9.13811	8.01542	7.92215	7.91151	7.71129	8.16656	2.56454	1.7361	5.88305	5.88305	5.88305
AC004941.5	4.97377	5.45249	5.22196	5.21424	5.49059	5.6527	5.14332	5.41565	5.05957	4.94354	5.16582	5.08852	5.31291	5.42165	5.37778	4.94138	5.59195	5.60714	6.60543	6.41127	6.90671	7.24268	7.42911	6.91803	7.1436	7.14009	6.78994	6.80795	6.78771	6.95877	6.64077	6.87357	6.71095	6.91148	7.49718	6.70348	6.79243	6.86928	6.33708	6.82834	6.76958	7.01023	7.04017	6.97934	2.36966	8.38826	3.45217	3.45217	3.45217
AC005162.4	3.77223	3.78326	3.77336	3.62244	3.83346	3.81661	3.84354	3.45918	4.20181	4.08556	3.9667	3.89707	4.30557	3.73152	3.60793	3.80376	3.7909	3.79456	4.22874	4.37661	4.34565	3.89236	4.41509	3.99797	4.4682	4.08472	4.36182	4.18871	4.11526	4.57225	4.23019	4.04765	4.50835	4.27987	4.70161	4.23864	4.34316	4.37087	4.9004	4.34493	4.3442	4.46569	4.21436	4.28414	2.04142	5.90571	5.7147	5.7147	5.7147
AC005224.2	2.53029	3.00529	3.13593	3.35986	2.81208	2.94442	3.21299	2.9293	2.76539	2.91714	2.89936	2.66542	2.79129	3.49015	3.04299	3.15987	2.80426	3.35986	3.72924	3.46666	3.6036	4.23119	3.60748	3.6931	3.74576	3.63547	3.91826	3.99115	4.32999	3.63446	3.82925	4.04765	3.43197	4.31203	3.61656	3.55476	3.55041	3.79111	3.34734	3.37772	4.25895	4.52147	3.95928	3.65074	3.86801	6.35884	6.50504	6.50504	6.50504
AC005256.1	4.13157	4.20776	4.50988	4.51804	4.23043	4.47561	4.3205	4.42394	4.91603	4.83277	4.9485	5.33465	4.60643	4.19788	4.4877	4.47492	4.72813	4.3321	5.40144	5.50685	4.9781	4.85017	5.2076	5.10416	5.41503	5.02055	5.37089	4.92332	4.92861	5.0395	5.18358	5.40085	5.21956	5.48366	5.69066	4.96582	5.13148	5.33728	5.5969	4.75663	5.0419	5.43596	5.19172	5.04809	2.66038	2.43081	5.51982	5.51982	5.51982
AC005306.3	4.84027	5.95777	5.42043	5.74097	5.53009	5.45597	5.27658	5.40539	5.44897	5.34411	5.39571	5.41342	5.31395	4.7095	5.61989	4.95256	4.99936	5.29294	5.69869	6.20588	5.80029	6.28745	5.37412	5.84783	5.72006	5.13982	6.21861	5.85971	6.51279	5.76097	6.03845	6.22406	6.05635	5.67422	6.44842	6.1688	5.82667	6.74938	5.57778	5.92296	6.10979	6.31662	6.19315	6.06289	2.32359	2.32694	5.63487	5.63487	5.63487
AC005498.3	3.23802	3.38868	3.6055	3.39447	3.23541	3.45265	3.57306	3.42773	3.57281	3.89235	3.61932	4.00271	3.6467	3.54177	3.60864	3.69187	3.52049	3.9906	3.78716	4.07929	3.882	3.8498	4.12461	4.03062	4.19329	4.13401	4.30486	3.86745	3.74044	3.93562	3.81287	4.06244	3.95733	3.77868	4.58595	4.05775	4.03523	4.15913	4.40434	3.81875	3.92769	3.87347	4.069	3.6677	3.0725	1.83423	3.22224	3.22224	3.22224
AC005523.2	6.52386	6.66471	6.46419	7.29134	7.61279	5.8381	6.21296	6.76894	6.39816	6.85258	6.40485	7.0721	6.51058	7.23001	6.7204	6.91637	6.40945	6.21802	7.14207	7.75476	8.07795	6.91488	6.22328	6.64125	7.16887	7.28102	7.25632	6.39709	7.31538	7.12271	7.5244	7.30238	7.30213	8.10967	6.64584	7.74198	7.57727	7.30876	5.62479	8.8629	7.28945	7.05473	7.65698	7.52227	3.3322	1.59209	2.7837	2.7837	2.7837
AC005523.3	3.83108	4.66264	4.04656	3.74309	4.35424	4.16911	4.29315	4.23234	4.3447	4.25566	3.89113	4.16045	4.04857	3.99366	4.15222	3.98703	4.09352	4.24246	4.78559	4.88665	4.70923	4.55732	4.44993	4.69225	4.63883	4.12963	4.74861	4.42338	4.46922	4.58296	4.8274	4.77291	5.13948	4.64485	5.09876	4.58554	4.75275	4.84152	4.78698	4.66321	4.87997	4.79789	4.68363	4.5621	2.53259	8.17705	2.18554	2.18554	2.18554
AC005537.2	2.7543	2.83081	2.60139	2.89242	2.64475	2.461	2.76676	2.51132	2.57145	2.56287	2.64937	2.58514	2.73396	2.68123	2.68959	2.67495	2.59146	2.71871	3.0182	3.28453	3.22024	3.02325	3.15383	3.0851	3.10866	3.02	3.20492	3.13632	3.04521	3.06949	3.1342	3.12434	3.12318	3.29578	3.22164	3.21454	3.19727	3.16396	3.63847	3.10234	3.20079	3.01	3.30259	3.12778	2.06973	1.93396	5.54086	5.54086	5.54086
AC005592.3	2.94003	3.03501	2.77012	3.14543	2.95461	2.58207	2.75101	2.73183	2.80694	2.93491	2.65907	3.19489	2.63463	2.66067	2.6141	2.77903	2.81779	2.58243	3.43461	3.07795	3.32752	3.30838	3.27017	3.17109	3.21834	3.2435	3.10008	3.33996	3.70389	3.18395	3.21097	3.14901	3.36044	3.22776	3.18315	3.04842	3.29683	3.47862	2.79951	3.39556	3.22835	3.29553	3.08732	3.08109	3.25171	5.12447	4.62447	4.62447	4.62447
AC005606.14	3.24705	3.4089	3.39609	4.65061	3.36506	3.34806	3.07453	3.21304	3.32387	3.41284	3.28182	3.89884	3.28989	3.60771	3.21071	3.43267	3.20225	3.30699	3.59254	3.55993	3.71607	3.59921	3.77345	3.6313	3.71162	3.88339	3.84415	4.0108	4.01448	3.74457	3.73837	3.84338	3.67904	3.70986	3.67501	3.97098	3.94943	3.84255	4.38371	4.06447	3.75442	3.60668	3.73449	3.80403	2.66954	4.60982	3.71087	3.71087	3.71087
AC005785.2	3.83488	3.94601	3.98379	4.1176	4.13399	3.88785	3.77452	3.85409	3.77021	3.78595	3.90133	4.10006	4.18878	4.09235	4.36689	3.93663	4.15822	4.21591	4.34508	4.46057	4.43804	4.32256	4.77772	4.47172	4.72192	4.36973	4.50849	4.09122	4.21423	4.36627	4.59846	4.49271	4.50543	4.6901	4.59892	4.54312	4.35588	4.47172	4.97246	4.42159	4.32458	4.44042	4.37087	4.35868	2.13479	5.1446	3.4111	3.4111	3.4111
AC005838.2	3.69712	3.38628	3.26849	3.78029	3.18306	3.10966	3.12313	3.24815	3.30131	3.30616	2.96868	3.5541	3.0849	3.2265	3.22853	3.05421	2.87825	3.12755	4.55324	4.05325	3.71157	3.62994	3.74677	3.94912	3.94742	3.78853	3.98199	4.30528	3.73879	3.9897	3.88122	4.00653	4.0457	4.36346	3.85213	4.05181	4.05352	4.0767	4.41842	4.11192	3.87784	4.17847	3.91934	4.48412	2.57706	5.86918	7.11992	7.11992	7.11992
AC006026.13	3.86152	3.92261	3.35712	3.40007	4.14978	4.00767	3.97489	3.67844	3.45067	3.68111	3.51788	3.88597	3.82314	3.50221	3.05509	4.2514	3.1307	3.55561	5.75486	4.48818	6.32983	5.30848	4.90984	4.48155	5.20831	4.29502	5.26357	5.41237	6.0464	4.49325	5.45702	5.14988	5.53054	4.83846	5.55422	4.9626	4.62762	4.76044	4.62421	5.15553	4.8024	4.96043	5.20198	4.59676	3.74236	4.55863	9.44963	9.44963	9.44963
AC006129.2	3.08133	3.8162	3.17292	4.96661	3.39159	3.64374	3.32721	3.80886	3.37095	3.42215	3.50547	3.08386	3.44615	2.99958	3.31084	3.36883	3.33524	3.34483	4.24517	4.24789	3.59076	4.96113	4.88666	4.80668	4.04468	4.22326	4.1654	4.77211	4.39767	4.00338	4.54604	5.01228	3.77239	4.41048	3.95688	4.14556	4.22428	4.54216	6.08818	4.09922	4.29477	4.07562	4.45654	4.53698	1.58363	2.40924	1.87255	1.87255	1.87255
AC006538.1	2.6609	2.86738	2.78385	2.87138	2.85223	2.84802	2.66234	2.6296	2.98036	2.62721	2.80354	2.97169	3.0472	2.61625	2.81698	2.90367	2.78657	2.60483	3.28868	3.32861	3.3514	3.32458	3.64439	3.50076	3.25012	3.29506	3.47803	3.347	3.33484	3.2246	3.18012	3.43079	3.32037	3.42595	3.65692	3.29379	3.28579	3.37191	3.35997	3.31832	3.25847	3.39824	3.22137	3.40906	3.29304	3.10196	6.60177	6.60177	6.60177
AC007292.3	4.72074	4.77976	4.88413	4.31467	4.40657	4.97638	4.84226	4.8498	4.69489	4.62435	4.65944	4.74853	4.78062	4.69559	4.92353	4.63302	4.98731	4.76252	4.71137	5.18914	5.11043	5.18086	5.06823	5.33775	5.09777	4.94024	5.04422	5.29675	5.13544	4.92844	5.17222	5.39839	4.96829	5.31771	5.66818	4.90022	4.9491	5.27726	4.86273	4.99431	4.8392	5.06031	5.39423	5.06115	3.18102	3.12694	4.39173	4.39173	4.39173
AC007349.5	2.67916	2.62374	2.63235	2.49268	2.5602	2.82035	3.09683	2.60114	2.6303	2.65907	2.58967	2.53159	2.41036	2.53894	2.58714	2.60457	2.72836	2.53397	2.9799	3.00412	3.22725	2.94351	3.14443	3.18936	3.09033	3.25269	3.23197	3.13088	3.05576	3.03135	2.98387	3.07571	3.03261	3.27005	3.17881	3.06784	3.59167	2.90142	4.09806	3.2709	2.8125	2.91837	3.10937	2.96727	2.1942	2.81316	4.13263	4.13263	4.13263
AC007362.3	3.24528	3.36507	3.19822	3.13778	3.2901	3.38121	3.51032	3.34823	3.47569	3.75275	3.39678	3.60272	3.21755	3.29436	3.29076	3.18191	3.39933	3.37734	3.79595	3.92324	3.99105	3.84132	3.96305	3.95603	3.86735	3.93822	3.89687	3.88389	3.61812	3.75848	3.77272	3.8832	3.97788	3.86698	4.17884	3.90517	3.87722	3.76144	4.36703	3.95333	3.75655	3.82987	3.98288	3.77419	2.74953	3.06873	4.04746	4.04746	4.04746
AC007365.3	4.02997	3.84043	3.75473	3.68119	3.69705	3.83719	3.67713	3.70591	4.02596	4.01541	3.93456	3.96398	3.75918	3.75276	3.72069	3.68581	4.15001	3.95441	5.55252	5.16432	5.09993	4.98436	5.47084	5.44188	5.48963	5.50641	5.37094	5.06808	5.01125	4.97663	5.37249	5.47299	5.35811	5.28482	5.66009	5.41434	5.16578	6.12045	6.22055	5.32152	5.18686	5.32319	5.33691	4.9515	3.3353	6.32351	6.01663	6.01663	6.01663
AC007389.3	4.26589	4.07275	4.24949	3.97543	3.99717	3.99417	4.18223	4.08261	4.66625	3.716	4.05661	4.16416	4.40383	4.00748	4.28599	4.53211	4.3941	3.90891	5.2623	4.82165	4.89538	4.46455	4.57229	4.57435	4.77886	4.50198	4.94899	4.5832	4.22845	4.7703	4.91049	4.85516	4.81219	5.07046	5.12443	4.99725	5.18283	5.20659	6.07869	4.83236	4.58406	5.03431	4.69419	4.67451	2.97306	3.93789	4.49579	4.49579	4.49579
AC007401.2	3.70142	4.14943	4.40041	3.88703	4.36223	3.50055	4.8094	4.77014	3.77611	3.87612	3.97971	4.7196	4.29522	3.96322	5.46245	4.14531	4.15658	4.37289	4.96497	3.90798	5.19993	5.00698	3.82569	4.31143	4.52343	4.18161	4.79752	4.22416	4.75108	4.77145	5.18942	3.63003	4.55118	4.24943	4.69359	5.58845	4.67348	5.23512	4.79322	4.38197	4.23192	4.43974	4.94509	5.25852	4.10258	2.64266	2.8448	2.8448	2.8448
AC007680.2	3.1519	3.20743	3.25774	3.21389	2.96842	3.22365	3.40121	3.3668	3.23578	3.36432	3.402	3.49521	3.12505	2.88662	3.26734	3.04738	3.33594	3.27248	3.51031	3.52939	3.95836	3.32715	3.63909	3.62249	3.77259	3.74177	3.62805	3.65928	3.74496	3.63095	3.54273	3.5876	3.64801	3.50134	3.54322	3.49735	3.57268	3.74293	4.328	3.8686	3.48781	3.56969	3.65457	3.31132	2.10763	3.73629	6.54832	6.54832	6.54832
AC007787.2	3.00973	2.95103	3.12165	3.05219	2.88095	2.99271	3.23822	3.00522	3.10697	2.99628	3.1804	3.04284	3.20035	3.22853	3.24275	3.14782	3.0081	3.09663	3.76565	3.74237	3.70642	3.49503	3.82524	3.90427	4.02578	3.79785	3.58465	3.67558	3.53581	3.92394	3.84309	3.5736	3.85221	3.711	4.1648	3.70642	3.68172	4.15847	4.44717	3.77452	3.76097	3.75279	3.7261	3.72402	4.97812	5.86717	3.06431	3.06431	3.06431
AC008088.4	3.09022	3.41827	3.00574	3.72341	3.09042	2.7885	3.04227	2.76547	3.04019	3.21571	3.02691	3.47457	2.91952	2.9183	3.2001	2.69208	3.07474	3.08998	3.90051	3.72618	3.42217	3.52555	3.60748	3.37314	3.59003	3.57526	3.71724	3.66431	3.65714	3.71526	3.62566	3.75514	3.7281	3.65944	3.78093	3.58944	3.77605	3.63188	3.65207	3.716	3.49598	3.56826	3.66035	3.75633	5.29581	3.4701	2.96241	2.96241	2.96241
AC008746.12	3.4919	3.85605	3.78632	3.78765	3.51469	4.12781	4.02271	3.52433	3.69023	4.45727	3.39472	3.76145	3.88884	3.93608	3.53201	3.50712	3.66085	3.84707	4.08428	4.50431	4.45852	4.30416	4.02699	4.06119	4.36146	4.24585	4.39067	4.84527	4.52114	4.33891	4.18735	3.81761	4.04061	4.17423	4.20433	4.54491	4.49732	3.90157	4.35474	4.31564	4.37642	4.72831	4.56732	4.39611	2.17686	5.46688	4.97222	4.97222	4.97222
AC008753.4	5.191	5.72999	5.20725	5.69952	5.38955	5.40377	5.54713	5.79336	5.41412	5.96578	5.43157	5.46271	5.33835	5.38955	5.4125	5.12046	5.32395	5.34006	5.28649	5.57757	5.62137	5.45063	5.19825	5.20116	5.06496	5.41638	5.47924	5.58354	5.50192	5.47441	5.25493	5.41244	5.62597	5.27978	6.03777	5.36715	5.49035	5.22105	5.34582	5.48992	5.52322	5.55395	5.49149	5.24527	2.2129	1.87501	3.12625	3.12625	3.12625
AC009120.6	6.55971	6.27097	6.02663	6.65241	6.36758	6.52641	6.50536	6.67906	5.84541	6.59718	6.77191	6.56366	6.2426	6.40215	6.47272	6.32258	6.28061	5.99796	6.65568	6.96147	7.08942	7.23323	6.8432	7.2022	6.50824	6.66971	6.96495	6.94247	6.9221	6.86905	7.15832	6.76341	7.14858	6.74384	7.36007	7.25713	7.72155	7.21031	5.73479	6.88567	6.7342	6.37881	7.25261	6.9348	3.69472	3.55422	5.70267	5.70267	5.70267
AC009133.15	4.51437	4.30681	4.32887	4.67847	4.49519	4.49302	4.55321	4.13404	4.55106	4.26717	4.54713	4.74497	4.42243	5.06678	4.73421	4.7825	5.13034	4.47265	5.07893	4.86368	4.67703	4.33998	4.50939	4.37578	4.93411	4.35748	4.68519	4.27612	4.57174	4.82165	4.78222	5.11701	5.2743	4.96903	4.94509	4.75002	4.43211	4.53748	5.90094	4.41859	4.77749	4.8646	4.70666	4.68737	6.56548	3.54743	3.12025	3.12025	3.12025
AC009502.4	4.25908	4.03483	3.83675	4.22991	3.79741	4.0035	4.24304	4.02853	4.21228	4.1546	3.87074	4.16287	4.12976	3.96554	4.05812	3.9967	3.99829	4.24349	4.19648	4.23953	4.25419	4.04475	4.18378	4.09905	4.33459	4.26881	4.52346	4.11234	3.89174	4.29557	4.45039	4.12718	4.44381	4.29618	4.725	4.26185	4.62298	4.59587	5.11335	4.15273	4.02497	4.28288	4.2585	4.36329	2.89004	9.61154	8.65687	8.65687	8.65687
AC010145.4	3.27303	3.38433	3.39017	3.64331	3.33256	3.14663	3.30699	3.30316	3.53916	3.47057	3.64841	3.65569	3.40934	3.39003	3.17615	3.48451	3.47147	3.42557	4.44392	4.1947	4.01283	3.95481	4.0411	4.1947	4.5724	4.63918	4.26192	3.69299	3.76575	4.10794	4.22114	4.10794	4.21145	4.02944	4.41097	3.94077	4.05503	4.04052	4.91491	4.40298	4.35882	4.18603	3.91779	3.95109	2.77908	4.07375	8.32469	8.32469	8.32469
AC010524.4	4.46313	4.12281	3.97074	4.07482	4.12348	4.28861	4.23163	4.10911	4.08834	4.47968	3.94017	4.15593	4.17952	3.99784	4.17282	4.07813	4.00302	3.82993	4.28779	4.68441	4.35902	4.28028	4.53222	4.4801	4.28587	4.39393	4.40379	4.74079	4.27927	4.12289	4.12286	4.3104	4.42734	4.42916	4.3335	4.38932	4.48968	4.8374	4.88361	4.28605	4.29816	4.12957	4.13347	4.71156	3.08636	4.61052	2.10448	2.10448	2.10448
AC012065.7	4.55213	4.472	4.52385	4.60153	4.48184	3.96994	4.21298	4.90856	4.59639	4.66355	4.35082	4.25815	4.68538	4.52918	4.34819	4.46042	4.62677	4.42186	6.12485	5.83354	5.66043	6.0998	5.94387	6.06062	6.25387	6.12843	6.10178	6.39532	5.66339	6.00502	5.7758	6.03499	6.47179	5.90532	6.45094	6.25904	6.30365	6.9101	6.37944	6.00692	6.06147	6.09213	6.10946	6.35916	4.97901	7.03336	6.64502	6.64502	6.64502
AC012360.6	3.89416	3.53642	3.54582	3.6329	3.5179	3.47669	3.57901	3.57328	3.83624	3.6966	3.85619	3.78804	3.81706	3.71915	3.64964	3.89003	4.05556	3.624	4.66595	4.65382	4.45063	4.35394	4.34793	4.55326	4.50674	4.67457	4.47778	4.46021	3.89162	4.50308	4.46135	4.5311	4.57155	4.74904	4.60871	4.34375	4.95547	5.02218	4.71054	4.55997	4.43299	4.57859	4.42257	4.3808	5.17226	2.49243	2.78757	2.78757	2.78757
AC012499.1	2.67274	2.83025	2.80358	2.78698	2.69799	2.76305	2.74707	2.7283	2.73715	3.08051	2.8157	2.78401	3.03243	3.133	2.93514	2.86675	2.70902	2.64726	3.83047	3.74319	3.5417	3.4987	3.39939	3.42647	3.49416	3.61168	3.76007	3.26387	3.37814	3.54326	3.59509	3.69766	3.67168	3.68378	3.47846	3.55605	3.70393	3.47911	3.90628	3.59868	3.72179	4.02881	3.42841	3.71322	2.36071	3.63535	2.48816	2.48816	2.48816
AC012531.25	3.44179	4.00452	3.63301	3.76488	3.31639	3.83453	3.77375	3.6207	3.87662	3.53471	3.80794	4.02195	4.09699	3.55582	3.96396	3.84015	3.72201	3.72802	4.62986	4.37749	4.39976	4.27242	4.24236	4.15144	4.40837	4.28866	4.4471	4.26728	4.00068	4.51387	4.22161	4.23033	4.49867	4.4383	4.29184	4.3214	4.28031	4.51988	4.62709	4.44405	4.34021	4.61265	4.17862	4.5466	3.31954	5.33159	3.3609	3.3609	3.3609
AC013463.2	2.95173	2.90327	3.00719	3.16678	2.68862	2.90049	2.87626	2.89713	2.9494	3.083	2.89941	2.78401	2.71117	2.97267	2.84095	2.83513	2.9196	3.04722	3.92601	4.06607	4.03634	3.935	4.29458	3.85447	3.92817	3.89741	3.63601	3.91565	3.97151	3.82349	3.80614	4.19703	3.76863	3.94739	3.92681	4.07962	4.02249	4.14178	4.93421	3.91594	3.90646	3.57394	3.61318	3.8804	4.99061	1.9505	2.44196	2.44196	2.44196
AC013733.4	2.92759	2.65939	2.74629	2.8115	2.59974	2.54698	2.70142	2.75383	2.89927	2.80995	2.7369	2.8547	2.76207	2.68883	2.64488	2.77416	2.75449	2.7205	3.10329	3.12258	3.0953	2.97726	3.2303	3.11041	3.13518	3.12089	2.98166	3.21096	3.05783	3.07832	3.0918	3.24863	3.0645	3.10452	3.14394	3.17645	3.15521	3.12704	3.51505	3.24326	3.13418	3.02942	3.18189	3.08165	2.14299	2.70843	3.54469	3.54469	3.54469
AC016831.7	5.04718	4.27176	4.16654	3.54748	4.76627	7.32458	6.21905	3.91544	5.5162	6.5735	5.78474	4.89985	4.43834	4.31624	4.64278	3.98703	3.48776	3.66832	5.18145	6.7988	4.97233	6.15705	8.54352	8.07148	4.79439	7.61594	6.81464	7.36364	5.70187	4.99999	4.97663	6.95131	5.25589	7.44937	7.06659	7.47524	5.22161	5.32991	5.13466	5.34133	5.59588	4.96048	4.64925	7.92002	4.01986	5.13851	7.04081	7.04081	7.04081
AC016999.2	3.33527	3.48104	3.55975	3.29062	3.35153	3.66738	3.67345	3.31916	3.67562	4.11396	3.59905	3.44949	3.48051	3.27713	3.51176	3.59905	3.67616	3.53851	4.51545	4.15765	3.99727	3.96793	4.09297	4.17363	4.57319	4.15903	4.11938	4.06817	4.0155	4.27386	3.85948	4.11825	4.1679	4.46024	4.492	4.30126	4.0647	4.21687	4.57826	3.90079	4.14106	4.26202	4.09644	3.92596	4.93823	2.56069	3.31613	3.31613	3.31613
AC017002.2	4.28157	6.23492	5.55702	4.84457	5.58367	6.21585	5.73525	6.09023	5.791	5.85811	5.51718	5.67891	5.73518	6.50433	5.78651	6.12346	5.49243	5.74897	7.0267	7.01908	6.03791	7.33342	7.11064	6.45512	6.55685	5.9588	6.99786	6.70616	6.83945	7.3842	6.21974	6.69851	7.18824	7.05686	7.45862	6.43849	6.8133	6.16405	5.49725	5.89701	6.81385	8.11226	6.85406	6.86564	2.52377	3.188	4.11973	4.11973	4.11973
AC017104.6	6.03962	6.01644	6.1624	5.99513	5.81267	5.92274	6.06758	5.7461	6.56021	6.32445	6.7198	6.58284	6.20281	5.95475	6.07982	5.95242	6.41797	6.42463	6.92361	6.92082	6.86897	6.6	7.07047	7.15131	7.48268	7.25146	6.87725	6.84003	6.43573	6.93061	6.96213	6.91775	6.98158	6.82605	7.30014	6.91173	6.99194	6.92822	7.58038	6.9122	6.83485	6.82879	7.02661	6.76069	4.54216	3.04775	5.04965	5.04965	5.04965
AC018755.16	4.75753	4.90958	4.36808	4.47374	4.66516	5.05254	4.71652	4.64067	5.10007	5.38148	4.66966	4.84509	4.49863	4.79825	4.74506	4.80281	4.47298	5.20594	5.93532	6.17364	5.7657	5.69238	6.19278	6.30151	6.5086	6.54368	6.04787	5.93589	5.43639	5.70473	5.94171	5.90015	6.20054	6.03749	6.18513	5.40648	5.64927	5.763	5.96712	6.07004	5.86077	5.96525	5.86039	5.89081	1.94407	2.42138	2.66148	2.66148	2.66148
AC018755.17	2.49124	2.44355	2.36626	2.59885	2.51547	2.51844	2.32665	2.28582	2.61019	2.66903	2.6958	2.9062	2.41414	2.61259	2.72836	2.57895	2.62698	2.63206	3.10756	3.27005	2.95088	2.95242	3.0629	3.08094	3.0198	3.03833	3.06871	3.18475	2.91059	3.0069	2.94882	3.04793	2.92259	2.95453	3.10246	3.00042	2.94958	3.26172	3.27793	3.01545	3.11267	3.02698	3.06538	3.04793	3.16642	6.05536	4.76673	4.76673	4.76673
AC018766.6	3.14942	3.49246	3.09856	3.39433	3.11521	3.13526	3.25825	3.21963	3.17684	4.09627	3.36086	3.57136	3.27948	3.35846	3.33623	3.32961	3.13425	3.26512	3.8796	3.91697	4.27199	3.99208	3.82759	3.81255	4.02857	4.08808	4.20433	3.71167	3.77223	4.03366	4.10531	4.06477	4.14503	4.20608	4.17309	4.06693	4.67326	3.86822	5.27892	4.20315	3.865	3.95227	4.19758	4.09292	2.65706	2.02336	1.92844	1.92844	1.92844
AC018816.3	5.13056	5.07901	4.93447	5.4796	4.87771	5.00688	4.81892	5.10378	5.22732	6.07654	4.99966	5.05941	4.86827	5.24753	5.37267	5.49209	5.311	4.76345	5.50284	5.86309	5.96557	5.72443	5.90364	5.19469	5.7802	5.82269	5.77006	5.64364	6.00689	6.00563	5.64514	5.73346	5.67156	5.90373	5.85837	5.81044	5.84317	5.79634	5.78283	5.97406	5.13298	5.71567	5.86595	6.09794	2.80244	3.83478	3.00947	3.00947	3.00947
AC024560.2	4.2167	3.84717	4.09042	3.74528	4.02255	4.0167	4.21546	3.66861	4.02749	3.96194	3.98703	3.97039	3.89502	3.90826	4.05054	4.64716	4.28001	4.16546	5.0924	5.02613	5.28431	4.9168	5.03971	4.95396	5.55803	5.43377	5.24179	5.08659	4.87696	5.23497	4.87876	5.03971	5.11191	5.25093	5.47868	4.98244	4.93845	5.58644	5.92596	4.76415	5.17639	5.23282	5.38975	5.23239	3.34782	4.57583	7.47539	7.47539	7.47539
AC025442.3	4.09482	4.34144	4.30331	4.68153	4.22762	4.12941	4.19918	4.18163	4.31742	4.28331	4.22773	4.29514	4.2612	4.24148	4.16491	4.12465	4.16652	4.13401	4.88404	4.68602	4.73352	4.46554	4.57891	4.41947	4.56851	4.48153	4.82687	4.42546	4.52333	4.78354	4.45524	4.8897	4.65184	4.57283	4.97186	4.68068	4.73643	4.75688	4.87852	4.66364	4.70214	4.78104	4.49978	4.60856	3.97452	9.42989	3.63512	3.63512	3.63512
AC064852.4	2.51335	2.5813	2.55653	2.84035	2.51547	2.46392	2.5771	2.69667	3.14074	2.96336	2.82132	3.42394	2.54733	2.46518	2.67912	2.53534	2.92629	2.82309	3.00118	2.98098	2.9951	3.06008	3.05457	3.40529	3.28799	3.57114	3.06008	3.06997	2.98387	3.10532	3.00982	2.97762	2.95405	2.97919	3.14961	2.96864	2.98227	3.30562	3.40049	2.9242	3.16665	2.88885	3.028	3.06119	4.95629	6.13506	2.45332	2.45332	2.45332
AC067956.1	2.71812	2.43308	2.51688	2.66207	2.63075	2.59555	2.50663	3.08677	2.88786	2.74914	2.65192	2.75959	2.716	2.73292	2.7691	2.71326	2.58291	2.65143	3.12784	3.08733	3.09632	2.89765	3.04529	2.81276	3.06468	2.99506	3.20775	3.14965	3.25965	2.94353	3.1987	3.26281	3.11084	3.05901	3.42326	3.13461	3.15565	3.5549	3.3847	3.1653	3.12335	3.06063	3.07584	3.05143	3.00618	7.90239	4.83946	4.83946	4.83946
AC068039.4	4.94131	4.85646	4.78699	3.90489	4.47579	5.23826	5.17222	4.41562	4.89876	5.34561	5.00146	4.32723	4.95208	5.16147	5.02223	4.62132	4.92597	4.75437	6.2224	6.08917	6.16515	6.21559	6.5893	5.78773	5.54972	5.76542	5.9719	5.90743	6.59339	5.91219	6.05268	6.15683	5.96552	6.1233	6.5812	6.50152	6.50038	6.75605	5.34079	6.21319	5.87615	6.03981	5.99053	6.24474	5.2238	2.11471	10.7905	10.7905	10.7905
AC068138.1	3.58111	3.4452	3.61264	3.80076	3.59336	3.6285	3.55276	3.52777	3.68836	3.89425	3.79986	4.03812	3.90843	3.71614	3.5061	3.65827	3.80678	3.65182	4.7727	4.50835	4.56722	4.65593	4.59993	4.5772	4.64677	4.5828	4.69869	4.49608	4.29632	4.57425	4.31178	4.40459	4.68722	4.55819	4.7265	4.5893	4.24007	4.59722	5.36105	4.57342	4.51698	4.6586	4.34596	4.68347	3.41897	5.573	4.07887	4.07887	4.07887
AC068831.3	3.48884	3.82075	3.71485	3.5251	3.61566	3.96494	3.56102	3.61312	3.98372	3.73772	4.02861	3.80453	3.43121	3.82392	3.73513	3.61712	3.81794	3.78806	4.13195	4.02442	3.79199	3.85783	4.08202	4.43978	4.46596	4.65185	4.03494	3.77891	4.0298	3.9842	3.81434	4.20915	4.00692	4.05556	4.65669	3.72349	4.06057	4.14328	3.91205	3.75491	4.10391	4.04132	3.83456	3.87797	2.49148	5.64256	5.49404	5.49404	5.49404
AC073283.7	5.86563	5.77533	5.93801	5.6659	5.75068	5.64224	5.9587	5.98183	5.38918	5.71068	4.95069	5.84726	5.50518	5.3994	5.41995	5.16722	5.29783	6.06318	5.31136	5.42857	5.11367	5.18052	5.52713	5.46933	5.38117	5.21956	5.3697	5.42695	5.37228	5.47416	5.69215	5.15528	5.7202	5.21245	6.35195	5.73969	5.67128	5.73083	5.5533	5.64838	5.36841	5.62927	5.37917	5.49401	2.51972	2.85804	7.56215	7.56215	7.56215
AC073321.4	3.87902	4.05935	3.82538	3.6849	3.8406	3.79929	4.07493	3.98785	3.67273	3.78612	3.70242	4.0109	3.58289	3.49979	3.87953	3.63547	3.88227	3.62734	4.23631	4.41674	4.30942	4.07965	4.35732	4.05639	4.1096	4.32731	4.09952	4.30545	4.11854	4.09903	4.32908	4.20069	4.28425	4.27878	4.33829	4.23818	4.38272	4.17156	4.92192	4.59481	4.19312	4.21079	4.31599	4.38349	3.4727	2.92477	4.46591	4.46591	4.46591
AC074212.6	3.53995	3.60706	3.451	3.8156	3.17186	3.7875	3.61605	3.51703	3.87971	3.55113	3.70212	3.99799	3.64181	3.5354	3.47886	3.66656	3.72404	3.58442	4.40002	4.36618	4.42685	4.11964	4.1775	4.24386	4.45108	4.24644	4.54916	4.40066	4.06878	4.42275	4.18548	4.42136	4.37722	4.18054	4.59933	4.42671	4.40026	4.18483	4.63412	4.32219	4.60413	4.49453	4.4239	4.25683	4.01557	4.57789	4.66008	4.66008	4.66008
AC079305.10	3.03018	3.24659	3.28946	3.10455	2.96628	3.16059	3.49777	3.19442	3.42792	3.6329	4.14093	3.50796	3.25614	2.96645	3.045	3.07909	3.71945	2.98954	3.78533	3.70899	4.04116	3.64802	3.89887	3.81174	3.76719	3.77035	3.65261	3.48638	3.73999	4.14665	3.52054	3.73493	3.78371	3.76545	3.7726	3.6397	4.24717	3.61812	4.39254	4.63912	3.68069	3.81314	3.719	3.50327	1.99526	4.34922	5.91505	5.91505	5.91505
AC079741.2	2.642	2.77979	2.5941	3.20236	2.73045	2.79674	2.8928	2.73787	2.64581	2.933	2.81274	2.64707	2.72995	2.83593	2.70907	2.69516	2.8123	2.64489	3.27629	3.1712	3.58059	3.28208	3.4329	3.25894	3.19239	3.32255	3.2835	3.5014	3.48712	3.53937	3.42212	3.29825	3.42352	3.36725	3.41562	3.44471	3.25363	4.00162	3.70364	3.48606	3.32738	3.27259	3.35935	3.37053	4.14078	4.65499	2.46909	2.46909	2.46909
AC079767.4	2.94676	2.69302	3.06261	3.0346	2.88027	2.99048	3.03444	2.99194	3.12921	2.96768	2.98442	2.98575	2.98285	3.08648	2.81963	3.26994	3.13826	2.98575	3.8838	3.64783	3.84205	3.44932	3.6293	3.65653	3.51193	3.61448	3.86751	3.35526	3.58789	3.38778	3.41255	3.56341	3.63521	4.17832	3.56002	3.72587	3.93968	4.03202	3.76458	3.46235	5.4607	3.90081	3.48105	3.82893	1.83305	1.79385	4.6845	4.6845	4.6845
AC079807.4	3.11672	2.7775	2.89936	3.0065	2.8193	2.80859	2.86254	2.8252	2.87999	2.8992	2.67165	2.74363	2.84939	3.25883	2.84747	2.84747	2.68321	2.76082	3.51689	3.67164	3.33532	3.22435	3.33324	3.34658	3.14893	3.14641	3.27373	3.53946	3.19341	3.3282	3.36756	3.46688	3.47584	3.32266	3.63226	3.32641	3.43492	3.70728	3.18994	3.03739	3.3308	3.27853	3.27431	3.34874	1.92086	5.78451	3.17078	3.17078	3.17078
AC083843.1	3.57749	3.65357	3.61699	3.77857	3.63099	3.75853	3.6167	3.72737	3.71033	3.58398	3.47934	3.50927	3.72512	3.49051	3.62097	3.66378	3.51204	3.61917	4.54121	4.71515	4.59783	4.57194	4.45428	4.45159	4.52748	4.39537	4.5901	4.42431	4.9411	4.77823	4.72593	4.75796	4.74342	4.66314	4.94685	4.65182	4.59799	5.20158	4.8438	4.69705	4.54491	4.66949	4.77792	4.49831	4.75474	3.27162	4.42607	4.42607	4.42607
AC083949.1	5.4975	5.5632	4.86858	5.43608	5.78639	5.29441	5.36761	5.49253	5.33221	5.99426	5.94065	5.38631	4.80523	4.98106	5.05217	6.05009	5.28581	4.95072	5.39727	6.51653	6.60719	6.16713	5.82255	5.47598	5.56374	5.49197	5.5072	6.02682	6.07595	6.089	6.19553	5.28399	6.32333	5.6582	6.71464	6.83282	6.97412	6.81646	5.19841	6.24363	5.81813	5.47994	6.48657	5.483	4.78869	3.16074	7.22658	7.22658	7.22658
AC084219.3	3.6912	2.89315	2.99727	3.05666	2.60392	2.9739	3.10886	2.98863	3.13637	3.08115	2.92566	3.04298	3.0923	2.89723	3.19189	3.17463	3.01924	2.97608	4.17549	4.35792	4.24133	3.86232	3.98807	4.04313	3.9842	3.9195	3.98741	4.0575	3.83518	3.97886	4.00155	4.14303	3.77274	3.85557	3.92085	4.14434	3.76817	4.1203	4.38553	3.54219	4.07146	4.16662	4.23837	3.81914	2.72096	11.3827	4.12661	4.12661	4.12661
AC087501.1	2.70072	2.38643	2.43017	2.53958	2.69799	2.56206	2.42463	2.48144	3.03883	2.86427	2.77707	2.82842	2.56467	2.50872	2.51252	2.59501	2.64442	2.41581	3.22626	3.41421	3.31529	3.10874	3.50111	3.36549	3.41421	3.27283	3.35047	3.04205	3.17007	3.28655	3.16219	3.46577	3.33934	3.20667	3.39509	3.23012	3.42494	3.57897	3.87057	3.02855	3.46041	3.33608	3.22239	3.28132	5.72061	12.4995	6.61646	6.61646	6.61646
AC090627.1	3.6183	4.66213	3.61385	4.03727	3.78521	3.88002	4.16713	3.97049	3.72695	3.89824	3.91007	4.1769	3.5228	3.97973	3.74028	3.81242	3.76171	3.5656	4.62199	5.408	5.00448	5.53274	4.64262	4.49066	4.52471	4.05888	4.42162	4.76051	4.75003	4.58649	4.37987	4.85971	4.61209	4.90022	5.50744	5.48087	5.96776	5.49646	3.868	4.32171	4.80802	4.73001	4.7368	4.81571	5.22751	7.73881	2.85117	2.85117	2.85117
AC091133.1	7.66287	6.92143	6.85261	7.49805	7.13349	7.04921	7.20307	6.88102	6.83555	7.61545	6.80266	6.56191	6.88068	7.53967	7.46419	6.7819	6.9675	7.19065	6.96951	6.97437	7.61174	7.80239	7.1126	7.03949	7.15459	6.86998	7.23171	7.73206	7.27495	7.25862	7.24433	7.47161	7.21758	7.18061	7.87404	7.27383	7.50161	7.66049	6.6978	7.14625	7.42564	7.00849	7.63537	7.38529	6.47015	5.08874	2.47735	2.47735	2.47735
AC091633.3	2.84988	2.71121	2.89936	3.40258	2.67417	2.72435	2.74642	2.66693	2.7378	4.42151	3.17844	2.85169	2.74642	2.93506	2.94305	3.04722	2.99457	2.71969	3.19405	3.00701	3.76002	3.36406	3.68881	3.49735	3.17913	3.15294	3.43054	3.54901	3.2676	3.07847	3.29872	3.47527	3.09502	3.32417	3.22885	3.13492	3.15863	3.27796	3.07809	3.36832	3.18552	3.07438	3.49895	3.45327	2.29126	3.98637	2.98684	2.98684	2.98684
AC092192.1	2.68442	2.67007	2.77012	2.66135	2.67986	2.49165	2.5501	2.7455	2.68649	2.64039	2.71328	2.77253	2.828	2.69245	2.76729	2.6549	2.64989	2.80954	2.90907	2.91926	2.85326	3.06229	2.90038	2.84755	3.05755	2.87602	2.90907	3.26929	2.90592	3.01458	2.82636	3.07342	2.77545	3.03066	2.96967	3.04691	2.92434	2.82017	3.53929	2.80274	3.04483	2.84388	2.86821	2.92446	1.48465	2.36412	2.85108	2.85108	2.85108
AC092620.2	8.37537	8.23625	8.31116	7.928	7.88099	8.36029	7.85069	8.26421	7.60714	7.903	7.85327	8.09329	8.13485	8.55307	8.26921	7.21721	7.88687	8.57352	7.90587	7.98674	8.26872	8.18456	8.23449	8.44381	7.74049	8.13187	7.46711	8.03903	8.19022	8.06901	7.70457	7.71571	7.88684	7.93839	9.01946	8.46912	8.52839	8.71826	7.91093	8.11171	8.32168	8.23086	7.89759	8.23187	8.69834	3.30975	5.14799	5.14799	5.14799
AC092660.1	3.59359	3.86968	3.81357	3.82614	3.85392	3.59674	3.65804	3.54878	3.95735	3.71936	3.75384	3.99796	3.71018	3.45945	3.68493	3.68816	3.62	3.77288	4.57429	4.3318	4.1145	4.50429	4.22518	4.46862	3.87126	4.0746	4.48349	4.46746	4.12577	4.17075	4.24113	4.60816	4.47476	4.23096	4.68479	4.47569	4.05545	4.2423	4.22246	4.12128	4.27348	4.25482	4.0821	4.06643	2.32875	5.86791	3.65715	3.65715	3.65715
AC092667.2	3.0015	3.26753	3.23764	3.30259	3.17666	3.02809	3.06033	3.06034	2.89258	3.18221	2.99395	3.22572	3.10478	3.01401	3.03122	3.04496	3.0081	2.86343	3.9949	3.96515	3.76376	4.0457	3.96304	3.90859	4.06707	3.707	3.94229	3.95229	3.73741	3.95357	3.93858	4.2262	4.09584	3.99439	4.20577	4.07129	3.93486	3.94171	3.93858	3.87538	3.94986	3.8667	3.91306	3.95349	4.65464	4.05321	3.61739	3.61739	3.61739
AC100830.4	3.45661	3.80191	3.79848	4.56475	3.57709	3.04554	3.96591	3.64546	3.50202	3.31698	3.55787	3.51489	3.74186	3.78268	3.5672	3.52226	3.28708	3.36394	4.47511	4.55092	4.2187	4.06311	4.19296	4.08758	4.26394	4.03404	4.65907	4.43278	4.70381	4.39901	4.69929	4.37383	4.59461	4.42978	4.16531	4.28838	4.22563	5.38218	4.4459	5.09797	4.52286	4.53787	4.44462	4.70957	4.82752	7.87321	2.41835	2.41835	2.41835
AC104667.3	4.97507	4.78303	4.74807	4.21658	4.53922	4.87403	4.85394	4.99236	4.8841	5.37395	4.7552	5.16822	4.82119	4.63004	4.44185	4.85332	4.88953	4.82698	5.15083	5.21879	5.12956	4.82759	5.2733	5.1345	5.13129	5.09112	5.26875	5.11544	4.92186	5.16792	5.03112	5.09657	5.29844	5.17183	5.53586	5.20192	5.3883	5.15241	5.61651	5.19582	5.12665	5.23713	5.21423	5.15483	3.64269	3.67057	4.81114	4.81114	4.81114
AC106801.1	4.23745	4.16201	4.44277	4.84111	4.17768	4.22735	4.16406	4.19803	4.44685	4.32989	4.30015	4.26485	4.67199	4.09709	4.26353	4.11308	4.05944	3.85571	5.62773	5.49644	5.20286	4.83747	5.19435	4.88423	4.86309	4.91041	5.51232	5.0962	5.16715	5.33647	5.38839	5.47412	5.17045	5.29577	5.55134	5.32682	5.39673	5.2639	5.90119	5.22834	5.26399	5.34735	5.31965	5.6166	6.88711	2.1074	1.922	1.922	1.922
AC108056.1	2.90034	2.72836	2.79847	2.82499	2.53715	2.83654	2.71858	2.7717	2.70258	2.75294	2.68895	2.81374	2.66891	2.7989	2.92198	2.92581	2.64753	2.60649	3.24679	3.23398	3.40193	3.11862	3.37256	3.23	3.04875	3.08177	3.26868	3.08888	3.04522	3.19084	3.41015	3.27807	3.05366	3.30919	3.01723	3.44675	3.20386	3.74293	3.57972	3.23145	3.19734	3.18873	3.42214	3.20919	1.87378	4.27967	1.86631	1.86631	1.86631
AC112198.1	4.07493	3.64915	3.78422	3.76117	3.65666	3.72514	3.79946	3.81619	3.90103	4.11319	3.89948	4.03659	4.20179	4.0813	3.80024	4.24563	3.83616	3.74331	4.86131	5.04642	5.05221	4.68905	5.07337	4.83536	4.95254	5.00417	5.0501	4.68347	4.68917	4.79503	4.98703	4.74567	5.19609	4.65309	4.93939	5.10887	4.92889	4.91621	4.94988	4.67899	4.79045	4.92601	5.09337	4.73549	5.55656	2.95498	6.44591	6.44591	6.44591
AC114730.11	3.28259	3.17326	3.04169	3.39107	3.17167	2.94382	3.20196	3.22831	3.18236	3.30562	3.04988	3.34278	3.05057	3.28323	3.51119	3.22853	3.14653	3.17505	3.62405	3.57546	3.6361	3.56052	3.48367	3.39929	3.63006	3.38936	3.5453	3.49909	3.34612	3.58277	3.57347	3.68964	3.4239	3.60844	3.76561	3.78238	3.4958	3.6739	4.11	3.47056	3.54739	3.67224	3.43114	3.69109	3.38111	2.06205	8.65409	8.65409	8.65409
AC114752.3	2.76054	2.83823	2.81771	2.70448	2.57128	2.70596	2.90148	2.87408	2.71987	3.30008	2.86282	2.98133	2.87933	2.91236	2.79082	2.73306	2.80693	2.8942	3.145	3.27294	3.22569	3.08881	3.17073	3.24486	3.59355	3.24693	3.17991	3.08991	3.17262	2.91915	3.29357	3.24304	3.09109	3.18285	3.1825	3.1467	3.30369	3.22248	3.76233	3.36592	2.94752	3.38097	3.02825	3.22569	4.96861	2.4948	3.94605	3.94605	3.94605
AC124997.1	2.81647	2.47076	2.48387	2.88503	2.45699	2.6333	2.61625	2.46703	2.5775	2.90068	2.58948	2.69095	2.5775	2.75466	2.64626	2.56966	2.59031	2.53415	2.667	2.72793	2.77456	2.87913	2.75176	3.04622	2.86485	2.78331	2.78047	2.55591	2.9821	2.71597	2.7576	2.74856	2.77138	2.72971	2.79679	2.60879	2.7195	2.8044	2.99707	2.99449	2.64713	2.74335	2.86608	2.79872	4.33809	3.44909	3.50279	3.50279	3.50279
AC136289.1	2.90412	2.80306	2.69383	2.99908	2.77792	2.70605	2.77886	2.9587	2.89029	2.79361	3.05327	2.63063	2.6647	2.85112	2.78362	2.87876	2.72155	2.62127	3.49754	3.42652	3.57852	3.521	3.49326	3.67862	3.57938	3.66225	3.47823	3.67094	3.57728	3.60287	3.33143	3.49257	3.43757	3.50334	3.40503	3.71707	3.59271	3.53377	3.6723	3.43633	3.36057	3.66559	3.54125	3.34383	3.81725	2.12738	3.85914	3.85914	3.85914
AC139100.3	2.95737	3.03689	2.84955	2.85304	2.83005	3.03102	2.89087	2.66712	3.24336	3.06964	3.15951	2.89832	2.91136	2.71	3.04418	3.07569	2.98303	2.88915	3.34822	3.25431	3.38404	3.3308	2.95836	3.06144	3.56938	3.33308	3.42528	3.31769	3.03698	3.12676	3.50227	3.31491	3.55147	3.31891	3.37526	3.27323	3.20815	3.47334	3.89424	2.95748	3.3346	3.50979	3.3066	3.48264	5.79664	8.24058	3.91772	3.91772	3.91772
AC141928.1	4.04649	4.14192	3.97745	3.95664	3.9868	4.04409	4.15225	3.9668	4.38176	4.38654	4.05875	4.38136	4.13914	3.71312	3.86106	3.81211	4.06111	4.08981	4.23267	4.27334	4.31842	4.31653	4.57184	4.35005	4.36477	4.42215	4.30734	4.54964	4.03731	4.43815	4.44271	4.10284	4.43419	4.16504	4.94576	4.53801	4.428	4.6006	4.47146	4.55719	4.23704	4.37733	4.26228	4.16126	3.48402	4.97664	3.89748	3.89748	3.89748
AC144652.1	5.5822	5.44085	5.85031	5.53366	5.26021	5.83249	5.99422	5.70166	6.33414	6.73189	6.53637	5.89549	6.00931	6.16676	5.72791	6.30807	6.18995	5.56925	6.58632	7.00221	6.97256	6.58539	6.62775	6.90418	6.70279	6.59954	6.80898	6.77257	6.6197	7.1047	6.67441	6.50782	6.70836	6.64352	7.71372	6.84102	6.35661	6.23846	6.49096	6.486	6.96034	6.69583	7.10506	6.54507	4.12487	3.22598	4.90235	4.90235	4.90235
AC145343.2	3.19336	3.57253	3.34207	3.46854	3.51726	3.24795	3.41508	3.91017	3.21797	3.4582	3.31599	3.16294	3.54024	3.04626	3.57263	3.21636	3.18036	3.26613	3.98823	3.89405	3.88885	3.9329	3.75049	3.70438	3.85989	3.5413	3.93441	3.74279	4.05041	3.72282	3.9781	3.90888	3.90867	4.11344	3.92052	4.15248	4.10271	4.04453	3.92628	3.71345	3.94129	4.16578	4.08225	3.95242	3.14962	2.46739	2.34781	2.34781	2.34781
ACAA1	7.47502	7.69036	7.45632	7.16127	7.66589	7.30356	7.67207	7.84982	7.17985	7.51531	7.2956	7.53988	7.25307	7.19962	7.61792	7.39511	7.459	7.87129	7.62867	7.77402	8.28941	8.06282	7.9147	7.91904	7.63728	8.0673	8.22851	8.05073	8.30533	8.09857	7.99886	7.84091	7.67356	7.88706	8.51095	7.48528	7.73854	7.70766	8.10655	8.97313	8.15424	8.16538	8.10575	7.94432	3.39735	2.35438	4.30053	4.30053	4.30053
ACAA2	5.74043	5.64451	5.69123	5.73984	5.53298	5.62053	5.70467	5.60932	5.7055	5.24297	5.51301	5.41745	5.86836	6.04226	5.98087	6.04725	5.85679	5.5819	6.24223	6.23611	6.65943	6.20143	6.0533	5.89976	6.03457	6.02552	6.40281	6.14733	6.28057	6.48189	6.10588	6.03224	6.35104	6.33613	6.40266	6.02858	5.95605	5.77388	6.13135	6.09416	6.49818	6.27624	6.34561	6.31203	7.36364	3.64359	4.48495	4.48495	4.48495
ACACA	5.43982	5.47946	5.42523	5.28584	5.49155	5.42343	5.59614	5.43337	5.29486	5.09327	5.27256	5.42892	5.4636	5.486	5.20828	5.34437	5.32866	5.12997	5.92136	6.18732	5.90545	5.99147	6.14757	5.83288	5.99882	6.1109	6.09722	5.93466	5.98996	6.01814	6.18396	6.0304	6.01922	6.03976	6.45781	6.18692	5.97842	6.26319	6.24322	5.80456	6.20117	6.03452	5.93259	6.08701	3.42581	3.36385	3.7395	3.7395	3.7395
ACACB	5.87115	5.64191	5.74786	5.44494	5.5835	6.0123	5.63153	5.66817	5.65036	5.79233	5.79395	5.13896	5.64938	5.75698	5.62105	5.3068	5.99713	5.57464	6.46025	6.44161	6.4128	6.64377	6.67252	6.69776	6.40137	6.16484	6.47707	6.62088	5.97805	6.1446	6.21948	6.83558	6.5122	6.32474	6.9843	6.68232	6.37692	6.42409	6.27622	6.29889	6.17095	6.54437	6.39872	6.43496	3.50839	5.51327	4.99585	4.99585	4.99585
ACAD10	4.4987	4.30971	4.11614	4.26055	4.16896	4.22595	4.51476	4.15959	4.23255	4.24081	4.20622	4.15977	4.15723	4.55658	4.18064	4.23974	4.29014	4.24522	4.95986	5.01258	4.97213	5.19902	4.84721	5.11713	4.92076	4.93004	5.06087	4.89698	5.03477	4.97743	4.7738	4.84845	5.08946	4.96129	5.21642	5.28104	5.06421	4.99709	4.98976	4.9753	5.02544	5.10787	5.1376	4.96363	3.16099	3.71224	6.92028	6.92028	6.92028
ACAD8	3.59122	5.05697	5.29352	4.33512	5.42633	5.53536	5.30169	6.11465	4.74784	3.73265	4.44453	4.18523	4.9655	4.18996	4.63834	4.74628	4.37743	5.09245	6.12376	6.07726	5.72417	7.19815	6.24853	5.56237	5.85781	5.59708	6.55455	6.66014	6.46113	5.85892	5.76997	6.57603	5.86479	5.87233	7.44247	5.36076	5.72223	4.42238	4.53304	5.43133	6.36596	6.24357	6.52842	6.13332	6.47775	10.8853	9.41573	9.41573	9.41573
ACAD9	5.8769	6.00502	5.68039	5.77449	6.02278	5.61402	6.08189	6.11986	5.37327	5.7452	5.36525	5.82014	5.82346	5.58449	5.68813	5.41492	5.46372	5.90363	6.4418	6.38796	6.68674	6.61916	5.96353	6.17799	6.34837	6.31702	6.48324	6.53597	6.43633	6.12454	6.63217	6.41413	6.20714	6.57621	6.81974	6.39866	6.3308	6.76491	7.94929	6.79897	7.35269	6.41117	6.52167	5.87161	1.70092	2.60148	2.73934	2.73934	2.73934
ACADL	2.9753	2.90973	2.89481	3.03537	2.75608	2.99237	3.04403	2.78315	3.03887	2.91322	2.90117	2.94747	2.87006	2.7424	3.01823	2.75564	2.80236	2.91517	3.55794	3.29329	3.46099	3.32815	3.26725	3.21064	3.41538	3.25102	3.23735	3.16489	3.3307	3.41479	3.37919	3.39346	3.46417	3.39161	3.44426	3.46334	3.38221	3.32976	3.73617	3.31742	3.38953	3.27283	3.58722	3.47684	2.11216	3.30894	2.81504	2.81504	2.81504
ACADM	8.81437	8.13535	8.3784	8.88878	8.52842	7.88947	8.13503	8.44645	7.93821	7.2482	7.47258	7.95496	8.28736	8.45081	8.04522	8.66066	7.79549	8.32524	8.88928	9.12971	9.27078	9.42714	9.41487	8.76829	9.05684	9.33322	9.21912	9.53241	9.67076	9.10212	9.70696	8.82153	9.3075	8.94538	9.2178	9.38366	9.52524	9.10435	8.05458	9.1956	9.46063	9.0535	9.0939	9.34847	3.44061	2.63318	2.49595	2.49595	2.49595
ACADS	4.69585	4.95082	4.92615	4.80301	4.7973	5.05604	4.77292	4.55376	4.99171	4.90809	5.08656	5.48213	4.89513	4.7263	4.8107	4.53589	4.99403	5.02066	5.98973	5.90042	6.01172	6.30814	5.9536	6.05417	6.41226	5.97198	5.80714	5.85196	5.74671	5.89759	5.80222	5.93521	6.08087	5.86217	6.25453	5.95026	6.10232	6.283	7.57235	5.84051	5.89408	6.01377	5.98047	5.71673	6.51854	6.21002	2.95627	2.95627	2.95627
ACADSB	6.35524	6.32177	6.39695	6.58003	6.27231	6.46792	6.19428	6.3775	6.25312	6.04212	6.50638	5.54498	6.16836	6.18665	6.20736	6.34639	6.3985	6.06994	6.52546	6.86251	7.40907	7.20123	7.05225	6.8506	6.69749	6.60251	6.99182	7.24365	7.14831	7.16985	7.07264	6.79769	7.03348	6.8528	7.35131	7.14026	7.24768	6.99464	5.39144	6.9131	6.73056	6.657	7.26366	6.87076	3.00724	3.5642	4.71061	4.71061	4.71061
ACADVL	7.09142	6.46222	6.41207	5.24576	6.38657	6.54727	6.77747	6.50932	5.94135	5.74484	6.4804	5.29894	6.51804	6.83451	6.53328	6.17153	6.72369	6.19885	6.70914	7.15832	7.08815	7.42683	6.57828	6.88734	6.46225	6.30171	7.0531	7.09947	6.68612	6.7748	6.7219	7.44537	7.01923	6.87441	7.45518	7.04909	6.80226	7.06679	7.9046	7.10074	7.32035	7.6325	6.78167	6.90855	8.74114	3.02967	3.45892	3.45892	3.45892
ACAN	4.58878	4.67297	4.55002	4.60487	4.51212	4.85099	4.63235	4.53048	4.91103	4.88148	4.6532	4.98534	4.79565	4.63054	4.65886	4.46628	4.76284	4.78695	5.48652	5.36569	5.31895	5.1916	5.55712	5.49379	5.44929	5.46649	5.43318	5.29881	5.30627	5.34989	5.3636	5.37184	5.42521	5.44445	5.88038	5.45295	5.59614	5.48328	5.85327	5.40184	5.29817	5.51104	5.37561	5.40698	4.76792	4.15338	5.34346	5.34346	5.34346
ACAP1	5.97867	6.65549	6.36429	5.22351	6.46473	6.71654	6.84849	6.46963	6.48955	6.08	6.58218	5.58859	6.38839	6.38819	6.23876	6.39559	6.3483	5.98942	6.73583	7.03801	6.93662	7.05926	6.75198	6.84721	6.42698	6.58236	7.03336	6.92871	6.99752	6.74937	6.61978	6.9801	7.07797	6.6365	7.47048	6.98868	6.63198	6.7721	5.17552	6.57514	6.92089	7.06253	6.91321	6.92986	2.9853	2.67796	5.48954	5.48954	5.48954
ACAP2	7.54787	7.20812	7.12656	6.58831	7.37378	7.03596	7.03514	7.32105	6.57028	7.25642	7.23107	7.18919	6.81173	7.03652	7.25537	7.13004	7.00556	7.20802	7.38881	7.57638	7.81446	8.06536	7.84133	7.42356	7.47989	7.49021	7.60814	7.85805	8.19549	8.00899	7.87505	7.23274	7.47969	7.5368	8.06959	8.11272	7.93943	7.55712	6.79836	7.82148	7.65161	7.25149	7.90197	7.44238	5.69151	5.19469	3.60614	3.60614	3.60614
ACAP3	4.78431	5.28479	5.22914	4.50516	5.02673	4.99956	5.53788	5.19437	5.23339	4.98324	4.9903	5.07344	5.19853	4.89093	4.81487	5.26359	5.1612	4.89423	5.36174	5.89121	5.7593	5.74749	5.55768	5.50871	5.43537	5.4678	5.81858	5.30508	5.65901	5.61056	5.6224	5.3813	5.78794	5.64091	6.03175	5.58973	5.49812	5.68567	6.52622	5.35607	5.6703	5.72243	5.60589	5.66234	3.21565	3.66508	4.00075	4.00075	4.00075
ACAT1	4.34375	4.81709	4.91402	4.87378	4.95515	4.73959	4.79899	4.99836	4.6297	4.92749	4.80237	4.58281	4.69464	4.80847	4.99325	4.93565	4.63089	4.83583	5.7666	5.58549	5.56349	6.0477	5.93434	5.74609	5.79234	5.86109	5.74487	5.7913	5.79207	5.65928	5.84108	5.74402	5.91436	5.75264	6.08311	5.86134	5.92307	5.81592	5.13425	5.70494	5.96829	5.88015	5.72534	5.80988	3.66702	7.10326	4.26323	4.26323	4.26323
ACAT2	7.3378	7.0996	7.42273	6.93142	7.54186	6.73561	7.43779	7.49554	6.67339	6.78694	6.51197	6.54741	7.07041	7.13107	7.38453	7.42692	7.16871	7.17821	8.14219	8.03451	8.12736	8.24505	8.45788	8.25457	8.02159	7.99172	8.09486	8.44017	8.3298	8.29558	8.0149	8.01979	8.02039	7.85755	8.71553	7.87019	8.0842	7.78652	6.54718	8.36347	8.32979	8.13281	8.11593	8.20351	1.91483	6.69139	5.38974	5.38974	5.38974
ACBD3	7.75111	7.83598	7.87524	7.58438	7.34868	7.81495	7.54486	7.244	7.40671	7.67753	7.61149	7.49424	7.62034	7.50083	7.5343	7.32543	7.95682	7.38672	8.41221	8.78447	8.41199	9.40786	8.98895	9.07316	8.51708	8.80995	8.62194	9.36654	8.3723	8.5073	8.62603	8.92762	8.09494	8.5858	9.12527	8.42838	8.71987	8.08687	7.53786	8.41305	8.54743	8.14755	8.691	8.97923	3.67127	3.29059	2.12586	2.12586	2.12586
ACBD4	5.18787	5.93902	5.81005	5.72992	5.59075	5.65144	5.7203	5.59195	5.79894	5.7426	6.00791	5.49849	5.81713	5.72274	6.11115	5.68136	5.74505	5.28386	6.00152	6.01914	6.23964	5.90182	5.39971	5.51385	6.31329	5.53222	6.03915	5.63674	6.04251	5.865	5.77282	6.28696	6.03829	5.99114	6.25288	5.82186	5.85642	5.90361	6.8432	5.62739	6.14492	6.38654	6.01767	5.98178	2.91381	1.80045	2.98968	2.98968	2.98968
ACBD5	7.29113	7.2175	7.37986	6.66336	7.49715	6.81971	7.04017	7.61276	6.81988	6.51608	7.51956	7.17443	7.0946	7.50525	7.46084	7.34702	7.5576	6.99621	7.94077	8.10642	8.58462	8.17405	8.1984	8.11259	7.558	7.93125	8.17015	8.05148	8.22174	8.2433	8.53043	7.54181	8.00999	8.02168	7.82462	8.217	8.04031	8.46144	7.9122	8.56495	7.85852	8.13905	8.30991	8.25825	5.16449	5.66125	4.14668	4.14668	4.14668
ACBD6	7.62239	6.84969	7.04562	6.97108	7.01299	6.73978	6.76536	6.88212	6.58933	6.96896	7.14538	6.49117	6.99312	7.18721	6.90117	7.15911	7.24752	6.89114	7.28022	7.39745	7.58367	7.22758	7.38567	7.34123	7.11788	7.06376	7.35938	7.4673	7.45872	7.80683	7.1904	7.10023	7.52305	7.45721	6.93996	7.33213	7.87121	5.75372	7.77928	7.7627	7.44908	7.20158	7.55034	7.08827	4.21102	2.40845	5.66006	5.66006	5.66006
ACCS	6.21945	6.90671	7.15233	7.01197	6.73484	8.17869	7.1484	6.92826	6.89888	7.06784	7.15457	7.11275	6.95783	7.48851	7.35579	7.98146	6.87885	7.21487	7.24011	8.22603	7.2244	7.66681	8.33356	7.64106	8.23531	7.42348	7.80699	7.72871	7.91906	7.52099	7.60222	7.11145	7.38287	7.58881	8.10276	7.40208	7.14541	7.11139	7.98732	8.76309	7.10757	7.48969	7.59594	7.56291	3.36061	2.2009	1.64636	1.64636	1.64636
ACD	5.10481	6.13347	5.96735	5.00215	5.84078	6.04967	6.11691	5.85847	6.12911	5.22022	5.94513	5.82544	6.12238	6.08466	5.72239	6.24731	5.777	5.55708	6.49767	6.80191	7.30852	6.81459	6.17782	6.3249	6.29749	6.10085	6.93308	6.38755	6.96913	7.03665	6.77545	6.72046	6.93886	6.7707	6.27235	6.6631	6.67752	6.07669	7.27357	6.92376	6.90508	7.34161	6.76445	6.56936	5.99805	7.24369	2.81937	2.81937	2.81937
ACE	3.57788	3.61653	3.46326	3.18357	3.54488	3.80404	3.73689	3.40643	3.44543	3.38619	3.62459	3.4653	3.52835	3.81277	3.41833	3.48873	3.68587	3.53689	4.30998	4.46799	4.38455	4.24963	4.36627	4.36025	4.27718	4.19157	4.46197	4.35493	4.49355	4.36215	4.2274	4.3082	4.42144	4.37143	4.50537	4.38261	4.35228	4.61301	4.85175	4.40153	4.36535	4.24515	4.77251	4.37863	3.41994	3.71651	5.16569	5.16569	5.16569
ACE2	3.11499	3.10319	2.99077	2.97444	2.81838	3.02739	2.99102	2.9174	2.95566	3.15356	3.02349	2.90667	3.01814	2.89058	2.93516	3.01421	2.87547	2.9528	3.30345	3.41746	3.32413	3.24226	3.4758	3.42246	3.3288	3.36707	3.39884	3.36186	3.34545	3.381	3.30811	3.33212	3.40352	3.34888	3.82681	3.43912	3.54782	3.40337	3.8328	3.24487	3.30141	3.40699	3.25809	3.40597	3.522	4.15577	6.39259	6.39259	6.39259
ACER1	3.41731	3.57227	3.22103	3.38978	3.44602	3.77584	3.91555	3.5896	3.69827	4.06779	3.57227	3.87831	3.43576	3.50049	3.44288	3.39823	3.39439	3.15058	4.2771	4.15864	4.21848	4.40237	4.15553	4.49761	4.32754	4.34163	4.27087	4.23942	4.18066	4.21446	4.27371	4.27708	4.49467	4.34747	3.80322	4.43654	4.1471	4.63459	4.84989	4.42172	4.27034	4.27031	4.20442	4.49046	5.56176	5.87551	2.54368	2.54368	2.54368
ACER3	5.84808	4.98566	5.69215	6.14476	5.65945	5.09079	5.41483	5.63059	4.91375	5.10414	4.79868	5.37889	5.63667	5.50165	5.44429	4.84678	5.0649	5.41971	5.79075	5.73219	5.82071	5.6636	5.50139	5.72911	5.28893	5.79038	5.68462	5.85703	6.31814	5.92881	6.15177	5.32502	5.5422	5.66374	5.77281	5.42851	5.40797	6.15441	5.62228	6.28243	5.90441	5.44907	5.6447	5.85972	3.57499	4.5657	5.26265	5.26265	5.26265
ACHE	3.62934	3.67431	3.60838	3.68133	3.53247	3.90588	3.48609	3.57821	3.89337	4.05354	3.67674	3.68348	3.67565	3.56858	3.66815	3.59616	3.53326	3.8325	4.29135	4.46177	4.42926	4.22176	4.59934	4.44139	4.51147	4.54452	4.38056	4.34279	4.12969	4.32243	4.33146	4.42976	4.44657	4.34532	5.02253	4.54769	4.47566	4.34853	5.15054	4.34001	4.48401	4.5081	4.32159	4.31645	4.74085	3.72067	6.34358	6.34358	6.34358
ACIN1	5.48523	6.032	5.86335	4.58312	5.60682	5.67418	5.42369	5.56754	5.6675	4.79899	6.09136	5.17676	5.75368	5.95099	6.05726	5.65151	6.0771	5.59445	7.12904	7.10841	7.01848	7.34024	6.50623	6.88602	6.69556	6.22295	7.2	7.31702	7.11593	6.80766	6.61696	7.27534	7.08679	7.08721	7.48733	6.87227	6.20911	6.23677	6.43626	6.56003	7.14131	7.32055	7.01574	6.83432	2.90601	7.29903	5.10638	5.10638	5.10638
ACKR1	3.13246	4.01601	3.69476	3.85989	3.85325	4.07548	3.99895	3.80583	3.91129	3.91667	3.69466	4.16476	3.88056	3.67032	3.86276	3.82979	4.13642	3.9202	4.40692	4.1724	4.2297	4.43658	4.64925	4.25316	4.43658	4.24891	4.36016	4.68347	4.30762	4.54684	4.48274	4.38993	4.33413	4.51746	4.65842	4.2387	4.60746	4.5429	4.31689	4.32015	4.52657	4.65247	4.45131	4.4466	3.25348	4.19345	3.39871	3.39871	3.39871
ACKR2	3.63371	3.55352	3.72708	3.71842	3.49408	3.52766	3.54779	3.50869	3.80644	3.90629	3.61022	3.7975	3.59879	3.63015	3.71328	3.62555	3.66661	3.60643	4.05339	3.91553	3.97475	3.91811	4.05397	4.09322	3.92578	3.94792	4.01246	3.93037	3.6345	3.85211	4.0038	3.96127	4.19647	3.93583	3.98551	3.95947	3.97432	4.11772	4.55463	3.95549	3.82899	3.90858	3.9859	3.79641	4.62961	3.71058	3.63181	3.63181	3.63181
ACKR3	5.58588	5.18754	4.95598	5.65717	5.62857	5.22112	5.09055	5.05131	4.49439	5.37558	5.04958	5.67092	5.18523	5.51562	5.18582	5.30548	5.41134	5.3972	5.30269	5.58419	5.76425	5.94448	5.33093	5.56408	6.10929	5.73572	5.82516	5.91006	5.72248	5.77905	5.5954	5.8782	5.58228	5.45505	5.7351	5.31191	5.17177	5.2032	6.87469	5.80009	5.89168	5.67917	6.16933	5.87111	5.18292	4.10262	3.59933	3.59933	3.59933
ACKR4	2.64891	2.80671	2.81837	2.78967	2.77591	2.5681	2.68301	2.65678	2.57985	2.92687	2.79206	2.73216	2.70745	2.85112	2.63177	2.61079	2.75929	2.68512	3.30988	3.36884	3.43319	3.23991	3.17105	3.42395	3.25276	3.4791	3.20132	3.24717	3.30137	3.5037	3.29764	3.22418	3.39558	3.33996	2.98242	3.16533	3.05878	3.40283	3.23351	3.30692	3.40003	3.28721	3.1445	3.19776	6.80382	3.42099	7.99423	7.99423	7.99423
ACLY	6.79351	7.35257	7.28909	7.31811	7.46801	7.20282	6.90153	7.46636	6.77573	6.80948	6.96346	6.78368	7.34246	6.85534	7.1961	6.89691	6.95623	7.13159	7.49065	7.72432	7.62541	8.06035	7.85591	7.83897	7.84022	8.10598	7.85488	7.99915	8.15706	7.80843	7.84273	7.94399	7.8004	7.84889	8.61945	7.94889	7.63995	7.7402	8.42358	7.9711	7.95967	7.8727	7.94155	7.82419	7.00662	3.77677	9.97213	9.97213	9.97213
ACMSD	2.66718	2.53143	2.43319	2.79914	2.42652	2.53674	2.42982	2.46419	2.52953	2.41701	2.81562	2.62949	2.50145	2.71606	2.72836	2.57481	2.62731	2.61108	3.34129	3.19277	3.17725	2.92254	3.08811	3.01041	3.26891	3.24679	3.17853	3.13685	3.09813	3.05571	2.91146	3.43681	3.29367	3.19176	3.18252	3.07843	3.14227	3.05266	3.4712	3.03833	3.10282	3.22121	3.03921	2.92254	4.09698	1.70391	2.33527	2.33527	2.33527
ACN9	4.5087	4.52736	4.55478	4.67451	4.62505	4.32975	4.59326	4.43502	4.57084	4.54004	4.58294	4.64822	4.30828	4.64576	4.51329	4.93202	4.65953	4.76236	5.97446	6.38164	6.44357	6.50339	6.40744	6.35448	6.2736	6.58082	6.3632	6.58929	7.00692	6.89893	6.54957	6.00161	6.52352	6.30851	6.51906	6.3817	6.55031	5.74837	6.47967	6.82334	6.26386	5.77525	6.39078	6.12248	4.87235	2.55857	6.61603	6.61603	6.61603
ACO1	4.54217	4.75847	4.61432	4.66194	4.33769	4.5468	4.29454	4.60558	4.08237	3.74521	3.93825	3.90306	4.71436	4.49191	4.4261	4.34897	4.78938	4.36093	4.74812	4.72217	4.96334	4.72951	4.90482	4.47972	4.50018	4.75542	4.94237	4.8158	5.09134	5.15914	5.13033	4.85121	4.67581	4.77237	4.84524	5.37425	4.45338	5.20048	5.36064	4.89715	4.95888	4.77417	4.71763	4.91153	2.28616	6.52772	5.30987	5.30987	5.30987
ACO2	4.9863	5.52045	5.84516	4.35211	5.51379	5.89078	5.61326	5.30714	5.43031	5.38626	5.26474	5.2081	5.70021	5.34371	5.31105	5.39474	5.56459	4.99286	5.71425	5.79857	5.4949	5.77483	5.66988	5.61859	5.42853	5.66459	6.00363	5.48319	5.94532	5.55558	5.69449	5.57045	5.70268	5.64028	5.74061	5.63036	5.12074	5.28634	6.08453	5.07063	6.07479	6.15568	5.44143	5.67669	3.81549	4.80218	2.974	2.974	2.974
ACOT11	3.81288	3.77851	3.96013	4.09873	3.96601	3.9408	4.00101	4.04961	4.02214	4.20404	4.1086	4.20516	4.00048	3.78233	3.86824	3.68275	4.11094	4.17329	4.47921	4.40032	4.37845	4.44905	4.71732	4.81668	4.73441	4.67815	4.54783	4.49425	4.17212	4.3956	4.31436	4.55445	4.4584	4.56365	4.65753	4.50794	4.55994	4.72676	5.02535	4.65536	4.25203	4.43323	4.58694	4.41218	3.98883	3.2936	3.45397	3.45397	3.45397
ACOT12	3.11798	2.65006	2.60416	3.3377	2.55808	2.60886	2.80265	2.46104	2.65812	2.65907	2.76363	3.07145	2.57985	2.63849	2.56781	2.65092	2.61865	2.84919	3.41601	3.23157	3.12801	3.08805	3.42456	3.10925	3.12218	3.20064	3.09211	3.28148	3.25442	3.0704	3.4016	3.21092	3.20357	3.156	3.34099	3.16618	3.15333	3.36709	3.76422	3.0212	3.18035	3.12592	3.12097	3.42512	2.10642	4.03134	9.88204	9.88204	9.88204
ACOT13	4.93356	5.28833	4.89698	5.91673	5.36007	5.08017	5.52918	5.21641	4.80752	4.52016	4.45758	5.17586	5.22519	5.27132	4.86306	6.15477	4.79478	4.94117	6.70197	6.60562	6.88015	6.33711	5.45696	5.29332	5.87475	5.85104	6.38832	6.17554	6.42841	6.4264	7.06235	5.95496	6.76877	6.12059	6.23163	6.59273	6.36991	5.84381	5.84028	7.18676	6.75123	6.34131	6.01593	6.35674	3.75684	5.88112	7.18657	7.18657	7.18657
ACOT4	2.9873	3.52559	3.28458	3.82725	3.33225	3.31646	3.64754	3.35614	4.31596	3.45634	3.7722	3.65076	3.24627	3.45509	3.22853	3.71217	3.56025	3.21747	4.22871	4.59002	4.31975	4.06553	4.2424	4.05779	4.39014	3.8049	4.29741	4.41672	4.74673	4.69069	4.00904	4.23441	4.42249	4.82198	4.185	4.03548	4.19661	3.88207	4.6354	4.11398	4.00547	4.19754	4.6475	4.12987	2.92071	3.6188	5.349	5.349	5.349
ACOT6	3.32894	3.02388	3.23985	3.57462	3.39871	3.16719	3.05928	3.05534	3.1603	2.89384	3.14487	3.00464	3.19481	3.0081	3.11653	3.09362	3.18775	3.15388	3.41718	3.5431	3.31806	3.25605	3.52758	3.4793	3.49415	3.45195	3.39314	3.24573	3.70661	3.53937	3.48294	3.52542	3.30907	3.4309	3.8192	3.31766	3.4957	3.37185	3.75897	3.56842	3.20549	3.30764	3.48599	3.46766	1.56335	2.14111	3.19606	3.19606	3.19606
ACOT7	4.69328	4.95964	4.84532	4.60854	4.85369	4.9878	5.03124	4.76063	5.22706	5.26807	5.06519	4.88387	5.14308	5.12622	5.01579	5.24218	5.06277	5.03451	5.39609	5.47053	5.55584	5.33823	5.36639	5.76476	5.34439	5.58502	5.52068	5.39274	5.2707	5.46119	5.25127	5.38249	5.46117	5.36043	5.73862	5.83318	5.31423	5.27727	5.256	5.47289	5.51476	5.40257	5.21788	5.58799	4.21589	7.37907	4.37173	4.37173	4.37173
ACOT8	6.58895	5.7575	5.20888	5.32635	5.43622	5.35734	5.55249	5.22024	5.61647	5.04765	5.60116	5.39414	5.41776	5.46104	5.64632	5.6973	5.28961	4.77466	6.40367	6.34392	6.49538	6.3935	6.34823	6.61003	6.11985	6.23752	6.51819	6.35056	6.35064	6.36198	6.28346	6.17359	6.48596	6.51136	6.64952	6.21213	6.79984	5.94047	6.06091	6.36643	6.2416	6.47362	6.26418	6.29481	4.61383	3.97138	5.73067	5.73067	5.73067
ACOT9	9.16171	7.99958	8.81894	8.10801	8.86462	8.344	8.55649	9.04991	7.90327	8.25943	7.84917	8.5192	8.59889	8.0305	8.33097	8.06611	7.81622	8.45051	8.53971	8.57578	9.05322	9.29452	8.96995	8.94909	8.57122	9.37707	8.90529	8.77706	9.04634	8.92153	8.91908	8.64584	8.68642	8.75256	9.60162	8.47682	8.88614	8.02944	9.72739	9.05929	8.84009	8.516	9.02218	8.72806	6.08291	2.37703	3.68566	3.68566	3.68566
ACOX1	5.02838	4.58844	4.96399	4.86357	4.79909	4.64157	4.18001	4.9899	4.32788	4.52588	4.19996	4.20083	4.66474	4.8845	4.59904	4.54488	4.18702	4.78222	5.45919	5.46618	5.32223	5.57073	5.44007	5.04137	5.11265	5.33373	5.56752	5.50497	5.76251	5.48835	5.53073	5.66502	5.16811	5.54248	5.73454	5.00716	5.23429	5.28043	6.06565	5.38261	5.57346	5.53242	5.54807	5.67353	4.06641	5.22714	4.51124	4.51124	4.51124
ACOX2	3.23042	3.07123	3.05616	3.13264	2.90866	2.92037	3.15506	3.08892	3.37389	3.18977	3.21629	3.56331	3.02205	3.39769	3.18715	3.01545	3.12165	3.09806	3.58848	3.67741	3.60117	3.39085	3.54573	3.90712	4.13373	3.52066	3.59019	3.495	3.28435	3.50245	3.49359	3.84486	3.47657	3.60822	3.53395	3.5828	3.20021	3.67765	4.26652	3.69174	3.54804	3.72461	3.62719	3.40372	5.50102	3.07426	3.51016	3.51016	3.51016
ACOX3	5.16569	4.49497	5.23332	5.63666	5.07268	5.21002	4.86648	5.37152	4.58064	4.26234	4.69357	4.97877	4.98209	5.21655	4.98156	5.39054	4.56598	4.59925	6.05919	6.21439	6.6082	6.30069	5.82438	5.88919	5.90685	6.17362	6.28168	5.9702	6.14165	6.31848	6.12344	6.16796	5.90291	6.27427	6.4113	6.17878	6.01713	6.03585	5.61404	6.19083	6.11199	5.97412	6.1439	6.30316	2.00395	2.5829	11.3657	11.3657	11.3657
ACOXL	2.99235	2.93834	2.83674	3.0016	2.82124	2.80896	2.85834	2.77787	3.08423	2.84222	2.85752	3.09835	2.83475	2.87364	2.79539	2.91976	2.79841	2.8102	4.19092	4.05926	4.06011	3.92022	4.04024	3.92763	3.91874	3.97941	3.99197	4.12271	3.86151	3.95866	3.99279	4.05679	4.13198	3.87109	4.48815	4.20837	4.33636	4.22953	4.52464	3.95673	4.29742	4.2097	3.83889	4.14439	2.62019	2.5165	6.98292	6.98292	6.98292
ACP1	5.41744	6.07963	5.93906	6.16101	6.13946	6.33815	6.28927	6.019	6.40644	6.40118	6.43479	5.86039	6.23144	5.83554	6.15135	6.25134	6.13882	6.0816	7.21997	7.13132	6.96005	7.3851	7.55519	7.01768	7.03674	7.226	7.09988	7.17106	7.17367	7.01483	7.19009	7.24844	7.2487	6.88597	7.73803	6.83766	7.28897	6.25066	6.90717	6.60535	7.40253	7.27759	7.09767	7.15002	3.54752	5.12422	3.24995	3.24995	3.24995
ACP2	5.75197	5.41454	5.71235	5.55723	5.4094	5.12187	5.56245	5.3726	5.59235	5.33433	5.61751	5.8862	5.56043	5.18853	5.38677	5.48321	5.33892	5.80767	5.93532	6.0426	5.99374	6.37881	5.72038	5.67912	6.19994	6.05899	6.01693	5.42421	5.83451	5.68193	5.99018	5.70899	6.03684	6.12021	6.24979	5.91287	5.82816	5.54403	6.90729	6.45667	5.94621	6.52936	5.6907	5.84387	2.86137	6.27921	2.70833	2.70833	2.70833
ACP5	5.58992	5.4419	5.17433	5.16481	5.21333	5.29543	5.48733	5.13134	5.44242	5.40739	5.00944	4.71652	5.28645	5.25414	5.02656	5.95037	4.82787	5.085	5.80437	5.95494	5.95059	5.87371	5.79928	5.56714	5.96737	5.84331	6.24721	5.96009	5.89837	5.79722	6.18171	5.86435	6.14705	6.18384	6.35429	6.09943	6.49371	5.86115	6.26647	6.06099	6.5655	6.73616	5.76313	5.84099	2.04887	4.69098	3.74151	3.74151	3.74151
ACP6	5.6465	5.42393	5.2253	6.32764	5.65033	6.51581	6.32065	5.96619	5.94688	5.33407	5.84055	5.35367	6.23349	5.95764	6.27429	6.57391	5.93021	5.61642	6.95611	6.78724	6.96133	6.76824	6.23883	5.39947	6.47707	5.76791	7.15098	6.89299	7.09801	7.21856	6.87739	6.96397	7.12156	6.78461	6.58791	6.88102	6.13288	6.80973	5.75573	6.59223	6.76613	6.35833	7.12464	6.50672	2.46982	2.84898	6.4712	6.4712	6.4712
ACPP	4.96513	4.20824	4.50665	5.11956	4.36124	4.21354	4.2308	4.38938	3.99952	4.24386	4.29248	4.56238	4.56199	4.43884	4.27652	4.08509	4.50722	5.0222	4.19267	4.10737	4.29468	3.93654	4.36456	4.38285	4.38079	4.63792	4.47188	4.08399	4.53947	4.36466	4.59052	4.06417	3.90393	4.1966	4.32329	4.10082	4.1667	3.83553	4.47698	5.20392	4.40619	4.07501	4.2931	4.27182	3.50238	3.57698	2.78459	2.78459	2.78459
ACPT	6.41351	5.56444	5.99271	5.52517	5.84186	5.96926	5.69552	5.55032	6.18831	6.16525	6.39425	6.13345	5.71796	5.94146	6.05734	5.91875	6.38501	6.5968	6.19401	6.34844	5.98516	6.32003	6.80532	7.09814	7.09767	7.30295	6.24284	6.40906	5.95824	6.19075	6.16138	6.40982	6.3782	6.22275	6.91932	6.56917	6.53769	6.76158	6.48098	6.27947	6.0458	6.31343	6.46541	6.14659	3.79953	1.91696	10.2786	10.2786	10.2786
ACR	4.01316	4.11922	4.0604	3.9629	4.05979	4.19111	4.3297	3.98044	4.27745	4.25777	4.11709	4.19837	4.09636	4.11874	4.13744	4.08591	4.04671	3.9599	4.45928	4.15	4.08225	3.97631	4.09968	3.79071	4.1875	3.97151	4.12543	3.83359	3.86375	4.18027	4.09767	4.28943	4.31149	4.48575	4.16861	4.00787	4.14227	4.0706	5.10973	3.77552	4.33659	4.32691	3.93928	4.27522	3.99786	4.41606	9.34288	9.34288	9.34288
ACRBP	4.32155	4.21122	4.33677	4.08062	4.46892	4.55896	4.22628	4.31335	4.32167	4.50391	4.20058	3.96733	4.38865	4.54369	4.43098	4.29541	4.29303	4.5351	4.72882	4.81801	5.16521	5.16792	4.84854	4.83826	5.01686	4.89124	4.98805	4.79138	5.37367	4.74011	5.12961	4.88789	4.85744	4.76653	5.35618	4.91025	4.73484	4.50428	5.1647	5.19764	5.00887	4.78079	5.02762	4.80243	5.45319	4.16689	5.94377	5.94377	5.94377
ACRC	7.09178	7.3435	7.18834	7.22711	7.08275	7.26217	6.7402	7.22217	6.79405	6.67065	6.99071	5.21248	6.6688	6.9945	7.26534	7.11735	6.76394	7.04069	6.95605	7.34322	8.09385	8.5349	8.03305	7.96142	7.88017	7.90814	7.67436	8.19175	8.10694	7.61885	7.7367	8.2257	7.59052	7.30471	8.26695	7.74739	8.66406	6.93114	6.54527	6.61755	7.57879	7.08466	7.84826	7.91734	2.79818	3.90218	5.1467	5.1467	5.1467
ACRV1	3.36507	3.15393	3.27886	3.26809	3.172	3.23789	3.24408	3.12223	3.36487	3.27489	3.26975	3.49734	3.35271	3.33599	3.32107	3.32671	3.35451	3.33797	3.78912	3.75656	3.63377	3.54527	3.75564	3.6578	3.9046	3.66144	3.66934	3.49294	3.46744	3.68279	3.66795	3.76803	3.72504	3.82416	3.85012	3.67512	3.72715	3.90527	4.2767	3.55186	3.66624	3.89907	3.75178	3.77931	2.6662	4.65123	6.11354	6.11354	6.11354
ACSBG1	3.00736	2.7061	3.01535	2.93695	2.81538	2.81396	2.86788	3.00445	3.12242	3.24283	2.96274	3.06115	2.89956	3.11451	2.94928	2.96283	2.91702	2.84607	3.57682	3.55401	3.50865	3.35098	3.70178	3.50766	3.71198	3.73878	3.72126	3.52205	3.29235	3.41253	3.46555	3.55099	3.62111	3.53697	3.75878	3.5675	3.57437	3.38176	4.04466	3.57247	3.60917	3.54753	3.38319	3.56822	3.03524	4.9516	5.22569	5.22569	5.22569
ACSBG2	3.71429	3.78229	3.48908	3.71593	3.31516	3.82964	3.70513	3.45092	3.41329	3.50831	3.42312	3.13342	3.60731	3.29557	3.43768	3.27205	3.39478	3.54582	4.49973	4.4883	4.4585	4.97751	4.03739	4.20261	4.53563	4.37593	4.46476	4.73758	4.26353	4.34363	4.45937	4.69441	4.38753	4.62031	4.29638	4.49918	4.31961	4.46824	5.06821	4.55672	4.47705	4.70742	4.21505	4.55097	2.48812	2.75987	2.01227	2.01227	2.01227
ACSF2	6.09757	5.13248	5.64224	5.26502	5.81013	5.13314	5.68172	5.77322	5.45308	5.23563	5.25728	5.38566	5.53819	5.94154	5.76305	6.03776	5.13998	5.60411	6.12688	6.12867	5.91715	5.96086	5.83102	6.30833	5.57196	5.95753	6.15619	6.0059	6.19917	6.02703	6.58476	5.91732	6.11634	6.0312	6.42393	5.95089	5.95722	5.45745	5.75416	6.49926	6.32855	6.04678	6.00677	6.59092	2.84448	2.20992	3.12619	3.12619	3.12619
ACSF3	4.79023	4.79865	4.5794	4.44945	4.65896	4.64858	4.75764	4.69831	4.80948	4.54669	4.8123	4.71406	4.62248	4.6851	4.66156	4.47821	4.72384	4.56216	5.4753	5.42304	5.43659	5.43742	5.1832	5.21397	5.64756	5.29656	5.35409	5.40848	5.44395	5.30071	5.37413	5.44215	5.60543	5.54583	5.71213	5.59162	5.4252	5.53134	5.96222	5.55872	5.58599	5.68955	5.53738	5.59024	2.59518	3.42519	3.37402	3.37402	3.37402
ACSL1	8.64368	7.96414	8.42659	7.80474	8.65275	6.96825	7.46326	8.55134	6.5362	8.09288	7.6285	8.50741	8.18834	7.56355	7.58546	7.22617	8.08106	8.11287	7.14226	7.4373	7.93638	7.43743	7.51047	7.4294	6.86022	7.95309	7.67944	7.46103	8.85558	8.56158	8.32389	7.18008	7.177	8.04757	8.23952	6.82233	7.12153	6.89112	10.941	8.67563	8.19979	6.91899	7.48907	7.49342	3.2798	8.21604	5.05359	5.05359	5.05359
ACSL3	8.67237	8.02768	8.18439	8.89047	8.30882	7.97144	7.93754	8.18869	8.00183	7.86466	7.67051	8.1608	7.89387	8.22209	8.11551	7.93474	8.224	8.16949	8.42166	8.45559	8.69257	8.59157	8.24962	8.20067	8.56366	8.63846	8.58037	8.60282	9.08312	8.86268	8.88761	8.20111	8.2796	8.57854	8.33636	8.77596	8.58185	8.85273	8.73223	9.26419	8.60724	8.1964	8.72693	8.83591	3.63994	4.22404	2.96484	2.96484	2.96484
ACSL4	4.6436	5.04186	4.93257	4.58088	4.96409	5.41605	4.6902	4.92871	4.56775	4.68733	4.65436	4.87134	5.10904	5.08027	4.88171	4.49266	4.74924	4.72833	5.7645	6.11971	6.05971	6.64868	6.79488	6.36295	5.5977	6.36495	6.12342	6.9206	6.45277	5.5358	5.82165	6.22522	5.60182	5.93115	5.92122	6.11844	6.09216	6.66381	5.37971	6.02419	5.9455	5.61507	5.56735	6.49759	5.55421	4.32631	4.61963	4.61963	4.61963
ACSL5	6.98825	7.41429	7.50897	7.50956	7.64097	7.47794	7.72914	7.69856	7.57347	7.39809	7.17871	6.854	7.46582	7.70948	7.86208	7.62008	7.51566	7.53319	8.40374	8.59543	8.50155	8.59075	8.5474	8.43081	8.07911	8.32667	8.60597	8.3909	8.87358	8.6164	8.63399	8.26545	8.54044	8.42837	8.86329	8.57193	8.44352	8.37276	7.49532	8.3328	8.44175	8.61542	8.35985	8.69866	4.09239	3.6469	4.37523	4.37523	4.37523
ACSL6	3.85717	4.11321	4.16234	4.52786	4.3987	4.18962	4.06588	4.15664	4.14617	4.02871	4.31557	4.11266	3.97116	4.8406	4.53934	4.6298	4.27245	4.16782	4.81936	5.20596	5.19859	5.27323	4.87956	4.85337	5.17266	4.97538	5.2136	5.18839	5.54396	5.23593	5.33649	5.04561	5.07206	5.17078	5.21401	5.08846	5.02039	5.31853	4.87009	5.07569	5.03708	4.89833	5.25027	4.95496	4.25052	4.56448	4.1014	4.1014	4.1014
ACSM1	3.45028	3.53054	3.51794	3.6105	3.39747	3.55645	3.56807	3.4722	3.91294	3.5986	3.60247	3.70641	3.80157	3.63162	3.63758	3.61121	3.5478	3.65677	3.87076	3.72398	3.77945	3.68241	3.71258	3.87716	3.94989	3.70674	3.85702	3.69884	3.67809	3.78371	3.76997	3.95727	3.84505	3.70359	3.9148	3.67182	3.7956	3.85225	4.3856	3.67637	3.68144	3.901	3.81069	4.01938	3.10125	3.17784	3.78651	3.78651	3.78651
ACSM2A	2.49349	2.48711	2.46586	2.4776	2.5273	2.56425	2.77164	2.63177	2.65276	2.68887	2.58138	2.66712	2.60439	2.57769	2.63163	2.78017	2.5862	2.6043	2.90835	2.7908	3.13056	2.77061	2.92605	3.05031	3.03879	2.94983	2.86409	2.68747	2.87382	2.79911	2.79	2.95057	2.90602	3.00797	3.23813	3.01282	2.95104	3.20381	3.22499	3.20494	2.96033	2.85785	3.03435	2.81392	4.28069	2.62125	4.26011	4.26011	4.26011
ACSM2B	2.72284	2.78281	2.5344	2.66207	2.61778	2.74155	2.63793	2.52545	2.64198	2.67359	2.63995	2.49766	2.47557	2.80509	2.76517	2.79716	2.48902	2.53584	3.24577	3.2727	3.24408	3.30838	3.20132	3.28542	3.15904	3.27283	3.45233	3.29961	3.23782	3.37092	3.44235	3.31491	3.4685	3.23903	3.63689	3.64082	3.19882	3.51216	4.68836	3.16346	3.31621	3.23839	3.48292	3.05385	3.5605	3.89948	5.90051	5.90051	5.90051
ACSM3	3.07659	3.59081	3.21408	3.09902	3.08105	3.29565	3.88359	3.3034	3.39599	3.17587	3.28481	3.17071	3.55217	3.17979	3.33512	3.32344	3.40271	3.21698	4.34007	4.45997	4.15588	4.53669	3.86871	4.03645	3.99875	3.90592	4.4359	4.40905	4.33111	4.34592	4.17976	4.32564	4.26877	4.3247	4.53981	5.03137	4.05601	3.75796	4.11217	3.99766	4.3568	4.28774	4.5576	4.2127	2.929	2.35698	3.96984	3.96984	3.96984
ACSM5	3.88669	3.98536	4.15284	4.43335	3.94869	3.69456	3.79225	4.02901	3.73893	3.99115	3.95527	4.27147	4.36007	3.93032	3.91009	3.91009	3.913	4.57551	4.13823	4.03612	4.30902	3.90561	4.08197	3.90984	4.05096	4.06527	4.23219	3.94168	4.31796	4.22482	4.18786	4.16811	4.1562	4.09897	4.19071	4.12218	3.94088	4.17178	5.55851	4.43646	4.13769	4.16644	4.06538	4.19818	3.98265	3.54938	5.88833	5.88833	5.88833
ACSS1	4.69498	5.00542	4.67482	4.53067	4.76268	4.91028	4.81692	4.8205	4.88365	4.96491	4.77813	4.90088	4.74538	4.70028	4.66121	4.58885	4.85371	4.92737	5.40336	5.49066	5.39581	5.56347	5.5502	5.65622	5.57768	5.53455	5.5238	5.55896	5.29675	5.36272	5.23828	5.49507	5.49394	5.59966	5.74871	5.44157	5.4724	5.34873	5.57894	5.17918	5.47683	5.50403	5.50715	5.38632	4.65486	3.2837	8.66132	8.66132	8.66132
ACSS2	6.46532	5.73956	6.18928	5.8043	6.02042	5.93471	6.12397	5.98111	5.83726	5.59286	5.93547	5.96531	6.45511	5.77308	5.9354	5.63272	5.99486	5.92014	6.74575	6.74765	6.56976	6.26093	6.74646	6.58892	6.92649	6.74368	6.73652	6.57443	6.80776	6.96571	6.77107	6.47942	6.85528	6.75999	6.56277	6.40513	6.02219	6.72269	6.74765	7.41427	6.74354	6.67571	6.65506	7.02433	2.78868	3.06181	3.32745	3.32745	3.32745
ACSS3	2.80262	2.78124	2.85903	3.04265	2.74688	2.86006	3.01769	2.74801	2.91729	2.77266	2.89826	2.88304	3.1083	2.93145	2.72909	2.80976	2.90101	2.81222	3.35187	3.09565	3.32342	3.04613	3.23509	3.22092	3.25221	3.11736	3.12049	3.19017	3.08807	3.38273	3.42111	3.30391	3.28279	3.24919	3.42108	3.26638	3.36157	3.4651	3.48013	3.13691	3.23192	3.11255	3.09302	3.2271	6.3861	2.27737	4.67864	4.67864	4.67864
ACTA1	2.76209	3.34444	3.03545	2.94873	3.11194	3.26606	3.11958	3.06334	3.12371	3.27221	3.14806	4.29594	3.00357	2.48793	2.93542	2.83487	2.83794	2.97849	3.19895	3.44765	3.8075	3.36406	3.45456	3.87192	3.48997	3.63521	3.53159	3.5979	3.58121	3.52245	3.49895	3.44221	3.44052	3.57268	3.87838	3.57711	3.68734	3.51172	3.57138	3.65141	3.52614	3.81358	3.67248	3.55315	4.45088	3.34519	2.68027	2.68027	2.68027
ACTA2	4.34529	4.58606	4.82282	4.73338	4.7265	4.70821	4.30726	5.02595	4.84322	4.33154	4.44008	4.61862	4.69992	4.90071	4.91031	4.4826	4.12542	3.91566	5.49358	5.20222	5.25251	4.8773	5.00917	4.73023	5.0677	4.71732	5.45259	5.0119	5.14768	5.30583	5.00926	5.07717	5.03067	5.54118	5.13708	5.18506	4.9754	4.45109	5.48158	5.60795	5.20797	5.33945	5.30722	4.84871	7.16803	4.4561	2.73586	2.73586	2.73586
ACTA2-AS1	3.29796	3.18763	3.23206	3.21936	3.15512	3.31573	3.11353	3.38645	3.40963	3.38976	3.27838	3.40762	3.32272	3.10593	3.32514	3.27705	3.2333	3.18977	3.95681	3.99536	4.31166	4.34385	4.00241	3.75574	3.89833	3.76976	4.04283	3.77241	3.83743	3.89331	3.95938	3.99829	3.98962	4.26382	4.03134	4.02276	4.07486	3.9038	5.26935	3.9623	4.07854	3.94039	3.93264	3.96804	1.77944	4.65855	7.57065	7.57065	7.57065
ACTB	10.1201	10.8091	10.9844	9.46308	10.7422	10.6006	10.3899	10.5712	10.2686	10.3203	10.3564	10.2467	11.0314	10.4586	10.3794	10.5729	10.3457	10.6926	10.9127	10.8203	10.7896	11.3634	11.2755	11.3352	10.9975	11.1185	11.1784	10.8808	11.3321	10.9971	11.0926	11.0609	11.0285	10.9056	11.7092	10.6773	10.8194	10.4307	10.9509	10.7594	11.1607	11.2801	11.1746	11.1183	3.15045	4.36265	5.55423	5.55423	5.55423
ACTC1	3.97477	4.39791	4.34817	4.48643	4.25546	4.31931	4.47691	3.95025	4.35421	4.46789	4.393	4.1936	4.60297	3.91642	4.31961	4.53986	4.36313	4.35292	4.71934	4.50835	4.44629	4.28597	4.54234	4.22214	4.66776	4.38938	4.70174	4.25829	4.41313	4.45632	4.39202	4.85535	4.3581	4.5338	4.56535	4.20707	4.28752	4.1813	5.12769	4.28807	4.61856	4.4468	4.16047	4.32189	2.65549	2.00887	2.55272	2.55272	2.55272
ACTG2	3.84767	4.01516	4.07141	3.9902	3.78207	3.91263	4.01049	3.83998	3.96508	4.06423	3.75601	4.07039	4.05745	4.13841	4.01453	3.89067	3.91224	3.98169	4.70362	4.53326	4.33107	4.29997	4.41218	4.44138	4.38664	4.40568	4.478	4.29336	4.35998	4.33761	4.38843	4.40389	4.40496	4.56655	4.29415	4.47727	4.40824	4.64266	4.55816	4.48647	4.28938	4.5572	4.3236	4.4287	2.35477	5.14453	4.7606	4.7606	4.7606
ACTL10	4.69288	5.29704	4.49677	4.89024	5.04148	5.30863	4.81937	5.10007	5.17823	4.93617	5.29269	5.34922	4.97333	5.11004	5.03207	5.09739	5.03433	5.2715	5.61938	5.59153	5.27622	5.97681	5.75706	5.91404	6.18094	5.81332	5.68157	5.9849	5.65092	5.44986	5.21759	5.64296	5.75993	5.78145	5.94239	5.61966	5.24545	5.41321	5.47143	5.46624	5.59712	5.78073	5.65217	5.59505	5.57879	2.17061	4.55315	4.55315	4.55315
ACTL6A	7.91224	7.15464	7.31074	7.67959	7.55937	6.98314	7.13192	7.36355	6.96015	7.19153	6.5371	7.3126	7.22831	7.34933	7.37359	7.9811	6.64552	7.61611	8.06812	8.27687	8.70246	8.76128	8.25554	7.92585	8.48479	8.33131	8.64756	8.98162	8.83343	8.85982	8.61535	8.21885	8.25749	8.42472	8.42118	8.48966	7.81453	7.75255	5.98462	8.81064	8.49023	8.23997	8.59997	8.36795	5.75093	11.2463	4.10981	4.10981	4.10981
ACTL6B	3.43904	3.49065	3.58717	3.60336	3.6672	3.78521	3.62784	3.65971	3.83929	3.68673	3.73542	3.90655	3.63412	3.65572	3.52146	3.38043	3.8426	3.72145	4.2219	4.31718	3.96183	3.79234	4.1351	4.26102	4.62459	4.36452	4.19102	3.95424	3.86674	4.25026	3.92421	4.16634	4.15486	3.90784	4.55549	4.01468	3.93575	4.15052	4.93289	4.16422	4.24143	4.20971	4.09257	3.93811	1.5797	5.07118	2.76834	2.76834	2.76834
ACTL7A	4.00323	3.9041	3.83012	4.00979	3.66882	4.07567	3.81437	3.83092	3.87938	3.74235	3.73461	4.0245	3.94223	3.85435	3.71313	3.90295	3.85912	3.96892	4.94113	4.94833	4.96822	4.63353	4.94385	4.938	4.82148	5.00922	4.9426	4.63769	4.71495	4.56686	4.61517	5.05681	4.97542	4.86355	4.8064	4.80483	4.81882	4.86986	5.61115	5.03245	4.90072	5.1081	4.95563	4.8511	6.98668	4.03017	6.85348	6.85348	6.85348
ACTL7B	3.48331	3.79104	3.79598	4.0484	3.36405	3.59852	3.53632	3.63553	3.98701	3.81527	3.95535	3.97615	3.46174	3.65692	3.70483	3.76954	3.98707	3.90465	3.99172	4.1069	3.97343	3.72349	4.3525	4.37584	4.65886	3.96564	4.07323	3.81758	3.92709	3.99483	3.95001	4.18285	4.20965	4.11094	4.2363	3.8098	4.30535	4.09812	4.4571	4.28021	3.96562	3.97698	3.91828	4.03208	7.44598	3.51404	9.48117	9.48117	9.48117
ACTL8	4.02578	4.52955	4.54207	4.66428	4.53253	4.5208	4.75483	4.18266	5.13739	5.32425	4.66244	4.71652	4.83102	4.69045	4.64345	4.30536	4.5208	4.48573	5.59582	5.76221	5.8632	5.6968	5.76933	5.64722	5.30329	5.68878	5.67322	5.85008	5.33886	5.74994	5.58851	5.6098	5.56683	5.55019	5.8889	5.71947	5.78207	5.83858	5.73772	5.61426	5.62596	5.62728	5.72656	5.62596	9.581	2.58263	8.77032	8.77032	8.77032
ACTL9	2.52474	2.85318	2.69383	2.85433	2.75116	2.8223	2.70202	3.05455	3.01377	2.88026	2.9364	2.86981	2.7966	2.76363	2.84841	2.98771	2.81415	2.85308	3.44555	3.42655	3.32298	3.34195	3.91244	3.46697	3.5455	3.38584	3.48889	3.57926	3.38589	3.65638	3.50214	3.6197	3.85694	3.62237	4.07418	3.88802	3.54167	3.51329	4.17242	3.591	3.60563	3.53581	3.36837	3.456	2.35993	10.015	6.69447	6.69447	6.69447
ACTN1	5.34904	4.83186	5.12804	4.90573	4.96861	5.24096	5.11272	4.93895	4.95809	4.64798	4.51264	4.88875	4.9761	4.98761	4.91477	4.64567	4.91819	4.91166	5.8025	5.73338	5.6231	5.84561	5.48822	5.59703	5.55978	5.72076	5.71897	5.77566	5.92144	5.73703	5.77142	5.79532	5.85617	5.87752	5.77916	5.84254	5.70521	5.54028	5.88196	5.81899	6.11669	5.79557	5.71511	5.93174	5.78413	3.01066	4.48113	4.48113	4.48113
ACTN2	3.37664	3.24216	3.34999	3.51359	3.22987	3.34294	3.25606	3.41015	3.42298	3.48197	3.35831	3.88083	3.40447	3.29684	3.43913	3.27125	3.3135	3.27619	3.9808	3.88851	3.84853	3.58767	3.75778	3.73706	3.89603	3.71309	3.88621	3.72207	3.53773	3.82332	3.95859	3.70602	3.84535	3.8922	3.91461	3.78078	3.853	4.12045	4.4025	3.73245	3.85829	3.94308	3.76632	3.89751	5.59459	4.14274	3.82308	3.82308	3.82308
ACTN3	3.54719	3.91275	3.97879	3.91741	3.95412	4.12826	3.89645	3.74918	4.23904	4.39664	4.24242	3.99527	3.95771	3.76591	3.81404	3.76327	3.95132	4.05492	4.09235	4.19945	3.69648	4.08149	4.49872	4.23092	4.35588	4.03036	4.33812	3.93601	3.8653	4.02699	3.98241	4.10226	4.20766	4.08835	4.17897	4.12757	4.35711	4.15913	4.26885	4.01788	4.15053	4.15338	4.15565	4.20151	2.25609	3.16402	5.01707	5.01707	5.01707
ACTN4	6.1341	6.24732	6.19827	5.44855	6.27318	5.96793	6.53732	6.02014	6.36915	6.2974	6.08795	6.30824	6.37538	6.33339	5.9858	6.21258	6.2987	5.9815	6.60491	6.65352	7.15892	6.61819	6.72348	6.54003	6.38062	6.27783	6.79263	6.48935	7.03303	6.76696	6.81519	6.545	6.7668	6.52313	7.27144	7.11106	6.67576	6.57187	6.53656	7.01744	6.77105	6.61819	6.72745	6.63319	3.81603	4.19373	2.16209	2.16209	2.16209
ACTR10	9.24564	9.72145	9.78022	10.0327	10.0759	9.83423	9.67055	10.2368	9.2669	9.44781	9.1215	8.83508	9.56933	9.68752	9.60984	9.75477	9.20603	9.73473	9.49205	9.73725	10.2414	10.456	10.0371	10.1175	10.1762	10.2133	10.2466	10.5635	10.44	10.3003	10.3823	9.69502	9.97461	9.9849	10.9746	10.1104	10.2367	9.85047	8.63348	10.1982	9.8209	9.7239	10.1155	9.85783	3.64873	3.7444	7.2695	7.2695	7.2695
ACTR1A	5.82214	6.12473	5.83315	5.70608	5.96629	5.68606	5.86073	5.77101	5.48987	4.95448	5.3853	5.46375	6.15656	5.6683	5.47493	5.86434	5.75598	5.45504	6.3236	6.4157	6.47488	6.39846	6.07096	6.01963	5.91859	6.1561	6.56452	6.35032	6.73085	6.63643	6.52659	6.18678	6.50865	6.47347	6.45311	5.95989	5.96535	6.1949	6.53875	6.48974	6.66984	6.70635	6.55989	6.48013	5.81493	2.58583	4.52905	4.52905	4.52905
ACTR1B	5.86097	6.45382	6.34699	5.98819	6.56939	6.48267	6.9178	6.44538	6.43021	6.23461	6.55274	6.0888	6.55819	6.82429	6.46768	6.9359	6.63065	6.25263	7.07614	7.61969	7.26107	7.45377	7.34042	7.22344	7.00922	7.0077	7.55138	7.10011	7.4735	7.52376	7.66684	7.32702	7.3922	7.32102	8.11964	7.79079	7.31277	7.10294	8.36832	7.38121	7.22396	7.75374	7.51665	7.22288	5.86706	4.07085	3.82709	3.82709	3.82709
ACTR2	7.39725	7.3045	7.55769	7.02294	7.57279	7.54811	7.31858	7.72843	7.05248	7.32491	7.45776	6.91675	7.20199	7.18802	7.43578	7.34937	7.3103	7.24105	8.07689	8.03412	7.92024	8.67326	8.91712	8.83078	8.13295	8.20377	8.04155	8.70444	8.25125	8.21766	8.13641	7.92866	8.02058	8.14503	8.74005	8.12466	8.45049	7.35047	6.98361	7.80029	8.11492	8.0717	8.24392	8.45625	5.77883	4.71519	5.50201	5.50201	5.50201
ACTR3	9.89251	9.81442	9.91192	9.72719	9.85177	9.60215	9.73306	9.74897	9.69266	9.71591	9.48073	9.66112	9.76724	9.77261	9.59306	9.91951	9.54564	9.57007	9.91232	10.1533	10.4539	10.5125	10.5039	10.4549	10.3501	10.5842	10.5633	10.5947	10.7829	10.5043	10.515	10.1852	10.3138	10.3068	10.8477	10.3019	10.1841	9.86144	8.56635	10.4568	10.3171	10.1459	10.4153	10.5082	6.66536	5.01319	6.42004	6.42004	6.42004
ACTR3B	4.15093	4.26654	4.00865	4.82626	4.19631	4.29429	3.8807	4.15361	4.0206	4.03176	4.10728	4.02404	4.12662	4.31006	4.06892	4.21683	4.03178	4.06797	5.25141	5.26864	5.61098	5.45508	5.05369	5.13541	5.15395	5.22481	5.34539	5.47798	5.60467	5.48789	5.29168	5.55944	5.33404	5.33812	5.80418	4.81469	5.307	4.65309	5.14439	5.23492	5.29642	5.18894	5.5607	5.30708	3.91471	4.45646	6.20931	6.20931	6.20931
ACTR3BP2	2.80482	2.9848	2.98032	2.8553	2.73854	2.94442	2.90116	2.91189	3.26078	3.14809	3.27404	3.06924	3.05268	2.76179	2.94329	2.88979	3.17855	3.01776	3.87589	3.79486	3.82754	3.95693	4.32541	4.22338	4.17675	4.15208	4.02982	3.99112	3.52595	3.93732	4.08042	3.95216	3.57498	3.95801	3.98043	3.77734	4.00163	4.0314	4.79748	3.70867	3.85881	3.84841	3.98749	3.79563	2.43894	3.24686	2.28028	2.28028	2.28028
ACTR3C	3.70937	3.70039	3.4193	3.12254	3.35501	3.95901	3.36393	3.23286	3.69546	3.27955	3.54345	3.28489	3.63464	3.27406	3.18493	3.37087	3.38833	3.32159	3.8434	4.41291	3.76656	4.2734	4.01674	4.21222	3.82627	3.87117	3.89705	4.24006	3.84405	4.36087	4.17467	3.66891	4.08149	4.18385	4.02741	4.47103	4.51207	3.67104	4.0136	3.90172	4.68183	4.36838	3.79454	4.38436	2.92514	1.86839	1.99345	1.99345	1.99345
ACTR5	5.1215	5.95414	5.52756	4.87432	5.77967	5.82372	5.85978	5.37643	5.69439	5.19688	5.63697	5.12596	5.87602	5.63661	5.73805	5.77399	5.52175	5.59603	5.8366	6.1958	6.79157	6.56518	6.16501	6.23623	5.78062	5.98104	6.51176	5.83433	6.23057	6.38513	5.9427	6.25693	6.43983	6.34392	7.418	6.31262	6.13156	6.11908	4.97234	6.17713	6.42539	6.32574	6.62506	5.80458	4.68444	3.30327	3.82902	3.82902	3.82902
ACTR6	6.59639	6.42245	6.19227	6.70328	6.47967	6.31159	6.30484	6.39906	6.27	6.49776	6.44621	6.20708	6.27092	6.23286	6.54066	6.69317	6.42534	6.34394	6.2985	6.52045	6.73266	6.92432	6.87939	6.77365	6.67875	6.78583	6.83256	6.99739	6.84103	6.96599	6.89535	6.46846	6.71101	6.55524	6.98347	6.71112	6.87291	6.42098	6.06337	6.59919	6.39623	6.32906	6.84581	6.60691	5.88279	3.14198	3.95094	3.95094	3.95094
ACTR8	6.66293	6.25204	6.2163	6.37289	6.35378	6.27818	6.04838	6.35821	5.78709	5.88352	5.82471	6.07978	6.06261	6.09422	6.39319	6.34282	5.33247	6.03136	7.41657	7.61361	7.53263	8.00935	7.56462	7.08068	7.00884	7.17976	7.65247	7.81489	7.49575	7.42122	7.68463	7.57171	7.49429	7.32508	8.15717	7.48441	7.68467	7.242	8.59082	7.81575	7.57292	7.38436	7.61207	7.36536	8.44634	3.05877	3.54776	3.54776	3.54776
ACTRT2	3.44887	3.58256	3.68288	4.13082	3.42222	3.50273	3.67491	3.70381	3.64927	3.59003	3.52698	3.97983	3.44125	3.69391	3.57805	3.55674	3.46528	3.39822	4.0927	3.82422	4.00469	4.16515	3.9133	3.87327	4.03117	3.86321	3.86087	4.30734	3.95616	4.05984	4.08631	4.01426	4.10508	3.98853	4.68943	4.15228	4.0927	4.41851	4.06253	4.09758	3.95357	4.22739	4.02193	4.1616	3.20357	3.90024	9.31726	9.31726	9.31726
ACTRT3	3.1595	3.18411	3.02035	3.10863	2.95555	3.08602	3.49031	3.0537	3.04693	3.22339	3.04347	3.28498	3.1282	3.35626	3.39472	3.31256	2.93473	3.19914	3.75039	3.91763	4.14584	3.54933	3.54808	3.97829	3.61062	3.58245	3.7349	3.56907	3.37318	3.65672	3.69874	3.89674	3.45565	3.77998	3.87726	4.01838	3.68104	5.31525	3.57044	3.57044	3.70621	3.64926	3.78351	3.46908	3.13892	2.02924	4.92408	4.92408	4.92408
ACVR1	6.73265	7.38742	7.41526	7.13311	7.30081	7.62567	7.08955	7.16566	7.24752	6.35856	7.29678	6.64426	7.47713	7.55714	7.21876	7.73998	7.10081	7.454	7.81699	7.81725	8.21479	8.37313	8.79508	8.02667	8.16018	8.22441	8.45018	8.39371	8.77122	8.63502	8.37889	8.28906	8.31447	8.26056	8.12667	8.30602	8.28059	7.74244	9.0002	8.39649	8.04055	7.96338	8.34754	8.03195	7.59711	2.14609	6.76259	6.76259	6.76259
ACVR1B	4.87438	4.67764	4.6921	4.71613	4.69151	4.77468	4.69524	4.57369	4.46757	4.67662	4.51946	4.73649	4.57374	4.72687	4.64488	4.31553	4.57544	4.54951	4.87597	4.97895	5.05065	4.93957	4.78164	4.73433	4.81494	4.69975	4.96563	4.97912	5.05458	4.97474	4.95407	4.97548	4.87326	4.882	5.23738	4.88969	4.81718	4.82606	5.62943	4.95022	4.95478	4.86521	5.12192	5.0278	4.07777	4.64658	6.31497	6.31497	6.31497
ACVR1C	3.31919	4.52927	4.22411	4.39357	4.07726	4.20025	3.6706	3.72394	3.89213	4.94993	4.33036	3.53121	3.93637	4.97756	4.83365	4.4049	4.33987	4.36266	4.6363	5.34933	5.13781	5.14639	4.7548	4.58204	5.15712	4.06216	5.00171	5.35208	5.92354	5.55106	4.87449	5.24156	5.23162	4.96047	4.45345	5.06262	5.97057	5.25107	4.3611	4.86073	5.22597	4.5506	6.18641	5.18612	4.94048	3.08403	4.57907	4.57907	4.57907
ACVR2A	7.86217	7.18045	7.83563	8.03607	7.46763	6.79109	7.20043	7.47447	6.90348	7.3328	7.27313	7.39987	7.089	6.88872	7.04724	7.02088	6.79139	7.1276	6.74269	7.11574	7.25623	7.61656	6.92578	6.71689	6.76501	6.64211	7.40922	7.70415	7.60121	7.87238	7.30048	7.03539	6.99045	7.00036	7.49141	6.97833	7.30644	8.385	6.62186	7.59017	7.18397	6.43397	7.73126	7.04146	3.31176	3.2694	6.52043	6.52043	6.52043
ACVR2B	4.75367	5.04368	4.78397	4.90887	4.69148	4.9461	4.84653	4.82583	4.65567	4.79362	4.59946	4.85779	4.83172	5.0122	4.92809	4.98161	4.77124	4.90695	5.48009	5.63165	5.41264	5.74303	5.53924	5.20967	5.55592	5.24196	5.57859	5.71154	5.61727	5.52603	5.66935	5.78098	5.56548	5.66598	5.45388	5.46967	5.19843	5.65876	6.28879	5.31051	5.64119	5.74016	6.13847	5.47761	4.19987	5.45507	3.99013	3.99013	3.99013
ACVR2B-AS1	3.9155	3.87471	3.39075	3.43839	3.37022	3.4488	3.6129	3.58537	3.41634	3.30825	3.47418	3.59845	3.53329	3.5131	3.53695	3.61509	3.43813	3.4635	4.09947	4.02646	4.19561	4.08872	4.11087	4.01851	4.00825	4.02619	4.02073	4.03574	4.08718	4.32545	4.13002	3.98281	4.42504	4.24601	4.01594	4.23863	3.92613	4.47612	4.71247	4.22094	4.08209	4.16948	4.28145	4.13216	5.63393	2.47101	11.0777	11.0777	11.0777
ACVRL1	3.35968	3.40996	3.46222	3.70162	3.55332	3.5933	3.42978	3.20304	3.67847	3.70041	3.87266	4.30648	3.50809	3.39907	3.60926	3.46308	3.46692	3.65058	4.37033	4.25787	4.27403	4.12097	4.34453	4.27535	4.73365	4.79407	4.25821	4.07879	4.04197	4.29117	4.30082	4.04621	4.34296	4.30123	4.37457	4.22204	4.13323	4.49132	4.83927	4.61592	4.32964	4.29267	4.14772	4.22003	6.49229	2.36651	3.71591	3.71591	3.71591
ACY1	3.82564	4.20519	3.97901	3.98359	3.84767	4.11978	3.88839	4.03344	4.22979	3.85933	4.02406	4.40448	4.11161	3.65073	4.05898	3.763	4.02166	4.02538	3.94614	4.02911	4.03469	3.92896	3.9957	3.89478	4.04765	4.03276	4.02505	3.81714	3.95354	3.9207	4.15879	3.92741	4.26808	4.21824	4.47278	3.85516	4.01812	4.14797	5.18315	4.05563	4.12687	4.21996	4.13819	4.16958	2.64698	3.48065	2.20124	2.20124	2.20124
ACY3	3.70444	3.70013	3.61558	3.77596	3.64179	3.77558	3.85581	3.70338	3.6754	3.67405	3.76888	3.71861	3.70939	3.69004	3.63024	3.84214	3.69665	3.70335	4.38191	4.23771	4.25365	4.14853	4.04231	4.10072	4.19597	4.17898	4.55897	4.34693	4.20571	4.29565	4.30878	4.2758	4.39649	4.35497	4.31024	4.36485	4.26836	4.1618	4.80827	4.37342	4.4652	4.52348	4.11119	4.33934	5.26816	1.9944	3.81476	3.81476	3.81476
ACYP1	7.88312	8.73306	8.07292	8.54545	8.54874	8.79028	8.2814	8.4006	8.13929	8.50958	7.76187	7.09295	8.17174	8.32316	8.64513	8.50906	7.7694	8.64431	8.64801	9.12325	9.21926	10.1438	9.63337	9.33827	9.50021	9.35548	9.23287	10.3167	9.65816	9.11509	9.4636	9.746	9.22545	9.12631	9.88963	9.3313	9.44646	9.49793	7.68982	9.48865	8.91136	9.21405	9.46258	9.55194	3.89919	2.845	3.8303	3.8303	3.8303
ADA	6.43085	7.29406	7.16141	6.6407	7.01372	7.14414	7.39692	6.99036	7.66876	6.19525	7.00143	6.1429	6.9028	7.57514	7.38164	7.47872	6.9413	6.32616	8.38876	8.22354	8.64865	7.96208	7.75672	8.07774	7.59536	8.25229	8.27124	8.06686	8.19772	8.01597	8.42081	8.26599	8.1784	7.97588	8.32731	8.3783	8.18066	7.75737	6.40479	8.25535	8.62666	8.49459	8.08948	8.50361	3.3637	3.33391	6.1875	6.1875	6.1875
ADAD1	2.70821	2.81034	2.79697	2.9221	2.84733	2.79016	2.98892	2.65832	2.90014	2.97255	2.87587	2.85	3.14023	2.89868	2.84818	2.79201	2.70465	2.79068	3.47658	3.5315	3.37142	3.4546	3.39391	3.30558	3.34094	3.42523	3.39408	3.57333	3.2059	3.31082	3.24084	3.55044	3.35809	3.47426	3.64591	3.36251	3.50727	4.15139	3.72605	3.52343	3.3961	3.53705	3.35428	3.31285	3.10766	2.76494	5.02891	5.02891	5.02891
ADAD2	5.72039	5.28153	5.31801	5.3833	5.02977	5.36645	5.31866	5.03928	5.77359	5.75131	5.19189	5.29976	5.24853	5.36858	5.17049	5.34353	5.53066	5.76808	6.07044	6.1644	5.90848	6.12096	6.29939	6.1231	5.89414	6.21145	5.95587	6.02509	5.59899	6.02898	5.81567	6.24411	6.16195	5.96084	6.57151	5.92782	6.06591	6.02682	6.19182	5.80229	5.84706	6.01742	5.90206	6.20676	5.69133	5.42751	4.86398	4.86398	4.86398
ADAL	3.89023	4.15189	4.12857	4.2038	4.11453	3.92335	4.14224	4.45634	3.82147	4.45853	3.72577	4.06123	4.30497	4.15123	4.2672	4.02369	3.72328	3.86174	5.13574	5.24689	5.66817	5.19115	4.76086	4.84402	4.8109	4.71373	5.21987	5.6039	4.9184	5.25208	5.37955	5.36268	5.04906	5.0256	5.27899	4.69427	5.08847	4.55928	5.14879	5.3907	5.33015	5.14141	5.04788	5.345	2.57356	2.99905	6.9692	6.9692	6.9692
ADAM10	7.29396	7.13008	7.12108	8.00736	7.08776	6.70523	6.93388	7.10677	6.75995	6.90134	6.56904	7.20207	6.6996	6.53461	6.90836	7.25071	7.14518	7.08024	7.40139	7.26677	7.64273	7.64749	7.86356	7.71988	7.2782	7.65927	7.42896	7.72073	7.8	7.57015	7.72847	7.66614	7.46224	7.40021	8.44116	7.68666	7.834	7.50726	7.51632	8.26892	7.57533	7.21481	7.65727	7.39034	3.82869	5.34842	4.97204	4.97204	4.97204
ADAM11	4.26024	4.67909	4.69187	4.63191	4.28858	4.31336	4.39313	4.38771	4.62335	4.51133	4.45954	4.62229	4.46018	4.1775	4.32356	4.31442	4.51566	4.44677	4.8707	4.75227	4.73874	4.65238	4.77604	4.57189	4.79243	4.60296	4.83882	4.61426	4.67641	4.80313	4.81541	4.87024	4.85741	4.64521	5.06062	4.85522	4.90752	4.56498	5.65196	4.47726	4.84479	4.94725	4.84284	4.59645	3.74317	5.4026	2.40018	2.40018	2.40018
ADAM12	4.19465	3.91207	3.65392	4.03823	4.03319	3.7742	4.17821	4.06891	4.1452	3.58602	3.62624	3.72141	3.86522	3.98606	3.79222	4.04768	3.87701	3.88926	4.55814	4.68216	4.52334	4.40716	4.34934	4.42018	4.42362	4.38796	4.56975	4.8261	4.73812	4.96824	4.3233	4.60411	5.13461	4.36576	4.73949	5.28025	4.34649	4.51609	4.20379	5.11245	4.45131	4.46342	4.5115	4.51264	4.02565	4.48386	3.70245	3.70245	3.70245
ADAM15	4.87463	4.78766	4.76716	4.79897	4.60194	4.94988	4.88832	4.73491	5.30281	4.9104	4.85117	4.79652	4.81682	4.82532	4.72914	5.15576	4.86673	4.86445	5.27927	5.23199	5.34127	4.88786	5.11107	5.13493	5.44254	5.26226	5.37884	4.80051	4.87641	5.31478	5.35711	5.15544	5.31519	5.27762	5.18286	5.1625	5.217	5.25191	6.10064	5.21127	5.32778	5.39928	5.33571	5.21819	3.3059	4.36951	7.78472	7.78472	7.78472
ADAM17	5.94571	6.1037	6.37614	6.51188	6.27736	6.1787	6.28554	6.17121	6.21118	5.9249	6.09863	6.56225	6.21953	6.42038	6.25537	6.09985	6.37973	6.26311	6.56053	6.66334	6.92651	6.86683	6.67114	6.6302	6.4331	6.71471	6.88933	6.7307	6.97162	6.67005	6.98784	6.71961	6.61742	6.74915	7.22461	6.98215	6.54758	7.00322	6.86367	6.68584	6.83425	6.75198	6.92798	6.85249	3.90443	8.25187	6.04946	6.04946	6.04946
ADAM18	2.7738	2.9435	2.87334	3.16133	2.8816	2.92978	3.05388	2.76768	3.00121	3.06469	2.87298	3.02503	2.85764	2.84478	2.97895	2.85042	2.82411	2.93798	3.05944	3.17509	3.24161	3.17249	3.12931	3.22071	3.18929	3.08098	3.20349	3.25563	3.1285	3.29474	3.16871	3.25963	3.44652	3.20283	3.05403	3.24933	3.31464	3.30374	3.53215	3.19002	3.21097	3.31213	3.18053	3.07556	3.89482	4.3154	5.34278	5.34278	5.34278
ADAM19	5.37824	5.57996	5.35136	5.26651	5.18789	5.20265	5.49367	5.09857	5.44332	5.64445	5.634	5.18092	5.53078	5.37914	5.50654	5.4398	5.37058	4.96149	6.12332	6.27236	6.23479	6.27727	6.34884	6.1402	5.78414	6.28601	6.09757	6.13091	6.26758	6.17893	6.04461	6.18953	6.06395	6.23667	6.78193	6.32433	6.21482	6.24858	5.32396	6.07272	6.34128	6.41204	6.28131	6.1433	2.90418	2.86261	4.20927	4.20927	4.20927
ADAM2	2.9692	2.53805	2.56129	2.47489	2.53903	2.62703	2.46265	2.47005	2.55139	2.59907	2.52364	2.8177	2.63316	2.35531	2.44114	2.55552	2.4026	2.48476	3.12827	3.29633	3.46603	3.01379	3.29512	3.1577	3.18379	3.19562	3.3637	3.24142	3.30616	3.13714	3.22691	3.49323	3.01848	3.08968	3.41642	3.16251	3.06936	3.29275	3.51129	3.22339	3.50117	3.09833	3.28113	3.08933	5.00276	2.38388	4.69598	4.69598	4.69598
ADAM20	4.23429	3.94803	3.8557	4.07968	3.72035	4.12254	3.82087	4.0288	4.00986	4.09041	3.935	4.24654	4.13519	3.70981	3.92321	3.8871	3.8401	3.90462	3.97587	4.06608	3.85176	3.97264	4.02138	3.89069	3.96457	3.97977	4.12935	3.94968	3.93943	4.01049	4.11303	4.01588	4.15443	4.152	4.06631	3.95022	4.06649	4.27501	4.65638	4.10843	3.95386	4.04371	4.13311	4.11045	4.06749	2.6264	9.23776	9.23776	9.23776
ADAM21	2.95848	2.95086	3.04808	3.10273	2.87177	2.94585	2.81421	2.94188	2.94815	2.94324	3.01061	3.07105	2.99995	2.91394	2.87361	2.98928	2.83245	3.00122	3.65787	3.50646	3.64416	3.43577	3.6101	3.46271	3.64612	3.44455	3.50346	3.69208	3.40149	3.59569	3.43187	3.36925	3.53691	3.58477	3.54046	3.55354	3.81457	3.61997	3.6302	3.51637	3.34133	3.60768	3.62638	3.76249	4.25618	3.51	3.03049	3.03049	3.03049
ADAM22	3.25032	3.2825	3.19716	3.30573	3.08575	3.10616	3.22141	3.06554	3.25612	3.17252	3.19864	3.30489	3.14223	3.34357	3.16238	3.21823	3.16076	3.18771	3.88005	3.84065	3.87129	3.8705	3.77753	3.85911	4.0199	3.7468	3.84675	3.68527	3.69852	3.83325	3.75018	3.82922	3.84177	3.90902	4.05388	3.8738	3.79718	4.0266	4.00193	3.79127	3.81648	3.77634	3.84695	3.85306	3.76319	3.17244	4.35434	4.35434	4.35434
ADAM23	3.16133	4.15976	3.55717	4.14348	3.30103	4.264	3.94097	3.47305	3.68036	4.04212	3.60739	3.49109	3.94005	3.48782	3.40531	4.11321	3.43704	4.17599	3.62066	4.26379	3.98951	3.99957	3.88408	4.35615	4.30868	3.70831	4.24906	4.5168	4.51034	4.41897	3.79175	3.89452	3.99513	4.59378	3.95832	3.82274	4.64638	4.46926	4.08001	4.29078	4.05644	3.90196	4.29429	3.72253	2.97506	4.36677	3.59112	3.59112	3.59112
ADAM28	6.50962	6.17897	6.53415	5.78607	6.77099	5.7748	6.11074	6.7154	5.22304	6.41487	5.38999	6.97451	6.23258	5.22222	5.94278	4.92128	5.9917	6.71381	6.56327	6.01391	6.01723	6.37722	6.61291	6.5763	5.78081	6.78041	6.20837	6.35036	6.77101	6.35895	7.13649	5.50974	5.92454	6.1493	6.88989	5.84888	6.62092	5.96421	6.83822	6.81758	6.77159	6.26589	5.59109	6.3913	2.81928	4.06136	3.97918	3.97918	3.97918
ADAM30	3.38773	3.34918	3.37868	3.45415	3.30703	3.5815	3.46607	3.3248	3.36292	3.52346	3.27966	3.22231	3.44631	3.33104	3.36892	3.36574	3.35852	3.34811	3.61984	3.56376	3.72812	3.7011	3.54077	3.54659	3.55221	3.57455	3.6479	3.6906	3.57718	3.56754	3.61065	3.67386	3.65939	3.50505	3.97628	3.73007	3.72482	3.86064	3.80099	3.59641	3.46284	3.58184	3.49939	3.60458	3.12777	3.70004	5.9777	5.9777	5.9777
ADAM32	2.72653	2.77876	2.81676	2.97847	2.78987	2.63377	2.94154	2.61504	2.81345	3.10906	2.6601	2.79318	2.7991	2.77842	3.07101	2.93941	2.78516	2.77296	3.65112	3.41403	3.53658	3.2376	3.36563	3.28054	3.5187	3.19502	3.27177	3.23413	3.23702	3.36192	3.14449	3.47011	3.43054	3.34765	3.4075	3.3881	3.44519	3.59267	3.40288	3.41495	3.41904	3.46529	3.40074	3.51699	8.11657	8.41178	9.56248	9.56248	9.56248
ADAM33	5.19327	5.20537	5.12397	4.67174	5.0312	5.7337	5.46337	5.05409	5.25427	5.65886	5.59225	5.54116	5.15895	5.06402	5.10822	4.79466	5.06565	5.18152	5.61348	5.86485	5.56463	5.86414	6.33754	6.47351	5.79815	6.1252	5.71927	6.03302	5.58978	5.394	5.62885	6.00831	5.71684	5.71767	5.95566	5.8973	5.90856	6.01969	5.4418	5.71108	5.75569	5.74093	5.58003	6.07539	2.57898	2.20689	3.53496	3.53496	3.53496
ADAM3A	2.56053	2.49262	2.69383	2.68632	2.83085	2.51844	2.58899	2.63387	2.67882	2.57691	2.65531	2.71608	2.69081	2.90116	2.50144	2.58899	2.86143	2.54733	3.12007	3.39144	3.23058	3.29402	3.22717	3.20588	3.45696	3.43054	3.18071	3.00518	3.03211	3.38961	3.13227	3.27839	3.1225	3.47751	3.74577	3.24533	3.16787	3.39725	3.4304	3.17668	3.08521	3.20825	3.04643	3.23319	3.82611	4.5939	3.07002	3.07002	3.07002
ADAM5	3.1493	3.02028	3.07241	3.05677	2.90742	3.00807	3.10206	2.93004	3.04186	3.25305	2.95869	3.10944	3.16987	3.04817	3.00858	3.01156	2.98288	2.94468	3.77913	3.60745	3.55773	3.51464	3.49761	3.40461	3.63901	3.43516	3.69053	3.58361	3.27974	3.52617	3.56767	3.65622	3.71825	3.64314	3.71879	3.5438	3.73769	3.7024	3.98292	3.56412	3.68827	3.7891	3.76378	3.66892	4.78722	6.36499	8.05017	8.05017	8.05017
ADAM6	3.5682	3.60392	3.58099	3.51566	3.25189	3.46212	3.52591	3.22882	3.37542	3.72899	3.57347	3.50857	3.62362	3.72123	3.67829	3.70022	3.61566	3.75204	4.68227	4.33128	4.35765	4.34266	4.44674	4.26588	4.75207	4.4181	4.38115	4.19338	4.2506	4.25104	4.37166	4.3592	4.59075	4.67977	4.53927	4.08166	4.59871	4.66929	4.98405	4.27126	4.25729	4.65907	4.33827	4.41022	2.35685	2.19841	8.0242	8.0242	8.0242
ADAM7	3.01751	3.15868	2.98416	3.08261	2.90034	2.91386	2.98088	2.97465	2.92778	2.97112	2.9351	3.02452	2.9643	2.91088	3.04754	2.964	3.00185	3.02392	3.48303	3.34575	3.36844	3.22653	3.36396	3.36261	3.45369	3.32642	3.43112	3.37171	3.30639	3.34489	3.42189	3.57249	3.53459	3.37757	3.5968	3.45581	3.52824	3.63586	3.70613	3.29017	3.38492	3.44645	3.47991	3.36327	6.06935	7.8933	3.7131	3.7131	3.7131
ADAM8	5.96691	6.22461	6.10835	5.9046	6.06341	5.95028	6.35485	6.12531	5.88215	6.31901	6.29488	6.24034	6.00108	5.56968	5.86472	5.89005	6.16532	5.93656	6.29168	6.54002	6.6019	6.56	6.65094	6.6967	6.7602	6.54691	6.45562	6.52714	6.72088	6.4037	6.29562	6.24213	6.55515	6.3796	6.86963	6.44381	6.18666	6.44704	5.76803	6.50244	6.3297	6.3784	6.6243	6.44778	6.72626	4.93631	5.78415	5.78415	5.78415
ADAM9	5.69417	4.93646	5.6626	5.49679	5.68013	4.72633	4.71427	5.32702	4.08749	4.98874	5.0122	5.66954	5.4926	5.16063	5.25565	4.80437	5.34618	5.60922	5.15979	4.48442	5.35188	4.78761	5.12878	4.99804	4.88182	5.36628	5.38211	5.01936	5.5429	5.62132	5.62042	4.66946	4.5666	5.35439	5.68658	4.61925	4.85871	4.7339	6.20822	6.00861	5.20597	4.75809	5.06743	4.83583	4.40873	4.45485	5.85562	5.85562	5.85562
ADAMDEC1	3.81574	3.02937	2.91914	2.9952	2.71816	3.00205	2.8035	2.8942	2.65372	2.97171	2.98896	2.90283	2.93456	2.98508	2.82028	2.76399	2.98427	2.61566	3.49459	3.51473	3.70791	3.60305	3.50374	3.46639	3.30682	3.57655	3.35178	3.72349	3.42203	3.62003	4.11047	3.69623	3.44022	3.5763	3.46797	3.32079	3.84234	3.21815	4.20688	3.37554	3.69474	3.62296	3.47669	3.60404	4.69554	5.09515	7.62369	7.62369	7.62369
ADAMTS1	3.46124	3.46041	3.57931	3.52451	3.55709	3.40435	3.44636	3.63709	3.57133	3.52925	3.50092	3.30612	3.56327	3.33343	3.49631	3.42361	3.53128	3.49321	3.89168	4.08034	3.94163	3.76466	3.96167	4.0026	3.5355	3.70666	4.03053	3.91068	3.88349	3.90802	3.89788	3.87804	4.0953	3.86989	4.15679	4.01135	4.06667	3.93556	4.01315	3.84705	3.95103	3.85166	3.80788	4.12986	3.11462	6.19347	4.0432	4.0432	4.0432
ADAMTS10	5.18464	5.02806	5.2983	5.23256	4.94862	4.99668	5.28834	5.08578	5.37685	5.41738	5.27375	5.44517	5.14969	4.9801	5.02933	4.85318	5.39174	5.20778	5.56425	5.70485	5.62625	5.4342	5.0446	5.39048	5.38787	5.25923	5.84903	5.21765	5.34257	5.69709	5.59313	5.79457	5.94633	5.40298	5.69	5.54952	5.69669	5.74194	6.0727	5.57486	5.67382	5.72993	5.70733	5.46867	3.49993	4.10212	4.03494	4.03494	4.03494
ADAMTS12	3.82674	3.71869	3.60828	3.92311	3.43688	3.84564	3.954	3.62592	3.91389	3.81559	3.8569	3.76684	3.91597	3.80672	3.67132	3.83118	3.89307	3.80434	4.27235	4.37643	4.04552	4.03158	4.40651	4.19772	4.38991	4.29617	4.31751	4.17254	3.97517	4.33982	4.17092	4.21647	4.29749	4.22958	4.59744	4.18581	4.48866	4.15157	4.79746	4.34062	4.17663	4.23778	4.09747	4.44527	4.12773	2.312	3.45491	3.45491	3.45491
ADAMTS13	4.03643	4.22906	4.27104	4.3176	4.08003	4.29315	4.27624	4.27889	4.47783	4.44531	4.37028	4.80003	4.22414	4.11093	4.02554	3.90357	4.5712	4.41096	5.01226	5.07128	5.21776	5.09837	5.33127	5.41383	5.40343	5.36848	5.12251	5.14239	4.66861	5.07885	5.13818	5.2528	5.22093	5.05394	5.57479	5.19671	5.16062	5.24669	5.15874	4.96813	5.10697	5.09728	5.23979	5.14103	5.45973	2.50026	6.07045	6.07045	6.07045
ADAMTS14	3.4919	4.50505	4.34442	3.85492	4.11043	4.14844	4.20453	3.88978	4.28951	4.43503	4.26466	4.49122	4.18408	4.16407	4.29387	3.83504	4.12351	4.13509	4.40144	4.38129	4.50835	4.20079	4.42204	4.35687	4.4683	4.38898	4.18478	4.44159	3.94753	4.44133	4.3551	4.46791	4.33675	4.40803	4.56065	4.74799	4.44869	4.63342	4.59259	4.00646	4.39525	4.33075	4.47262	4.33129	3.45356	4.13279	5.0997	5.0997	5.0997
ADAMTS15	3.98337	3.87892	4.19974	4.03259	3.89047	3.84501	3.92161	3.95118	4.0595	4.03604	4.12317	3.98329	4.05533	4.05747	4.05687	3.99707	4.26736	4.13058	4.15197	3.84772	3.91513	4.00903	3.84622	4.07822	4.03787	4.04071	3.97321	4.05162	3.88985	4.09135	4.00399	4.33365	4.03203	4.10477	4.5294	3.95179	4.17139	4.5873	4.11163	3.80604	3.78229	4.24681	4.05284	3.99404	3.20413	3.38614	3.15572	3.15572	3.15572
ADAMTS16	4.0465	3.56649	3.25506	3.36279	3.33875	3.50982	3.27669	3.65719	3.51243	3.6268	3.45519	3.62329	3.08774	3.41325	3.59255	3.22101	3.46713	3.50707	3.8913	4.01149	3.88757	3.91351	3.7693	3.95236	3.96695	4.06491	4.10573	4.32574	3.59211	3.90396	3.96703	4.06519	3.72349	4.05332	4.09792	3.76086	3.88911	3.95234	4.01802	3.70452	3.95357	4.21244	3.95359	3.97631	4.12373	5.3182	3.38959	3.38959	3.38959
ADAMTS17	3.62153	3.94574	4.47939	3.98113	4.33618	4.1935	3.75605	4.25022	3.85268	3.88687	4.10282	4.50713	4.1945	4.24274	4.02134	3.94803	3.9559	4.40875	4.64488	4.79904	4.48226	4.90067	4.61442	4.93147	4.73161	4.41607	4.90487	4.81924	4.62014	4.79792	4.75027	4.79827	4.77978	4.82869	4.90961	4.48645	4.49026	4.85964	4.50043	4.6539	4.58011	4.74502	5.04877	4.61177	3.87341	3.81809	4.56213	4.56213	4.56213
ADAMTS18	3.56948	3.7029	3.55113	3.76619	3.49967	3.75127	3.63521	3.43674	3.9242	3.69369	3.52235	3.66044	3.68034	3.67937	3.53569	3.60432	3.32578	3.41244	3.92239	3.79437	3.71811	3.67743	3.82426	3.89295	3.98835	3.76037	3.77089	3.79696	3.60968	3.76381	3.72678	3.71743	3.73891	3.72499	3.89194	3.98762	3.97275	3.9937	4.25844	3.75699	3.78702	3.73098	3.70861	3.72287	2.04317	6.07005	4.60361	4.60361	4.60361
ADAMTS19	2.91008	2.60218	2.76884	2.79815	2.50583	2.68268	2.45378	2.70277	2.76083	2.92608	2.65895	2.8654	2.63338	2.65735	2.7148	2.79575	2.81473	2.81654	3.05879	3.02449	3.06542	3.03627	3.14402	3.13913	3.23723	3.26417	2.99342	3.19854	2.83774	3.10188	2.96257	3.10923	3.09785	3.08027	3.41184	3.11785	3.17524	3.14127	3.27879	2.92634	3.02885	3.1608	3.14373	3.08669	11.0745	2.52975	2.58761	2.58761	2.58761
ADAMTS2	3.98916	4.01002	4.03276	4.12667	4.05566	3.99503	4.104	3.92093	4.26739	4.27652	4.17042	4.26689	4.04066	4.18342	4.13409	4.19104	4.02567	4.12337	4.74782	4.58314	4.53279	4.42349	4.57724	4.54772	4.66267	4.69014	4.5409	4.33289	4.23023	4.43154	4.48374	4.87147	4.57949	4.60938	4.73097	4.73214	4.54778	5.0202	5.39572	4.4566	4.53233	4.68845	4.42845	4.4944	5.78294	3.86141	6.36365	6.36365	6.36365
ADAMTS20	2.76299	2.77701	2.77425	2.81159	2.61969	2.62248	2.62447	2.65511	2.73602	2.69476	2.51573	2.85735	2.58686	2.65817	2.62848	2.71423	2.75446	2.71722	3.21488	3.32635	3.19504	3.29646	3.21199	3.30239	3.19777	3.10558	3.14726	3.20204	3.25073	3.07923	3.20378	3.31542	3.2579	3.17734	3.30543	3.13887	3.24069	3.22496	4.22012	3.26442	3.1509	3.16517	3.28915	3.24692	2.47579	4.73343	4.18303	4.18303	4.18303
ADAMTS3	2.6427	2.6245	2.70698	2.70064	2.53547	2.55698	2.61625	2.65772	2.39541	2.54197	2.5488	2.78401	2.4427	2.4698	2.26656	2.7746	2.65649	2.46967	2.92363	3.03028	2.85726	3.24945	3.00138	3.10392	2.99251	2.9834	2.98331	2.87032	2.93849	2.95237	2.94958	2.99837	3.18771	2.90336	3.28625	3.06122	2.86698	3.35897	3.16341	2.93866	3.153	2.90836	3.18314	2.96484	5.1549	4.56123	8.44279	8.44279	8.44279
ADAMTS4	3.8349	3.96757	3.96087	4.13548	3.84776	4.15945	3.82831	4.07279	3.99254	3.78394	3.77007	4.21229	3.96661	3.84523	4.33219	3.94241	3.96522	4.04796	4.52601	4.37236	4.47327	4.34508	4.57916	4.84196	4.68227	4.40154	4.72985	4.53992	4.43269	4.53844	4.69679	4.46908	4.72461	4.71818	4.50778	4.56111	4.38481	5.11602	5.54743	4.69937	4.45783	4.72071	4.46615	4.58489	2.38421	9.3199	9.95161	9.95161	9.95161
ADAMTS5	2.82578	2.81913	2.72029	3.89443	3.03805	2.81026	2.70936	2.72327	2.65357	2.79473	2.66732	3.2394	2.69575	2.84017	2.85174	2.80495	2.65428	2.93647	3.33512	3.18702	3.20554	3.28949	2.97548	3.02121	3.14935	3.01655	3.41046	3.15067	3.2382	3.24735	3.26474	3.06105	3.08494	3.20272	3.11574	3.09784	3.24059	3.14402	3.53284	3.64118	3.13793	3.15541	3.27844	3.13384	3.1043	3.24182	4.3921	4.3921	4.3921
ADAMTS6	2.98456	3.11136	3.04172	3.02458	2.87127	3.26859	3.01955	2.99402	3.20335	3.00455	3.12064	2.85952	3.05406	2.90522	2.97947	2.90217	2.9251	2.88665	3.77217	3.60161	3.9214	3.72963	3.62283	3.54033	3.65222	3.73798	3.63477	3.59084	3.60211	3.82117	3.78202	3.56895	3.92324	3.637	3.78305	3.9193	4.24041	3.70677	3.8765	3.77068	3.74876	3.74542	3.76773	3.82728	4.86501	3.7619	3.49916	3.49916	3.49916
ADAMTS7	4.2214	4.117	4.04713	3.96405	4.08683	4.23105	4.19795	3.87123	4.3277	4.45164	4.14479	4.34276	4.09825	3.98138	4.08174	3.92764	4.19098	4.25144	4.31802	4.28747	4.36133	4.16805	4.34362	4.54233	4.64017	4.50195	4.54628	4.24682	4.29402	4.38039	4.37428	4.38738	4.38782	4.31159	4.68274	4.43707	4.30788	4.53833	4.93186	4.50154	4.28069	4.43908	4.42068	4.29526	4.38434	4.05129	5.75632	5.75632	5.75632
ADAMTS8	3.13353	3.30157	3.2436	3.43528	3.32225	3.43935	3.39932	3.26043	3.38732	3.40246	3.45602	3.51066	3.43575	3.32571	3.34291	3.2441	3.60652	3.41259	3.95724	4.19832	3.99323	3.94956	4.14461	4.1614	4.14965	4.07472	4.09143	3.97471	3.76589	4.01372	3.86799	4.00763	4.03211	4.20549	4.45274	4.12865	4.10707	4.20054	4.56419	4.08987	3.96438	4.0111	4.13502	4.12022	2.76926	3.54774	8.31107	8.31107	8.31107
ADAMTS9	3.21698	3.11842	3.00502	3.18429	3.00957	3.06145	3.23809	3.07632	3.31049	3.10653	3.18401	3.26642	3.10541	3.05618	3.25829	3.08325	3.10055	3.1319	4.08885	4.12176	3.9636	4.02278	4.16013	4.11341	4.25462	4.09051	4.16041	4.14001	3.88467	4.09441	4.05525	4.04721	4.04413	4.10103	4.17452	4.0595	4.24126	4.26736	4.72015	4.13497	4.07839	4.21975	3.99451	4.19272	3.74096	3.36333	4.46884	4.46884	4.46884
ADAMTS9-AS2	3.00057	3.08674	2.98911	3.06361	2.94348	3.00347	3.03892	2.86034	3.10549	3.00566	2.91868	3.05676	3.04866	2.89103	3.04108	3.05147	3.06534	2.93082	3.46528	3.6303	3.4673	3.54708	3.68274	3.52092	3.60586	3.56482	3.55958	3.52677	3.41335	3.52805	3.41725	3.55223	3.52581	3.57736	3.60123	3.61671	3.5502	3.64251	3.92636	3.47221	3.52663	3.56585	3.55285	3.55529	3.63818	4.37448	5.98027	5.98027	5.98027
ADAMTSL1	3.17382	3.12169	3.21375	3.28309	3.17862	3.2113	3.27195	3.07393	3.22781	3.27057	3.29008	3.35388	3.15733	3.20959	3.17862	3.07008	3.3445	3.24802	3.55524	3.63857	3.71971	3.65825	3.70953	3.7249	3.80177	3.75768	3.72931	3.69492	3.59267	3.67607	3.69267	3.75832	3.67372	3.69287	3.71797	3.65056	3.66306	3.8851	4.24007	3.64458	3.57902	3.71033	3.66573	3.69952	4.60889	4.7043	3.74767	3.74767	3.74767
ADAMTSL2	3.81175	3.97774	3.73713	3.89064	3.88543	3.95294	3.86412	3.91248	3.82631	4.0695	3.98942	3.87079	3.88317	3.8017	3.86809	3.73064	3.82935	3.7343	4.17425	4.37724	4.21752	3.98772	4.11024	3.88618	4.00162	3.86479	4.04765	4.19688	4.1519	4.2489	4.0303	4.33855	4.10467	4.06737	4.66017	4.11064	4.49869	4.11978	4.61421	4.13353	4.41643	4.24958	4.19205	4.3785	8.23708	8.05718	8.02104	8.02104	8.02104
ADAMTSL3	3.39082	3.35191	3.49227	3.29141	3.43571	3.40475	3.56543	3.42369	3.52492	3.74269	3.60606	3.70535	3.36674	3.53578	3.4186	3.2824	3.76811	3.38842	3.93091	4.00881	3.88238	3.83861	4.16368	3.93611	4.23165	4.1838	3.87109	3.87768	3.97651	3.7723	3.94491	3.92035	3.95905	3.91474	4.1123	3.9362	4.15263	4.17366	4.34242	3.88912	3.89341	4.06089	4.0053	3.97232	4.10247	3.98601	3.74532	3.74532	3.74532
ADAMTSL4	4.43818	3.87777	3.70644	3.62178	3.71872	3.88081	3.95382	3.65073	3.77056	3.91365	3.74198	3.74215	3.81147	3.7979	3.93486	3.64431	3.61076	3.8273	4.34578	4.24606	4.0441	4.16156	4.32491	4.15796	4.30121	4.20463	4.36227	4.4174	4.3741	4.22693	4.24355	4.45523	4.38068	4.44267	4.54475	4.29813	4.20828	4.62337	4.35751	4.30679	4.30527	4.35134	4.28715	4.40876	5.20371	2.8141	2.21861	2.21861	2.21861
ADAMTSL5	4.77867	4.78152	4.77867	4.80509	4.46955	5.14402	4.83383	4.74793	5.30222	5.03198	4.83307	5.0471	4.94011	4.755	4.8109	4.90358	5.03394	4.8806	5.47512	5.86924	5.61557	5.57977	5.73948	6.23327	6.10234	6.19679	5.62839	5.47331	5.367	5.73165	5.72372	5.57563	5.76338	5.71646	6.22056	5.51546	5.70338	5.32864	6.58736	5.48921	5.78278	5.75226	5.66743	5.52279	4.34529	5.14181	4.42739	4.42739	4.42739
ADAP1	7.06489	6.96563	6.94784	6.50425	7.02834	6.63741	6.8489	6.92402	6.60893	6.79857	6.76568	7.10001	6.95094	6.97207	6.78515	6.87718	6.86132	6.99226	7.22935	7.07641	7.25566	6.9219	6.79972	6.89671	6.4208	6.83031	7.33847	6.8568	6.99194	7.34993	7.28285	6.65665	7.06595	6.90962	7.67985	7.10434	7.32965	7.24387	8.43715	7.66834	7.23712	6.90902	7.03467	7.21463	2.9958	3.11027	6.48491	6.48491	6.48491
ADAP2	8.15513	6.94486	7.91922	7.40711	7.92251	6.64115	7.2899	7.56495	5.96752	7.42249	7.07951	7.57163	7.83231	7.49058	7.21236	6.66405	7.03699	7.96287	6.59913	6.34128	7.08684	6.12545	5.92873	6.0991	5.68981	6.60686	6.82999	6.17191	7.66033	7.02194	7.50244	5.63624	5.88726	6.78365	6.49071	5.88451	6.0603	6.64021	8.95208	8.34902	6.99554	6.12201	6.08684	6.71796	3.01601	6.41773	6.83899	6.83899	6.83899
ADAR	10.207	10.9677	11.0906	10.5601	10.9165	11.1046	11.1858	10.9621	11.0457	10.477	10.8218	10.7151	11.1152	10.9242	11.0252	11.0135	10.8486	10.7308	11.2878	11.6418	11.8103	11.4291	11.5349	11.6173	11.4614	11.5641	11.7561	11.3743	11.5934	11.5154	11.6425	11.428	11.7344	11.5968	11.9432	12.0422	11.6827	12.0424	11.2272	11.7482	11.6757	11.7207	11.6506	11.759	4.58819	5.02058	2.91626	2.91626	2.91626
ADARB1	5.15775	5.39713	5.29356	5.02567	5.16298	5.2198	5.2052	5.0847	5.36154	5.5503	5.49151	5.08957	5.19868	5.11482	5.12366	5.07745	5.32381	5.12737	5.64271	5.77486	5.9272	5.77749	5.82156	5.78098	5.69123	5.63294	5.8099	5.61512	5.57415	5.8729	5.63878	5.7145	5.87373	5.72416	6.37101	5.95951	5.70363	5.92432	5.79938	5.72962	5.56836	5.72746	6.09023	5.8484	4.96622	3.79212	4.7049	4.7049	4.7049
ADARB2	4.0458	3.72213	3.96402	3.91734	3.98086	3.91962	3.95506	3.69366	4.07133	4.17761	3.98835	4.03365	3.96029	4.13743	4.04903	4.0705	3.96101	3.9268	4.63051	4.566	4.59725	4.31854	4.52906	4.43682	4.7226	4.5735	4.5463	4.48427	4.52321	4.50531	4.619	4.6343	4.71583	4.77201	5.10792	4.81984	4.74274	4.87079	5	4.60417	4.5164	4.47214	4.44171	4.51819	3.85825	3.38447	4.5733	4.5733	4.5733
ADARB2-AS1	5.35336	5.02194	4.88026	5.11728	5.02071	5.2072	4.85805	4.48613	5.06846	5.15983	5.1589	5.09587	5.25278	4.85536	5.03431	5.05896	5.29899	5.09777	4.46277	4.55262	4.45955	4.2792	4.49995	4.52356	4.68227	4.39847	4.68762	4.31231	4.18676	4.56933	4.4953	4.48435	4.62141	4.42644	4.05228	4.46803	4.48152	4.37087	5.26935	4.35592	4.34562	4.59405	4.81191	4.44592	3.93116	4.56771	2.55184	2.55184	2.55184
ADAT1	5.52308	5.62607	6.14547	5.64224	5.96711	6.59438	6.62468	6.19316	6.0144	5.91062	5.55348	5.39206	5.8696	5.9929	5.56879	6.00688	5.62019	5.64592	6.8216	7.39032	6.79636	7.25221	6.85638	7.0305	6.10591	6.41377	7.2244	7.4471	7.16409	6.93019	6.68676	6.71	6.88672	6.83221	7.35741	7.12269	6.50495	6.84109	6.98603	6.28908	6.4267	6.85024	6.91014	6.49912	5.83419	3.81838	13.0031	13.0031	13.0031
ADAT2	5.60163	5.31781	5.46667	6.65375	5.66419	5.84016	5.5326	5.26481	5.34357	4.89986	5.36822	5.69938	5.40696	5.9317	5.43021	5.64362	5.28779	5.58816	6.4401	6.46663	6.70058	6.83775	6.20793	6.50039	6.11867	6.24641	6.60043	6.63372	6.81328	6.54757	6.5972	6.66204	6.72662	6.20659	7.15273	6.76344	6.83083	6.34212	5.93974	6.95706	6.5507	6.31206	6.7599	6.6455	3.64261	3.0738	3.92511	3.92511	3.92511
ADAT3	4.61352	4.31375	4.6229	4.41152	4.44142	4.47815	4.59212	4.5837	4.64342	4.65404	4.606	4.59722	4.68014	4.69445	4.40168	4.59986	4.71012	4.50624	5.7016	5.65568	5.38129	5.35844	5.6473	5.47135	5.64762	5.7426	5.57053	5.42906	5.06755	5.48935	5.42601	5.69352	5.6929	5.69675	6.00987	5.26748	5.59919	5.77017	6.19795	5.5355	5.47101	5.55879	5.46968	5.55172	3.70659	2.9425	6.36459	6.36459	6.36459
ADCK1	5.6685	5.72722	6.44959	6.31964	6.02408	6.19102	5.95635	5.95046	5.93799	5.45005	5.92058	6.48967	6.10851	5.84401	5.67705	6.0992	5.78149	6.00143	6.39284	6.00316	6.30958	5.81625	6.31314	5.53949	5.97789	5.81875	6.07958	5.45708	5.86929	6.00316	6.26743	6.32246	6.1648	6.28294	6.32868	6.22091	6.0874	5.53388	6.97755	6.22005	6.06473	5.97627	6.54174	6.17697	3.73134	4.45901	3.59823	3.59823	3.59823
ADCK2	5.41995	5.3968	5.65721	4.86934	5.67022	5.43261	5.69199	5.66477	5.37977	6.11104	5.57547	5.27814	5.65229	5.51074	5.20028	5.64907	5.55716	5.34708	5.73243	5.87726	5.79602	6.09128	5.91025	5.84487	5.64182	5.82896	5.95121	5.98545	5.68518	5.98364	5.65604	5.79881	5.76159	5.94553	6.2533	5.91843	6.21381	5.83031	6.29787	6.33923	5.76981	5.99028	5.64396	6.03242	3.6335	4.74579	5.69217	5.69217	5.69217
ADCK3	5.89263	6.0052	5.77212	5.76512	5.85974	5.69464	5.80556	5.86372	5.55217	5.73681	5.89372	5.84732	5.68318	5.67001	5.6626	5.71889	5.86673	5.80433	6.04383	6.08751	6.2745	6.39579	6.19376	6.3122	6.38376	6.47236	6.18702	6.32689	6.00893	6.23881	6.04408	6.16738	6.23214	6.1279	6.42279	6.34863	6.46445	6.1024	5.68864	6.40633	6.03593	6.18545	6.3446	5.85534	4.32919	6.33242	5.74057	5.74057	5.74057
ADCK4	4.98883	5.06877	5.1239	4.95108	4.9256	5.03788	4.81039	5.03542	5.18225	5.00573	5.06579	5.16286	5.12284	5.08518	5.0704	5.18071	5.01353	5.00865	5.0201	5.28059	5.02932	5.1361	4.95779	5.04338	4.96582	4.78901	4.94905	5.07255	4.93288	4.88726	4.88956	5.22018	5.01869	5.19185	5.20908	5.08758	5.05336	5.26608	5.4126	4.98509	5.05921	5.17991	5.14551	5.00647	6.89049	4.11226	4.19129	4.19129	4.19129
ADCK5	4.16032	4.61632	4.26168	3.82157	4.30965	4.68783	4.40405	4.70297	4.00186	3.8867	4.03854	4.2321	4.43687	4.27385	4.5025	4.317	4.22259	4.21015	4.76146	4.9608	4.61703	5.09121	4.45372	5.02048	4.54509	4.32085	4.75937	5.27236	4.94997	4.29727	4.73491	4.99777	5.18608	4.63114	5.50474	4.53347	4.35826	4.88707	4.98812	5.07937	5.09566	5.16181	4.77259	4.89932	4.20926	3.59682	7.61719	7.61719	7.61719
ADCY1	3.67967	3.70451	3.70166	3.70726	3.65846	3.76704	3.75432	3.76497	3.81343	3.86399	3.8055	3.89186	3.74843	3.61999	3.6938	3.76193	3.72916	3.77362	4.19667	4.14399	4.04783	4.00075	4.22829	4.09029	4.22954	4.2015	4.12458	4.05726	3.89478	4.06919	4.01392	4.17055	4.16546	3.98145	4.30535	4.12975	4.21805	4.26444	4.53925	4.00747	3.99485	4.14802	4.1246	4.18375	3.64581	4.6454	4.57387	4.57387	4.57387
ADCY10	2.98567	2.92069	2.8964	2.89126	2.86416	2.84398	2.94603	2.94135	3.01483	3.02632	2.93301	3.00751	2.89572	2.82607	2.93253	2.86063	2.94008	2.98915	3.44816	3.45706	3.29498	3.16532	3.44506	3.54966	3.54056	3.52688	3.30563	3.29717	3.52132	3.36201	3.36278	3.48698	3.51336	3.41449	3.4823	3.41614	3.46632	3.54902	3.82257	3.40283	3.45369	3.5536	3.34585	3.42668	3.57149	2.7144	3.70523	3.70523	3.70523
ADCY10P1	5.05	5.42098	4.88798	4.60255	5.30764	4.76074	5.13537	4.83594	4.73154	4.68891	4.94291	3.9403	4.90535	5.15771	4.84686	5.46582	4.5002	4.9334	5.73927	5.84674	6.17702	6.39464	5.8828	6.13533	6.47547	5.64951	6.02768	6.09819	6.60286	6.06467	5.96767	6.25837	6.27481	5.85687	6.58826	6.06622	5.82956	5.3803	5.31732	6.48565	5.87749	6.3263	6.92988	5.7102	2.26213	3.3401	3.87449	3.87449	3.87449
ADCY2	3.61609	3.48334	3.74291	3.70712	3.57835	3.5506	3.51227	3.58114	3.58676	3.93399	3.88898	3.85922	3.79108	3.38781	3.57243	3.49263	3.78734	3.65092	4.35333	4.21609	4.15219	4.03729	4.24191	4.18005	4.33877	4.13091	4.08233	4.08581	3.89944	4.15806	4.11068	4.28138	4.2918	4.30554	4.3273	4.23872	4.16334	4.34413	4.59351	4.05429	4.2622	4.26865	4.0046	4.22863	6.35958	2.51848	4.55569	4.55569	4.55569
ADCY3	4.65578	5.39959	4.99959	5.19139	5.26273	5.1017	5.43184	4.96336	5.25804	5.27814	5.31238	4.66807	5.09703	5.5001	4.96983	4.8761	4.80487	4.81524	5.4448	5.93734	5.82498	6.21804	5.70572	5.49993	5.74364	5.49035	5.81718	5.71102	5.70549	5.7524	5.59044	5.63006	5.85826	5.69416	6.13579	5.98766	5.6167	5.84382	6.48109	5.57285	5.78871	5.86836	5.7756	5.63455	2.53119	2.09258	5.34076	5.34076	5.34076
ADCY4	5.64052	5.98135	5.68965	5.74445	5.76661	5.89535	5.96265	5.91597	5.83535	6.50994	5.45931	5.74555	5.85994	5.32225	5.63876	5.67913	5.55494	5.28227	6.66359	6.52863	6.50029	6.25695	6.224	5.91877	6.60544	6.03999	6.51488	6.5639	6.25013	6.22813	6.53727	6.67986	6.62254	6.52022	6.84452	6.40644	6.56656	6.61901	8.07651	6.80773	6.17247	6.67275	6.5205	6.56737	6.07663	2.0376	2.2534	2.2534	2.2534
ADCY5	3.70326	3.73861	3.80399	3.76619	3.59019	3.65538	3.71741	3.53182	3.80614	4.12816	3.75837	3.95698	3.68352	3.5961	3.65397	3.81685	3.87554	3.82034	4.74785	4.77468	4.70223	4.43131	5.00989	4.7566	5.07825	4.7927	4.63715	4.62329	4.53313	4.62755	4.59211	4.68538	4.86814	4.70937	4.89599	4.84055	4.84972	5.01325	5.26099	4.66826	4.32704	4.71885	4.55881	4.8371	1.95241	2.54603	4.02398	4.02398	4.02398
ADCY6	4.09852	4.49444	4.47354	4.43545	4.52104	4.2904	4.28281	4.50468	4.38216	4.82248	4.28042	4.93293	4.48777	4.54206	4.28085	4.06227	4.15439	4.20408	5.10856	4.78332	4.86919	4.6934	4.72272	4.77044	4.70475	4.76468	4.87463	4.64768	4.74048	4.95734	5.01575	4.87151	4.77044	4.80584	4.91114	4.9411	4.85956	4.78568	5.57648	5.15908	4.84005	4.79479	5.11433	4.89339	4.50008	7.21742	4.2453	4.2453	4.2453
ADCY7	6.84616	6.65929	7.17186	6.72891	6.70433	6.91985	7.09685	6.73342	6.80206	6.86969	6.93431	6.82936	7.06907	6.75219	6.70574	6.80615	6.90975	6.84389	7.3022	7.37491	7.74984	7.31601	7.55256	7.65188	7.13125	7.42801	7.42536	7.45786	7.63674	7.61998	7.32754	7.31391	7.48348	7.26371	7.65458	7.47904	7.67436	7.38193	7.74537	7.67664	7.20535	7.59623	7.50291	7.73899	3.68586	2.72111	6.92875	6.92875	6.92875
ADCY8	2.78935	3.29749	3.19665	3.33882	3.05528	3.22365	3.0057	3.29301	3.40465	3.31023	3.35682	3.17067	3.17167	3.0636	3.07063	3.12537	3.19665	3.15654	3.62902	3.77104	3.33439	3.44615	3.33685	3.41924	3.67472	3.53744	3.80229	3.48984	3.61066	3.68572	3.52276	3.61308	3.78987	3.86856	3.79862	3.63731	3.65915	4.20973	3.73333	3.50284	3.74307	3.70157	3.64061	3.50952	2.97429	6.81471	2.46425	2.46425	2.46425
ADCY9	5.14926	5.65418	5.33181	5.44273	5.24396	5.25315	5.39654	5.27338	5.15308	5.23952	5.21706	5.1238	5.06794	5.28982	5.33344	5.09542	5.14888	4.98436	5.77594	6.01229	5.79333	5.82451	5.9911	5.83012	5.56171	5.84078	5.9833	5.8584	5.93789	6.00104	5.82789	6.03208	5.81212	5.77452	6.36821	5.93562	6.08974	6.12229	6.57993	5.98405	5.76803	5.91726	5.97067	6.02243	3.86977	5.51742	6.97989	6.97989	6.97989
ADCYAP1	3.20646	3.15255	3.12179	3.29896	3.15686	3.28263	3.23181	3.38054	3.23254	3.29301	3.01138	3.2478	3.27359	3.16211	3.09672	3.02009	3.08583	3.28696	3.41919	3.42008	3.40093	3.63487	3.53119	3.31041	3.42492	3.28826	3.42392	3.53494	3.36666	3.38528	3.45011	3.45662	3.46703	3.44101	3.47995	3.55981	3.56294	3.48643	3.71492	3.48088	3.34179	3.28144	3.34434	3.43959	6.59135	9.29969	6.98854	6.98854	6.98854
ADCYAP1R1	3.55304	3.37219	3.58744	3.46913	3.31048	3.38247	3.66097	3.19494	3.55412	3.54662	3.44785	3.62773	3.55607	3.2096	3.44381	3.57603	3.44585	3.37186	4.28042	4.27237	3.94452	4.13823	4.09804	4.20575	4.17861	4.17149	4.25566	4.05975	3.96236	4.23908	4.13843	4.21786	4.26706	4.10495	4.43219	4.23171	4.33936	4.09847	4.70008	4.15961	4.23356	4.27412	4.12989	4.23174	6.54365	3.50471	6.06221	6.06221	6.06221
ADD1	7.48148	7.69734	7.58436	6.863	7.6888	7.71515	7.69636	7.82839	7.51826	7.49879	7.4705	7.68464	7.57272	7.51927	7.3721	7.40132	7.29886	7.39618	8.14556	7.99086	8.28607	8.43186	8.37064	8.13799	7.92623	8.16618	8.17801	8.09678	8.3474	8.03029	8.13118	8.05638	8.30535	8.40716	8.61636	8.34099	8.17895	8.49544	7.65721	8.22342	8.39138	8.44996	8.29556	8.35818	5.4883	4.59475	6.56995	6.56995	6.56995
ADD2	4.11328	3.90365	4.15136	4.12761	3.9577	3.97252	4.00707	3.81578	4.22471	4.21403	3.9698	4.33658	4.00735	3.72637	4.01719	3.77567	4.15743	4.10717	4.42086	4.57054	4.43584	4.18807	4.56259	4.64156	4.74604	4.75239	4.60644	4.36154	4.20203	4.67814	4.49701	4.38898	4.59286	4.42102	4.80823	4.52689	4.58733	4.67001	4.78904	4.54609	4.39925	4.48174	4.35476	4.45248	3.32646	3.82811	4.35214	4.35214	4.35214
ADD3	9.53668	10.3699	10.5346	9.81709	9.90217	10.4937	10.1928	10.1124	10.342	10.1311	10.2836	9.45649	10.1818	10.5536	10.5083	10.7376	10.6064	10.2109	10.6882	10.8857	11.4227	11.363	11.3806	11.2146	11.5534	11.0868	11.1254	11.099	11.4448	11.5045	11.0785	11.0287	11.4525	11.1433	10.9012	11.4763	11.1063	11.0523	8.4432	10.6963	11.1416	11.3832	11.7327	10.9979	6.12797	6.01897	3.94103	3.94103	3.94103
ADD3-AS1	3.3353	3.53555	3.47504	3.52773	3.55624	3.6334	3.55721	3.35385	3.60622	3.97652	3.51099	3.39102	3.5772	3.64239	3.51976	3.68896	3.46077	3.46439	4.43702	4.46229	4.19529	4.19788	4.27101	4.25658	4.42613	4.14455	4.33824	4.19095	4.33464	4.36305	4.18235	4.28807	4.24104	4.59961	4.29674	4.23086	4.28658	4.71003	4.45689	4.27464	4.27179	4.30876	4.41507	4.23536	4.01608	3.11369	4.46683	4.46683	4.46683
ADGB	2.98154	2.65339	2.53653	2.6632	2.51116	2.77092	2.4831	2.56711	2.72808	2.66018	2.62285	2.6749	2.63643	2.46571	2.70974	2.7436	2.67779	2.7661	3.11958	3.16253	3.02639	3.12314	3.0474	3.0035	3.05728	3.15231	3.14081	3.17977	3.00311	3.14115	3.22542	3.04205	3.01848	3.06845	3.1712	3.42915	3.19994	3.22579	3.38516	3.20037	3.23268	3.30684	3.32264	3.18617	6.5785	3.52742	2.72536	2.72536	2.72536
ADH1A	2.56981	2.80754	2.88118	2.81105	2.75052	2.71879	2.82271	2.67528	2.57985	2.70564	2.79206	3.19383	2.9587	2.59197	2.66514	2.86999	2.80363	2.98565	3.46431	3.13024	3.26646	3.13228	3.19688	3.18926	3.40256	3.38021	3.20514	3.13647	3.22727	3.30289	3.33131	3.04878	3.3531	3.18082	3.1469	2.92908	3.19377	2.83274	3.97235	3.19427	3.0933	3.08869	3.26048	3.0845	2.84899	6.35998	7.35662	7.35662	7.35662
ADH1B	2.66763	2.73023	2.6841	2.83646	2.72704	2.78433	2.78917	2.65284	2.83984	2.8385	2.78207	2.93238	2.77117	2.77259	2.75612	2.66273	2.81561	2.85246	3.09196	3.17961	3.11926	3.01777	3.27325	3.11296	3.25658	3.096	3.09625	3.03447	2.92161	3.09406	3.13532	3.09844	3.21645	3.04496	3.16313	3.17253	3.12216	3.21514	3.4336	3.1066	3.01896	3.17328	3.09318	3.12875	2.98846	2.6766	4.73979	4.73979	4.73979
ADH1C	3.29771	2.959	2.96332	3.26393	2.80237	2.91206	2.90571	3.08892	2.959	3.40259	2.80994	2.92106	3.04446	2.71679	2.97239	2.90035	2.93997	3.04693	3.22732	3.06747	3.13552	3.0913	2.87565	3.15206	3.26142	3.21384	3.14096	3.05077	3.09206	3.19022	3.18691	3.21679	3.30075	3.27005	3.12836	3.33735	3.15128	2.91034	4.1638	3.23601	3.21072	3.30684	3.11065	3.0819	4.92364	10.4196	2.18997	2.18997	2.18997
ADH4	3.64188	3.64268	3.63126	3.56043	3.6552	3.7115	3.63027	3.60491	3.63069	3.72197	3.70375	3.70444	3.5922	3.64621	3.65048	3.46041	3.64006	3.61673	3.991	3.94618	4.04868	4.02438	4.22122	4.11157	3.92522	3.98444	3.89766	4.00765	4.05198	4.05891	3.94423	4.08162	3.98212	3.9562	4.29588	3.90491	4.17203	4.24009	4.1576	4.09631	3.96598	3.99175	4.13255	4.03189	6.91498	3.6403	6.12204	6.12204	6.12204
ADH5	8.48347	8.14975	8.26822	7.98596	8.07014	8.2373	7.95672	8.08814	8.06977	7.93998	7.98662	7.71942	8.1018	8.28513	8.09792	8.55329	8.23195	7.93489	8.71951	8.79962	9.08227	9.12575	8.84729	8.83636	8.88756	8.98949	9.08144	9.16535	9.16089	9.12277	9.00908	8.81554	9.10322	8.85381	9.2693	9.0382	8.97227	8.42691	7.33978	8.51071	8.94835	8.91572	9.06287	9.07795	4.17687	2.25956	3.72678	3.72678	3.72678
ADH6	3.05339	2.98929	3.0822	3.09871	2.96326	3.03189	2.98737	2.9046	3.14099	3.08493	3.00831	3.36203	2.92181	2.94014	3.00095	2.87451	3.01906	3.09076	3.39896	3.42648	3.24813	3.33532	3.50844	3.37862	3.52687	3.38329	3.35048	3.49372	3.27891	3.39797	3.3425	3.46079	3.37429	3.2536	3.48795	3.46275	3.49303	3.63215	3.98743	3.28305	3.32921	3.39201	3.24228	3.35516	7.45993	3.5183	2.94918	2.94918	2.94918
ADH7	3.19169	3.1774	3.29703	3.25681	2.96716	3.26648	3.1157	3.27114	3.14047	3.21925	3.03711	3.51152	3.06382	3.0292	3.14841	3.14998	3.25307	3.3806	3.55883	3.64859	3.68773	3.31548	3.76599	3.95111	3.94611	3.52856	3.70633	3.495	3.37713	3.46506	3.55275	3.42872	3.5749	3.69482	3.513	3.35861	3.46055	3.22386	3.61908	3.67897	3.40112	3.35057	3.41309	3.71153	2.26849	2.59908	5.40307	5.40307	5.40307
ADHFE1	7.16162	7.42952	7.71198	7.24791	6.93269	7.35847	7.30275	7.13697	6.89338	7.2135	7.12271	5.59878	7.66517	6.79244	7.41044	6.94782	7.05747	6.85203	8.13994	7.64056	7.84432	8.00535	7.6871	8.27436	7.75236	7.75093	8.17303	7.8386	7.74839	7.82294	7.98657	7.93666	8.37791	7.985	8.63939	8.43182	7.85469	8.20391	6.66017	7.06973	8.38694	8.15572	8.43694	8.08616	5.05531	2.90866	5.35957	5.35957	5.35957
ADI1	7.52886	6.84941	7.23858	7.02812	7.20395	7.23833	7.17255	7.40978	6.93611	7.06222	7.02921	6.92443	7.11448	6.96027	6.98446	7.28039	6.94293	6.96352	7.5502	7.62848	7.54554	7.85299	7.84368	7.7664	7.86644	7.87026	7.72621	8.2525	7.83923	7.96959	7.94448	7.5444	7.70194	8.08457	8.21516	7.46118	7.86058	7.46126	7.61761	8.0724	7.79619	7.5231	7.7251	7.78911	2.98464	5.30753	4.57706	4.57706	4.57706
ADIG	4.50618	4.52989	4.62092	4.93666	4.45142	4.81916	4.47739	4.48953	5.47335	5.02046	4.851	5.08591	4.66427	4.56427	4.83215	4.60719	5.12595	4.78261	5.69488	5.35727	5.35169	4.92592	5.29122	5.22982	5.87228	5.52907	5.19262	4.92074	4.68894	4.89669	5.18276	5.56984	5.42571	5.364	5.56052	5.33122	5.29407	5.55948	5.97171	5.4302	5.27324	5.38649	5.3678	5.28485	2.94412	5.16109	5.58467	5.58467	5.58467
ADIPOQ	2.82053	2.77709	2.69383	2.70494	2.62048	2.74556	2.78223	2.58383	2.77199	2.96525	2.68768	2.85305	2.71504	2.58483	2.55768	2.78974	2.76435	2.55081	2.77712	3.26582	3.07435	3.18288	2.96209	2.93822	3.05823	3.05623	3.04653	3.0397	2.95038	3.21824	3.33018	3.07754	3.17017	3.04303	3.04291	3.09585	3.10008	3.36286	3.21493	3.19571	2.90259	2.85384	3.30633	3.03026	2.14574	3.02493	1.91483	1.91483	1.91483
ADIPOR1	6.6448	6.66381	7.58058	6.29612	7.17315	6.99878	6.85877	6.95715	6.60345	6.53677	6.57149	6.39794	7.44258	6.45229	6.50007	6.79021	7.10757	6.83948	7.2044	7.14659	7.16072	7.16167	7.20365	6.99799	7.04231	7.15127	7.10455	6.99804	7.19438	7.10343	7.41994	7.22981	6.91215	7.20253	7.58878	6.58676	6.94651	6.43162	6.95709	7.31668	7.4294	7.29607	7.09454	7.15254	5.82342	5.74397	8.39834	8.39834	8.39834
ADIPOR2	8.29548	8.4305	8.92875	8.41345	8.67164	8.45553	8.07704	8.64789	7.90432	7.5158	7.68405	8.00114	8.69496	7.91927	8.1253	8.28394	7.93901	8.04468	8.81864	8.54158	8.46287	9.30461	8.53292	8.61733	8.61067	8.74993	8.88708	8.68784	8.95191	8.53528	8.97264	8.94789	8.74686	8.75248	9.02351	8.13503	8.66314	7.95931	8.06173	8.83112	8.75599	8.90971	8.83664	8.97524	4.32936	4.35605	5.64441	5.64441	5.64441
ADIRF	3.60082	3.6162	3.63175	3.44802	3.38987	3.52101	3.42861	3.35475	3.61115	4.05483	3.34683	3.67457	3.64527	3.63175	3.47486	3.37699	3.70712	3.59104	3.57905	3.71346	3.66164	3.35103	3.93808	3.79944	4.34315	3.67568	3.63278	3.50109	3.46904	3.69417	3.49074	3.95357	3.87291	3.73031	3.66753	3.66628	3.62539	3.66628	4.36656	3.7684	3.64162	3.57624	3.66174	3.66022	7.13774	4.27648	3.34432	3.34432	3.34432
ADIRF-AS1	3.44476	3.75561	4.14699	4.06775	3.53307	3.83804	3.84948	3.84308	3.92371	3.35173	3.70706	3.87407	4.22725	3.58419	3.80923	3.82631	3.85001	3.70943	4.3471	4.20834	4.22747	4.08245	4.05531	4.13146	3.79597	3.60878	4.25553	3.86038	3.68169	4.51694	4.46216	3.94243	4.45632	4.32588	4.20933	4.4174	3.91796	4.65123	5.24898	3.70875	3.92443	4.1577	4.17862	4.36052	4.25663	4.11701	5.3355	5.3355	5.3355
ADK	5.35557	5.22417	5.17385	5.51887	5.3044	5.36718	5.35983	5.38148	5.16786	5.20239	5.34914	5.38939	5.29421	5.79429	4.93476	5.75412	5.25035	5.29174	6.09506	5.94698	6.23607	5.97867	6.22355	5.67663	5.83459	6.13144	5.98869	5.75657	6.76177	6.5575	6.03658	5.95928	6.10417	6.14506	5.92346	5.8686	5.96335	5.33644	6.09008	6.31369	6.56572	6.01752	6.15995	5.93998	11.0894	3.43636	2.72349	2.72349	2.72349
ADM	7.32956	6.10469	5.60871	6.09867	5.74396	5.95755	5.74214	5.68839	5.41412	6.20772	7.75961	6.09216	5.60901	6.13375	5.66849	5.62336	6.62106	6.71496	6.08757	7.24251	7.12769	5.93081	6.83795	5.78359	6.00549	6.47441	6.22087	5.82059	6.3232	6.80127	7.46985	5.78813	6.11584	6.78971	7.25789	6.1916	6.90193	5.34195	6.37218	6.54972	6.6846	6.01836	5.92607	6.37881	9.8808	2.3412	2.86043	2.86043	2.86043
ADM2	5.76119	5.46755	5.72864	5.74727	5.72442	5.86136	5.94336	5.40756	5.91805	5.94947	5.82112	5.99873	5.85421	5.88233	5.80432	5.66967	5.76454	5.76202	6.11471	6.00689	6.00804	5.77399	6.04415	6.11979	6.12932	6.02164	5.99491	5.82081	5.55168	5.98189	5.97305	6.0657	6.18411	6.1962	6.43297	6.01593	6.01969	5.91673	6.59999	5.93079	5.96675	6.03917	6.05376	5.95364	2.46961	5.36148	7.45331	7.45331	7.45331
ADM5	5.43429	5.45066	5.75707	5.12508	5.33732	5.7257	5.98488	5.66881	5.72687	5.8389	5.57328	5.72012	5.62622	5.49184	5.65341	5.25598	5.62901	5.36424	5.2826	5.55001	5.91715	5.59688	5.32476	5.49464	5.32232	5.37216	5.5447	5.5686	5.86124	5.64067	5.6814	5.56464	5.83332	5.68242	5.95332	5.28229	5.49241	5.53388	5.83914	5.43133	5.63957	5.60635	5.6041	5.39175	9.71701	3.82918	5.17673	5.17673	5.17673
ADNP	8.62433	9.02387	8.86308	9.18229	8.97259	9.12424	8.84513	9.17062	8.61923	8.81076	8.47537	9.12391	8.91263	9.08949	9.15759	8.89091	8.5807	8.95549	9.41706	9.73256	10.2115	10.0904	9.63278	9.72841	9.70381	9.86641	9.84779	10.0535	10.0711	9.86468	9.96171	9.68179	9.77326	9.73015	8.43149	10.201	9.80794	10.1782	8.85492	10.0749	9.69937	9.50146	10.1648	10.0473	5.68777	3.81623	5.51413	5.51413	5.51413
ADNP2	7.83741	7.89642	8.25527	7.54972	7.44543	8.12295	7.51718	7.48798	7.69618	7.95788	8.35325	6.93533	7.89178	7.6104	7.80435	7.65802	8.30599	7.86354	8.24578	8.52732	8.69584	8.76993	9.11433	9.00518	8.45722	8.55286	8.53546	8.50743	8.38494	8.593	8.21292	8.69274	8.65987	8.40843	9.39723	8.64938	9.09269	8.26577	7.45546	8.24921	8.49798	8.65962	8.85802	8.63759	5.27934	3.62827	3.89883	3.89883	3.89883
ADO	6.10967	7.05976	6.5777	8.17214	7.4028	6.66456	6.61527	7.04478	6.38783	6.5855	6.96178	6.62826	6.91783	6.81188	7.12798	7.11148	6.92843	6.68214	7.77224	7.82053	7.83649	7.66773	7.22466	7.34701	7.59078	7.6468	8.1058	7.86856	8.40838	7.8085	8.4964	8.04577	7.45566	7.64373	7.86821	7.71615	7.5179	7.42477	7.92427	8.32036	7.55802	7.65666	8.00413	8.11471	5.12089	2.74005	4.44381	4.44381	4.44381
ADORA1	4.09387	4.31746	4.09075	3.96024	4.3017	4.29589	4.4702	4.22553	4.4316	4.70586	4.54619	4.53705	4.03477	4.01509	4.12588	3.87289	4.41408	4.39175	4.61857	4.74313	4.64562	4.60327	5.12397	5.11041	4.90458	4.91257	4.73019	4.62936	4.23631	4.62038	4.68881	4.60707	4.73627	4.56749	5.10632	4.69842	4.52188	4.84205	4.892	4.75698	4.70112	4.73697	4.59005	4.80469	5.94208	4.07112	3.08858	3.08858	3.08858
ADORA2A-AS1	3.7203	3.57159	3.55134	3.70921	3.48151	3.60846	3.60303	3.45983	3.724	3.57127	3.57856	3.78284	3.57699	3.42311	3.31653	3.44122	3.56894	3.50028	3.91543	3.89833	3.98654	3.85227	3.60748	3.79085	3.89011	3.8474	3.90608	3.76703	3.62132	3.9467	3.74213	3.84506	3.76714	3.90545	4.0674	3.69433	4.07586	3.98141	4.46374	3.81748	3.71104	3.70797	3.74618	3.83311	2.74797	3.07707	6.13972	6.13972	6.13972
ADORA2B	3.29589	3.22853	3.51865	3.39092	4.35525	3.35227	3.46613	3.65151	3.40084	4.60894	3.08657	4.32295	3.4575	3.50255	3.4106	3.32795	3.39472	3.49624	4.1038	3.93315	3.82125	4.10888	3.94129	3.98996	4.13583	3.78757	4.22249	3.96108	4.19645	3.84652	4.10454	3.69426	3.93315	3.99204	4.50312	4.15391	3.95893	3.6765	4.66481	4.32526	3.89201	3.83994	4.12812	4.55196	4.38579	8.82264	4.16966	4.16966	4.16966
ADORA3	4.98489	5.31781	5.12668	5.19844	6.04627	4.81974	4.54945	5.54028	3.6543	4.66272	4.34761	5.29142	5.64516	4.06315	4.5537	4.28348	5.31919	4.67754	4.75814	4.38705	5.54152	4.75833	4.24496	4.39168	4.32641	5.06611	5.01996	4.64422	6.02225	5.4288	5.91814	4.48402	4.31435	4.87999	4.53314	4.18156	4.27517	4.49586	8.06364	5.77453	5.0886	4.43815	4.4884	4.74992	3.87516	5.88916	2.97966	2.97966	2.97966
ADPGK	6.41234	6.48108	6.83339	5.99933	6.98716	6.86104	6.73282	6.75502	6.5563	6.16382	6.13672	6.5232	6.8232	6.21121	6.47816	6.59781	6.29346	6.56281	7.05741	7.1853	6.90176	7.39097	7.13484	7.28448	7.15149	7.37984	7.12558	7.34724	7.49663	6.78803	7.34607	7.02829	7.09974	7.06077	7.81524	6.72046	6.58743	7.37681	6.43291	7.08761	7.35552	7.24736	7.21023	7.44103	5.01119	3.83723	5.85844	5.85844	5.85844
ADPRH	4.67431	4.32421	4.61913	4.8433	4.63787	4.30299	4.40038	4.74535	4.03572	3.78426	4.11355	4.58976	4.41541	4.314	4.22074	4.31648	3.95395	4.2018	4.94832	4.94549	4.79909	4.81749	4.84959	4.71728	4.54468	4.94897	4.90022	4.7818	4.66551	4.9229	5.13853	4.85071	4.74025	5.13638	5.1164	4.58364	4.76932	4.51477	5.50151	5.18899	4.89094	4.92259	4.61097	5.17563	3.19385	1.76719	8.66301	8.66301	8.66301
ADPRHL1	3.93458	3.9746	3.83227	4.14664	3.70721	3.93797	3.87078	3.84241	4.14693	4.21762	3.72842	3.89193	4.05878	3.82084	4.00158	3.89498	4.07819	3.86022	5.17146	4.94397	5.08623	4.90675	4.95906	4.86723	5.11765	5.00327	5.0123	4.83014	4.72559	4.91892	5.0416	5.03297	5.10382	5.0514	5.28209	5.0291	5.05769	5.07522	5.40918	4.93747	5.0607	5.02579	4.94615	5.04644	4.74749	4.1607	4.5672	4.5672	4.5672
ADPRHL2	9.26968	9.09176	8.69672	9.42247	9.34519	8.76323	8.88356	9.34432	8.60703	9.01686	9.09066	8.15675	8.85164	8.37951	8.47405	8.86164	8.64616	9.01452	8.76012	8.94523	9.00873	9.52681	9.25727	9.51111	9.48382	9.21635	9.19003	9.44026	9.12702	9.29675	9.22186	9.23773	9.0898	8.96183	10.1258	8.80082	9.66062	8.85121	8.84579	9.77071	8.85449	9.10552	9.17895	8.95018	2.50736	3.56012	2.72172	2.72172	2.72172
ADPRM	5.64794	5.92409	5.63207	6.01084	5.37394	6.22203	5.98914	5.97452	6.12019	5.98646	5.94312	5.25841	5.80308	6.15295	6.42973	6.38941	6.05579	5.99559	6.7812	6.86816	6.69422	6.94133	7.13775	6.94385	7.23873	6.60865	6.78831	7.03774	6.93229	6.88771	6.94474	7.06761	6.9873	6.9945	6.92739	6.28981	6.6723	6.66167	6.67304	6.32905	7.09042	6.76674	7.29152	6.65527	8.02278	4.11018	5.15962	5.15962	5.15962
ADRA1A	2.98412	2.96779	2.97324	3.08319	2.88209	2.97404	3.04502	2.96331	3.11747	3.01697	2.95924	3.19062	3.02831	2.88884	2.96463	3.0247	3.00953	3.01845	3.46605	3.45638	3.46734	3.26109	3.45694	3.31853	3.56026	3.41949	3.46898	3.37475	3.38658	3.31928	3.41726	3.41718	3.5062	3.37019	3.61198	3.45108	3.34011	3.44394	3.95796	3.35376	3.46328	3.46225	3.54178	3.36647	7.59613	3.37765	3.41019	3.41019	3.41019
ADRA1B	3.32599	3.19385	2.91789	2.70594	2.84245	3.27589	3.26052	2.9587	3.13503	2.85288	3.03556	3.15339	3.08426	3.11798	3.00223	3.19559	3.13268	2.97919	3.58065	3.83932	3.42402	3.47324	3.812	3.7271	3.47324	3.48111	3.91511	3.62866	3.47963	3.53937	3.62651	4.112	4.0679	3.67712	3.5411	3.72229	3.5629	3.63279	4.03989	3.56128	3.79923	3.7913	3.69138	4.05571	3.09208	2.23795	5.60763	5.60763	5.60763
ADRA1D	3.01286	2.94428	3.0233	2.95348	2.97573	3.2159	3.19399	2.96031	3.38716	3.28725	3.14241	2.95513	3.00905	2.87896	3.03491	2.86878	3.01785	3.06039	3.30293	3.27019	3.4954	3.17759	3.30154	3.36497	3.46495	3.38315	3.34786	3.14811	3.0659	3.29653	3.40155	3.25834	3.50569	3.38393	3.54198	3.31532	3.36562	3.39661	3.87679	3.28814	3.35906	3.40111	3.34276	3.29819	5.24035	2.7973	6.63075	6.63075	6.63075
ADRA2A	3.00493	2.74054	2.71507	2.8285	2.70515	2.80424	2.74773	2.8252	2.8966	2.83379	2.6815	3.10277	2.92748	2.97087	2.96196	2.73334	2.7636	2.93106	3.57434	3.51227	3.27083	3.25757	3.3915	3.4594	3.32888	3.38468	3.40955	3.10052	3.40659	3.48192	3.72391	3.55978	3.59109	3.30066	3.41175	3.57546	3.49309	3.60834	3.91089	3.19994	3.47033	3.44299	3.48609	3.39258	2.70268	2.68451	3.9265	3.9265	3.9265
ADRA2B	5.0409	4.82273	5.1122	4.89365	4.61055	4.55662	4.86411	4.68794	5.23413	4.94088	5.03837	5.26077	4.84104	5.19539	4.80577	5.16047	5.20984	5.16919	5.61621	5.57196	5.86107	5.47035	5.50418	5.60814	5.60024	5.43639	5.4884	5.30497	5.37957	5.44736	5.19178	5.49178	5.64062	5.44312	5.86104	5.69272	6.03429	5.65765	6.27775	5.61339	5.31567	5.34272	5.54199	5.26818	4.28564	6.9558	5.40758	5.40758	5.40758
ADRA2C	4.72521	4.39757	4.78024	4.63204	4.58341	4.67403	4.81194	4.50681	5.50193	5.45502	5.40321	4.84243	4.7871	4.39626	4.62583	4.63034	5.22935	5.04845	4.98103	4.82599	4.54862	4.57718	5.04009	5.56084	5.85071	5.64128	4.92156	4.88315	4.11221	4.92613	4.53725	4.79765	4.85894	4.83643	5.53415	4.94769	4.83827	5.09801	5.25182	4.48423	5.00136	4.86832	5.10359	4.59673	4.07211	4.00494	3.35143	3.35143	3.35143
ADRB1	5.72808	4.3282	4.77839	4.81807	4.76603	4.02672	3.91512	4.37058	3.1782	4.50438	3.74357	4.40723	4.37827	3.98669	4.41506	3.77135	4.05714	4.65224	4.62414	4.13993	4.13537	4.03445	4.13847	4.47661	4.27402	4.27792	4.36742	4.43977	4.59026	4.45294	4.78859	4.27965	4.00957	4.57823	4.1979	4.13754	4.41081	4.13645	5.54217	4.65408	4.49433	3.83103	4.06636	4.44659	6.33199	3.92399	2.68153	2.68153	2.68153
ADRB2	7.39667	8.90175	7.8597	9.19436	8.78263	7.99797	7.54521	8.53404	7.21552	7.39796	7.65778	6.99261	7.66997	7.99126	7.90061	8.54373	7.0158	7.83613	7.88012	8.28523	9.07789	8.80951	6.37619	7.80934	7.72622	7.97159	8.85331	8.38066	9.02178	8.38936	9.76666	8.57727	8.29347	7.84356	8.12159	8.39833	8.13065	8.41537	9.06459	8.65489	7.07327	8.22477	8.92708	8.9277	5.07815	8.03489	2.09995	2.09995	2.09995
ADRB3	4.36784	4.46454	4.49599	4.63964	4.26462	4.14724	4.3636	4.22828	4.65651	4.40005	4.33745	4.50375	4.46268	4.15313	4.51405	4.28174	4.49644	4.40106	4.29491	4.37446	4.23646	4.1644	4.17863	4.06515	4.38691	4.17188	4.38547	4.19004	4.10229	4.39405	4.40894	4.33736	4.36271	4.35323	4.63261	4.36278	4.3247	4.53389	4.94291	4.35788	4.36151	4.50013	4.35844	4.38293	3.86563	4.1364	3.8329	3.8329	3.8329
ADRBK1	5.78704	5.91483	6.14054	5.82015	5.74527	6.17147	6.35683	5.93226	6.31348	6.15738	6.20721	6.38457	6.18186	6.04581	5.86761	6.04561	6.19942	6.09212	6.61999	6.72382	6.78483	6.52984	6.70851	6.48308	6.71573	6.49059	6.77738	6.64053	6.52359	6.77158	6.61868	6.6067	6.90483	6.7597	7.07659	6.83862	6.79916	6.54853	7.33212	6.66495	6.6001	6.75724	6.62029	6.58271	5.43615	5.19485	6.15745	6.15745	6.15745
ADRBK2	6.96429	6.76585	7.51811	6.61104	7.78965	6.8501	7.03225	7.63806	6.312	6.70362	6.36593	7.29838	7.42272	7.03145	7.16681	6.39241	6.76552	7.42787	7.70158	7.20836	7.09328	6.9141	7.1239	7.13258	7.05791	7.50362	7.40421	7.04366	7.97407	7.3864	7.97914	6.83023	6.93673	7.64471	7.36545	7.11408	7.16763	6.93766	7.09569	8.28423	8.15597	7.28328	6.86032	7.72939	6.57126	2.33261	3.17763	3.17763	3.17763
ADRM1	4.90727	5.39365	4.98438	4.81894	5.22024	4.9975	5.62571	5.20889	5.39365	4.36905	5.42573	4.61247	5.21199	6.01404	5.44224	5.82988	5.51608	5.24282	5.93426	6.22536	6.11162	5.61345	5.57049	5.72499	5.46124	5.1285	6.2054	5.18564	6.44353	6.25833	6.39352	5.53125	6.47396	6.01963	6.0807	6.21742	5.83488	5.72294	6.28899	6.73796	6.45068	6.04243	5.92295	5.57888	4.61759	4.57189	13.009	13.009	13.009
ADSL	9.02801	9.38834	9.21251	8.8578	9.50389	9.40547	9.63052	9.58121	9.2582	9.01966	9.27458	8.83232	9.32753	9.04462	9.20036	9.5749	8.98389	9.2844	9.47057	9.71022	10.1273	10.0058	9.78305	9.62559	9.97411	9.87103	9.95872	10.0347	10.1314	9.93691	10.0025	9.63305	9.9566	9.80723	10.3497	9.79528	9.80419	9.71377	10.1504	9.87799	9.8713	9.82751	10.0286	9.7917	4.26706	2.51968	4.06743	4.06743	4.06743
ADSS	5.16087	5.25053	5.18732	5.42655	5.24994	5.28852	4.99846	5.47874	4.90646	5.29047	5.0478	5.26484	4.94727	5.08892	5.2064	5.3263	4.9666	5.1096	5.80931	5.95563	6.12688	6.31184	6.43468	6.12932	6.12883	6.22002	6.00448	6.39036	6.22711	6.3864	6.10082	5.88701	5.90316	6.03468	6.59043	6.26147	6.02197	5.99372	4.5097	6.03827	5.88789	5.94731	6.19817	6.09095	4.02501	2.34824	2.65951	2.65951	2.65951
ADSSL1	4.14445	4.44494	4.47385	4.97419	4.28849	4.24111	5.01203	4.91903	4.33047	4.4395	4.52104	4.9894	4.41702	4.51548	4.41801	4.34295	4.43453	4.65119	4.8761	4.6174	5.10442	5.02129	4.88493	4.96687	4.92256	5.00222	4.74232	4.68826	4.88424	4.93741	5.0755	4.78131	4.90575	4.78102	5.14213	4.6887	4.8216	4.80903	4.86995	4.79772	4.78562	4.88049	4.95722	4.66227	3.43353	4.75297	3.34408	3.34408	3.34408
ADTRP	4.17678	4.61996	3.92917	4.18621	4.13107	5.09799	4.54365	4.56276	5.04735	5.05807	5.00582	4.05131	4.40403	4.26471	4.69497	4.91377	4.40557	4.10309	5.60436	4.9587	5.6648	5.609	5.85004	5.3064	5.99568	6.10742	5.18416	5.83615	5.52384	5.52189	5.28217	5.8127	5.54416	5.20246	6.18611	5.32958	5.75151	4.63142	4.56667	5.52356	5.65102	5.1674	5.46522	6.02331	4.89297	3.75887	6.37384	6.37384	6.37384
AEBP1	5.07355	5.09096	5.24523	4.82625	4.75225	5.55091	5.07091	4.79351	5.57885	5.37977	5.48308	5.21048	4.96259	5.26187	5.03256	5.24666	5.27353	5.29986	5.47869	5.57925	5.68356	5.56569	6.12951	5.81849	6.01293	5.86118	5.6946	5.76449	5.24473	5.72411	5.6071	5.83805	5.6499	5.78284	6.10277	5.55295	5.63862	5.75972	5.78835	5.83838	5.85384	6.31764	5.53633	6.09303	2.27399	3.60264	3.54275	3.54275	3.54275
AEBP2	6.00686	5.79768	5.93118	6.26123	6.07654	5.72978	5.81741	5.9547	5.68157	5.98677	6.0367	5.96891	5.79853	5.69297	6.05727	5.88098	6.25643	5.77197	5.93517	6.28628	6.61501	7.00452	6.65948	6.54567	6.45607	6.4746	6.13612	6.73915	6.99811	6.8196	6.53326	6.67341	6.32761	6.57847	6.80844	6.57587	6.93238	6.38811	4.87673	6.68117	6.19432	6.11631	6.66496	6.21089	4.57035	1.6373	5.48605	5.48605	5.48605
AEN	6.52938	7.20034	7.08812	7.05855	7.27533	7.15253	7.48363	7.26378	7.58265	7.25546	7.41462	7.28238	7.31179	7.10821	7.07144	7.45319	7.26722	6.93651	7.62007	7.93571	8.1003	7.63434	7.80778	8.0631	8.20567	8.05495	7.44869	7.50855	7.76844	7.72405	7.74435	7.61344	7.96222	7.71825	8.64413	8.09345	7.56006	7.7706	7.30029	7.90675	7.9108	7.59329	7.86312	7.83585	2.10934	1.93281	4.7754	4.7754	4.7754
AES	6.05703	6.65189	6.18875	4.24178	5.95584	6.62719	6.36695	6.22158	6.35563	5.98253	6.57956	5.38791	6.06295	6.45003	6.39847	6.81026	6.75658	6.08692	7.0771	6.98198	7.57496	7.58469	7.0538	7.10042	7.02518	6.79959	7.17825	7.26389	7.81297	7.22313	6.91373	7.23024	7.33699	7.16329	7.54883	7.18163	6.98889	6.55846	7.53543	6.5812	7.11297	7.39108	7.24596	6.92957	2.46463	8.88213	2.63157	2.63157	2.63157
AF001548.5	4.28111	6.1846	5.60659	6.16336	5.44453	5.35146	5.59361	5.66918	5.24086	5.50733	5.82815	4.71969	5.85239	5.88583	5.46284	5.76276	6.00073	5.31472	5.96693	5.95425	6.8106	5.91671	5.81494	5.6002	6.3008	5.12121	6.53609	6.02669	6.18913	6.03304	6.14133	6.8398	5.92901	6.09868	6.07807	6.68116	5.37393	6.31333	5.52095	6.71478	5.92186	6.44813	6.35326	5.88451	3.04618	1.71597	3.34753	3.34753	3.34753
AF007147	8.05723	7.95491	8.52397	7.66365	7.80684	8.5057	8.32898	7.9123	7.49879	7.97531	7.75171	8.24133	8.47226	7.8465	8.04267	7.37554	8.13262	7.70658	8.58034	8.05232	8.61168	8.38431	8.05411	8.24079	8.01348	7.84769	7.89541	8.15508	8.44541	8.39573	7.97191	8.15834	8.8075	8.41572	8.68246	8.87392	8.45151	9.02365	8.29399	7.83348	8.33625	8.65414	8.54879	8.3521	2.48877	6.46828	2.34932	2.34932	2.34932
AF067845.1	3.17148	3.14783	3.27077	2.89921	2.95639	3.09088	3.09209	2.96317	3.44777	3.25399	3.38551	3.18916	3.05957	3.1655	2.91809	3.29351	3.28453	3.49142	3.43145	3.56964	3.57106	3.64039	3.95	3.83966	3.77346	4.28597	3.55857	3.70036	3.62904	3.53583	3.23992	3.39511	3.4595	3.76548	3.89593	3.38047	3.5515	3.56964	4.26212	3.60918	3.45934	3.4016	3.55254	3.45221	2.07805	3.43344	2.73609	2.73609	2.73609
AF070581	3.43426	3.66453	3.25485	4.02018	3.26548	3.0982	3.03177	3.94726	3.08942	3.58604	3.32572	2.99154	3.03141	3.44011	4.24675	3.41448	3.37558	2.85063	3.59659	4.48563	4.05662	4.61259	3.98551	3.95321	4.33052	3.88254	4.13184	4.30759	4.70592	4.50124	4.16294	4.24466	3.93364	4.38425	4.22608	4.13845	4.04633	4.43637	3.97932	3.58638	4.29749	4.00183	4.94984	5.13546	5.19247	4.10431	3.37458	3.37458	3.37458
AF086184	3.21041	3.02763	2.69124	3.39542	2.80952	2.82992	2.78663	3.04826	2.9144	3.23871	2.79206	3.13565	2.99946	2.80151	2.97387	2.99301	2.93387	3.09486	3.3892	3.5486	3.51687	3.43112	3.62749	3.40741	3.54158	3.68529	3.45963	3.36156	3.33152	3.44818	3.87584	3.39162	3.44729	3.35012	3.83425	3.39352	3.48915	3.56167	3.43354	3.33921	3.39747	3.39824	3.45863	3.47335	2.06753	3.87329	5.37364	5.37364	5.37364
AF090939	6.44748	6.64847	6.01029	5.05005	5.80211	6.70437	5.78371	6.34815	6.06043	6.73567	5.91326	5.14823	6.75634	6.64956	6.61198	5.69583	6.17996	6.36096	6.60649	6.70083	6.51061	6.97636	6.95061	6.3541	6.8485	6.01285	6.40865	7.07033	7.29865	7.05824	6.57288	6.74831	6.92154	6.86422	7.31507	7.44904	7.21266	7.91311	4.28821	5.72224	6.68026	7.10894	6.60318	7.1142	5.42297	3.69031	3.23944	3.23944	3.23944
AF131215.4	3.86573	3.97289	4.07652	3.71321	3.97911	4.8352	3.59649	4.02629	4.25132	4.25819	4.16309	4.0681	4.27614	4.71322	4.20385	4.34047	4.1729	3.74207	5.67954	5.69322	5.27863	5.67496	5.75355	4.93785	5.49904	4.90782	4.86397	5.59224	6.19925	5.23068	5.36856	5.41021	5.44456	5.24906	5.51696	5.91998	4.68913	5.58173	4.46748	4.85268	5.65795	6.10428	5.54204	5.80721	7.26337	2.58365	2.13254	2.13254	2.13254
AF131215.8	2.84539	2.91567	3.29094	2.99268	3.07565	2.81121	3.24331	3.10753	3.04245	2.95854	2.99381	3.06426	3.30853	3.59203	2.94388	3.12955	2.9461	2.8942	3.54297	3.67857	3.93029	3.54692	3.66471	3.73053	3.42824	3.47318	3.55968	3.94507	4.18509	3.92246	3.81022	3.76472	3.8003	3.78945	4.21409	3.93187	3.88618	3.47639	3.65038	3.28463	3.82372	3.84764	4.03482	3.89297	3.731	2.86137	3.86825	3.86825	3.86825
AF186192.1	4.07686	3.92872	4.12229	3.94138	3.74627	4.06748	3.87331	3.75369	4.35395	4.23468	3.98173	4.44533	4.16206	3.90763	3.89759	3.71799	4.41445	4.17632	4.06557	4.35895	3.86681	3.70098	3.77303	4.28928	4.10573	4.43367	3.9957	4.06953	3.52461	4.02637	4.05665	4.06201	4.22035	4.03291	4.56637	3.69881	4.0264	4.05772	4.43329	3.79964	4.05665	4.06654	4.0367	4.30191	2.20781	3.73501	6.81447	6.81447	6.81447
AF198444	2.38881	2.70803	2.61625	2.8181	2.51547	2.62503	2.64747	2.62671	2.62044	2.6053	2.42917	2.84618	2.45453	2.53168	2.88876	2.37523	2.42517	2.28481	2.91487	2.95181	2.89625	3.16446	2.89136	2.80072	2.90965	2.783	2.92166	3.05218	3.02046	2.91121	3.00281	2.97752	2.89883	2.96397	3.23611	3.09927	2.94958	2.97564	3.127	3.0619	2.91853	2.94528	2.96621	3.1172	4.08165	5.1461	3.84839	3.84839	3.84839
AF213884.2	5.93646	5.80782	6.05953	6.11351	5.91241	5.9917	5.70074	5.4642	6.33414	6.03329	5.90547	6.20359	5.83754	5.88139	5.82524	5.79522	5.79812	5.91407	6.21089	6.19909	6.21495	5.60431	6.25425	6.01877	6.48592	6.1443	6.46858	5.79034	5.47324	6.11322	5.98421	6.35257	6.29004	6.38013	6.45671	6.14993	6.02556	6.36159	7.15021	5.87546	6.2896	6.24996	6.23853	5.95507	9.74955	2.35799	3.10196	3.10196	3.10196
AF279780	3.05181	2.71352	3.02464	2.87881	2.91879	2.98106	2.98599	2.75807	3.11931	3.39192	3.14278	3.25791	2.84701	2.94355	3.05177	2.86999	3.04323	3.16661	3.27684	3.15277	3.45888	3.30833	3.6449	3.68172	3.96644	3.7927	3.43699	3.50082	3.36464	3.39796	3.56801	3.39212	3.33865	3.46275	3.46571	3.33584	3.37299	3.55792	4.27684	3.16801	3.40106	3.43205	3.2477	3.28335	2.2913	2.47739	1.65605	1.65605	1.65605
AF289551	4.47074	4.4564	4.15915	3.05121	4.25739	4.58911	4.32342	4.45953	4.33502	4.75074	4.8742	4.13905	3.77124	4.7109	4.33502	3.92414	4.78132	4.30468	5.57137	5.90506	6.18727	6.5759	6.31392	6.8906	5.72514	5.8674	5.79521	6.30699	5.91256	5.3996	5.48926	6.01077	5.72797	5.61147	6.69082	6.34713	6.51141	5.82835	4.73428	6.05729	5.55047	5.71102	5.74326	6.29386	1.74388	4.1481	3.39261	3.39261	3.39261
AF520793	6.0487	5.46999	5.75557	5.11036	5.17583	5.7731	5.68003	5.22294	6.01321	5.3058	6.5224	5.27226	5.52861	6.35369	6.20091	5.37571	6.90595	5.73635	7.14674	7.52275	7.91359	7.46422	7.37672	7.27449	6.75312	6.92908	6.81617	7.22573	7.5304	7.96969	6.84933	6.95587	7.52549	7.11637	7.49911	8.24832	7.89143	8.12517	5.49143	6.83753	7.15319	7.40571	7.549	7.12373	3.31181	3.68832	4.37744	4.37744	4.37744
AFAP1	2.36116	2.19687	2.58334	2.38307	2.50592	2.04211	2.29757	2.33925	2.32568	2.85415	2.58948	2.78091	2.47818	2.82741	2.86774	2.93541	2.62167	2.46112	2.94091	3.27185	3.24477	3.34374	2.9336	3.19665	2.71686	2.80176	3.06315	3.11424	3.15807	3.0978	2.61094	3.2116	2.97914	2.88144	2.9134	3.14106	2.85726	3.26675	3.10856	3.16376	2.97716	2.97228	3.40735	3.07156	3.64028	4.04545	2.25119	2.25119	2.25119
AFAP1-AS1	3.33537	3.45913	3.43529	3.4617	3.42104	3.41016	3.27728	3.5086	3.4584	3.76121	3.38178	3.57582	3.61579	3.12324	3.28198	3.42907	3.40906	3.52034	3.5981	3.83382	3.49791	3.42846	3.57388	3.6939	3.71623	3.64916	3.5554	3.62035	3.48846	3.58574	3.61527	3.65398	3.72602	3.75071	3.73972	3.53332	3.43645	4.04475	4.54331	3.75574	3.54465	3.67521	3.82439	3.61544	3.55846	4.25664	4.25268	4.25268	4.25268
AFAP1L1	3.19529	3.08694	3.25596	3.37619	3.10169	3.25646	3.21744	2.94793	3.45491	3.56134	3.41037	3.55896	3.30101	3.31227	3.29427	3.18639	3.47394	3.2198	3.90308	3.89955	3.91368	3.99516	4.20755	4.12332	4.3468	4.18229	3.74117	3.83094	3.68327	3.74984	3.83933	3.91454	4.09201	3.96026	4.15554	4.01193	3.81773	3.94167	4.37665	3.88516	3.81681	3.98997	3.89392	3.78115	4.73877	2.44094	3.13571	3.13571	3.13571
AFAP1L2	3.30554	3.35609	3.12224	3.51695	3.07774	3.1153	3.17074	3.24496	3.04739	2.92972	2.9364	3.26274	3.49515	3.19761	3.38626	3.05495	3.02874	3.14875	3.87772	3.75306	3.64826	4.10546	3.85592	3.63221	3.60684	3.56749	4.04397	4.45373	3.75826	3.90109	4.28072	3.94301	3.91152	3.94769	3.93717	4.15584	3.75401	4.13133	4.04889	3.94321	3.98412	3.93799	3.79407	3.75306	4.48136	2.52991	4.69283	4.69283	4.69283
AFF1	6.32488	6.39446	6.22139	6.34886	6.31849	6.35775	6.51155	6.51626	6.31652	6.26227	6.20089	6.49443	6.34135	6.38768	6.40239	6.22753	6.15107	6.10986	6.92137	6.84701	6.69309	6.75257	6.91625	6.63669	6.56653	6.7753	6.78768	6.69478	7.09502	7.05107	7.06717	6.53418	6.84319	7.08161	7.01439	7.0557	6.6037	6.70365	7.01565	6.97458	6.99164	7.02929	6.94209	6.85519	3.22088	3.36311	3.16276	3.16276	3.16276
AFF2	3.37672	3.28705	3.34957	3.48594	3.27284	3.27758	3.1911	3.25896	3.68853	3.45366	3.31358	3.604	3.36916	3.1546	3.28625	3.17199	3.52588	3.33713	4.0475	4.05906	3.99729	3.82566	4.12867	4.01268	4.13504	3.88825	4.04654	3.9037	3.69761	4.10791	3.90628	4.06996	4.04273	4.04113	4.18566	3.96736	4.10351	3.98083	4.63335	3.86069	3.9589	4.07179	3.92158	3.95612	4.10415	6.08975	4.87309	4.87309	4.87309
AFF3	3.71061	3.54228	3.80245	3.92307	3.54474	3.8224	3.64542	3.82949	3.6986	3.67137	3.4858	3.69589	3.65393	3.7646	3.83762	3.50548	3.56657	3.59373	4.15982	4.15978	4.09567	3.94007	3.99249	4.14366	3.90066	4.24953	4.19936	4.01984	4.33337	4.13151	4.23637	3.96165	4.06512	4.06724	4.22483	3.9735	4.28788	3.87709	4.13105	4.36103	4.31236	4.20538	3.98159	4.62033	5.25534	3.31323	6.52299	6.52299	6.52299
AFF4	4.74315	4.7238	4.80561	4.67696	4.7449	4.64984	4.70613	4.71563	4.58644	4.96945	4.82767	4.82242	4.76082	4.92803	4.68298	4.66957	4.84134	4.63088	5.16366	5.26954	5.37411	5.4733	5.53009	5.47332	5.16578	5.26718	5.35383	5.57324	5.45481	5.21508	5.2705	5.3113	5.37184	5.27511	5.48068	5.36584	5.73397	5.34975	4.62425	5.1111	5.17489	5.25126	5.23925	5.3681	4.63245	3.31715	5.15465	5.15465	5.15465
AFG3L1P	5.86942	5.81434	5.58605	5.56903	5.732	5.7695	5.88652	5.76436	5.60671	5.78351	5.54719	5.12107	5.5953	5.76975	5.74863	5.59282	5.65615	5.7674	6.23858	6.50205	6.41892	6.95109	6.77545	6.73642	6.22483	6.41267	6.6396	7.04419	6.60602	6.53272	6.51611	6.431	6.72577	6.69249	7.12012	6.77624	6.98285	6.73882	5.57361	6.46219	6.48068	6.53869	6.60342	6.56187	3.82684	6.37682	3.9393	3.9393	3.9393
AFG3L2	7.68149	7.80856	7.74336	7.67711	7.8038	7.83827	7.73517	7.6602	7.53672	7.50058	7.92567	7.44552	7.62041	7.21912	7.51007	7.37703	7.77495	7.56896	8.05895	8.29939	8.57257	8.95035	8.7014	8.82499	8.21092	8.58894	8.47501	8.87992	8.53761	8.54101	8.36347	8.4455	8.4634	8.2553	9.24498	8.74746	8.91032	7.84842	8.3713	8.21423	8.2572	8.22257	8.47234	8.51286	2.51163	3.84245	5.55077	5.55077	5.55077
AFM	2.6523	2.90467	2.66955	3.08504	2.52316	2.62236	2.55572	2.66392	2.68051	2.63925	2.39819	2.68234	2.75498	3.0081	2.66364	2.7486	2.93816	2.7865	2.98994	3.24957	3.54194	3.30691	3.04866	3.13325	3.07017	3.08101	3.07127	3.13897	3.29495	3.13168	3.01571	3.15571	3.08098	3.08725	3.39798	2.92586	3.20861	3.27838	3.34406	3.19285	3.00235	3.35439	3.12721	3.31692	6.63133	2.93283	5.8123	5.8123	5.8123
AFMID	3.27636	3.59356	3.94673	3.92818	3.97682	3.84312	3.65756	3.74	3.64409	3.67219	3.43948	4.16769	3.60516	3.22797	3.65068	3.67308	3.85032	3.71144	4.43879	4.54129	4.3905	4.54202	4.57677	4.74395	4.43219	4.61137	4.39654	4.41558	4.1269	4.23133	4.10596	4.44651	4.40097	4.54833	5.14302	4.64184	4.34709	3.93789	5.94004	4.2337	4.58461	4.75431	4.295	4.21108	2.35322	5.19985	6.90441	6.90441	6.90441
AFP	3.09403	3.37218	3.4018	3.50613	3.31733	3.28629	3.47998	3.51554	3.45974	3.43382	3.37533	3.79921	3.35165	3.39536	3.38566	3.23071	3.47747	3.11505	3.97609	4.11095	3.91319	4.15498	3.99936	4.34292	4.13654	4.08752	3.87276	3.9197	3.67176	3.86834	4.01627	3.78772	3.94343	3.8643	3.85	3.93056	3.91488	4.01627	4.97183	3.9161	3.74126	3.76731	3.9606	4.00815	1.93911	5.20024	8.38286	8.38286	8.38286
AFTPH	9.05015	8.71444	8.45291	9.02241	8.79468	8.76949	8.62738	8.70758	8.4023	8.54863	8.16256	8.51995	8.59151	8.43625	8.40418	8.55517	8.09845	8.51274	8.85085	9.31399	9.09372	9.54617	9.33973	9.16291	9.42432	9.69487	9.21842	9.44704	9.43539	9.42451	9.50374	9.09207	9.18601	9.25462	9.73396	9.4339	9.50062	9.56137	9.36038	9.41527	9.40432	9.06925	9.33273	9.40828	6.39195	5.77623	4.24993	4.24993	4.24993
AGA	6.12762	6.84509	7.17407	7.42536	6.90229	7.13096	6.55326	6.71591	6.27403	6.77412	6.07341	5.96536	6.73169	6.83928	6.80409	7.30216	6.74726	6.65916	7.4575	7.97199	8.14161	8.39538	7.90155	7.59464	7.47802	7.43462	8.04074	7.80373	8.28373	8.30352	7.66343	7.86036	7.38239	8.06688	7.44654	7.06606	8.21322	7.49232	6.61471	7.8876	8.24115	8.04455	8.04584	7.88382	3.37098	4.11052	6.00058	6.00058	6.00058
AGAP1	4.26996	4.19564	4.08722	4.30295	4.29582	4.43641	4.76495	4.18507	4.01048	4.11618	4.05931	3.97368	4.14798	4.08214	3.97632	4.0256	4.47618	4.05221	4.5824	4.97926	5.55102	4.35557	4.71529	4.83107	4.50295	4.51957	4.964	4.52388	4.65028	5.02763	4.68681	4.35725	5.26502	4.48117	5.45405	5.54197	5.18802	4.68651	4.64627	4.99714	4.38157	4.86392	4.91576	4.94148	3.7559	3.59676	6.06534	6.06534	6.06534
AGAP11	3.49934	3.2303	3.07433	3.27633	3.24291	3.12757	3.60725	3.36802	3.43615	3.4059	3.50465	3.38777	3.27553	3.29973	3.0163	3.35499	3.58314	3.44423	4.21995	4.02675	4.49581	4.56265	4.55876	4.6064	4.55571	4.54127	4.19378	4.15043	4.17433	4.25696	4.47891	4.11446	4.34159	4.15184	4.52462	4.34663	4.26405	4.41848	4.56654	4.50849	4.3131	4.51591	4.61807	4.29523	5.09672	6.07431	7.2098	7.2098	7.2098
AGAP2	4.59102	4.41901	4.16046	4.11218	4.3532	4.39719	4.40939	4.16956	4.6476	4.60613	4.66342	4.46101	4.22489	4.49454	4.2391	4.2829	4.42899	4.22957	4.82608	4.99321	5.25237	4.79649	4.97724	4.9323	4.99138	4.82201	4.87927	4.76391	4.65324	4.72318	4.73579	4.92572	5.03127	4.97061	5.38315	4.98444	4.73144	5.04089	5.11156	4.66111	4.79004	4.94075	4.99175	4.77827	3.58891	4.20374	3.26341	3.26341	3.26341
AGAP2-AS1	3.78483	3.68141	3.56684	3.65553	3.48811	3.82218	4.01185	3.60222	3.93834	4.0189	4.29304	4.45443	3.68837	3.66124	3.99324	4.02617	3.88422	3.81383	4.29783	4.4318	4.38423	4.10435	4.20715	4.79826	4.61758	4.787	4.26654	4.1944	4.34709	4.41119	4.36047	4.3407	4.6875	4.35588	4.76286	4.46573	4.47778	4.55196	5.82976	4.59071	4.55131	4.4477	4.47895	4.08061	8.51234	1.8716	4.51287	4.51287	4.51287
AGAP3	5.70036	5.44955	5.49283	5.45589	5.3176	5.44049	5.39573	5.40384	5.33322	5.64679	5.54131	5.53263	5.38065	5.36622	5.31895	5.09576	5.63049	5.54807	5.56813	5.66326	5.65478	5.70021	5.72728	5.76118	5.7965	5.74768	5.6537	5.85256	5.57762	5.74717	5.64238	5.73015	5.82958	5.73113	6.1012	5.75244	5.7588	5.74037	6.43935	5.85337	5.64252	5.5505	5.78041	5.83774	5.83458	2.8594	4.03322	4.03322	4.03322
AGAP4	5.60406	5.52133	5.20549	3.7423	5.86499	6.29317	5.29148	5.81936	4.82867	4.97835	4.61893	5.1925	5.25075	5.82155	5.27111	5.20224	4.8715	5.38857	6.20954	6.09258	5.52795	7.17433	7.34658	6.51349	5.15562	6.61057	6.4084	7.34838	6.11051	5.7044	6.29162	6.89495	6.32636	5.98495	5.71229	7.03904	6.94487	6.38784	3.81034	5.07271	5.76893	6.22831	6.71708	6.5839	1.68907	7.42574	4.01418	4.01418	4.01418
AGAP6	4.49056	4.83713	4.96652	4.9127	4.69787	4.71151	4.57191	4.72187	4.77837	4.84446	4.31472	4.88658	4.60831	4.36374	4.63606	4.41419	4.62476	4.69733	5.12866	5.46654	5.54099	5.56265	5.22486	5.13509	5.10891	5.00916	5.24684	5.17774	4.87301	5.20687	5.04255	5.17072	5.28503	5.00931	5.85287	5.03595	5.38177	4.80287	5.39743	4.64858	5.09301	5.18321	5.41416	5.08968	3.15999	2.99895	4.28016	4.28016	4.28016
AGAP9	5.01111	5.30621	5.21516	3.76023	5.07493	5.64332	5.02037	5.59195	4.66945	5.17208	4.56322	4.64136	4.66604	5.38023	5.41221	4.18269	4.38776	5.47768	5.59708	5.76526	5.46426	6.7668	6.33399	6.33755	5.23599	5.45623	5.76175	6.64213	5.90529	5.39035	5.49392	5.65946	5.75127	5.65394	6.7506	6.35925	6.41686	5.96384	4.91721	5.05888	5.52295	6.21184	6.14363	5.9462	1.71006	6.33101	2.7117	2.7117	2.7117
AGBL1	3.10483	3.22336	3.21706	3.30142	2.93682	3.25715	3.02775	3.01728	3.47214	3.27535	3.23213	3.14276	3.3808	3.17167	2.92073	3.04722	3.19689	3.18982	3.21787	3.21852	2.97937	3.14749	3.1861	3.34791	3.41156	3.41449	3.09498	3.08162	3.18414	3.19791	3.17929	3.28476	3.15356	3.18252	3.58743	3.38552	3.18341	3.31007	3.76205	3.31728	3.06886	3.26524	3.12218	3.15673	5.64649	4.04461	2.13742	2.13742	2.13742
AGBL2	3.68837	4.63898	4.53241	3.94585	4.80702	4.59093	4.67024	3.92842	4.29488	3.65078	4.467	3.28489	4.76143	5.10358	4.18632	4.69282	4.08507	4.18855	5.38514	5.39223	5.2475	6.8162	5.16398	5.73985	5.06735	4.49388	5.71398	5.58957	6.38144	5.79672	6.06847	5.97389	5.97144	5.3802	6.96897	5.44361	5.80266	4.7645	4.47074	4.72929	5.36137	5.57744	5.92574	6.157	5.37421	5.33928	8.11027	8.11027	8.11027
AGBL3	3.02295	2.91126	2.69526	3.08006	2.84923	2.65371	2.85249	3.04315	2.6149	2.79194	2.6215	2.76547	2.68072	2.95853	2.88945	2.78011	2.87499	3.05018	3.42875	3.61307	3.4559	3.69905	3.9469	3.8722	3.53114	3.71376	3.533	3.9667	3.81647	3.58631	3.66754	3.65104	3.60385	3.55303	3.92242	3.59906	3.75351	3.63193	3.218	3.71509	3.64871	3.39045	3.73906	3.57952	5.56137	3.77184	4.08159	4.08159	4.08159
AGBL4	3.17847	2.95962	2.83457	3.03039	3.18066	3.06196	3.15084	2.73209	3.08794	3.06243	3.02673	3.07265	2.80321	3.04625	3.06697	3.04657	3.14695	3.07921	3.68692	3.67715	3.66316	3.68338	3.71547	3.62679	3.82975	3.53961	3.62373	3.46199	3.52607	3.74105	3.59177	3.70394	3.64297	3.76136	3.53263	3.74285	3.70093	3.63743	4.04149	3.50367	3.70332	3.66372	3.7362	3.5492	6.98235	4.1866	3.19484	3.19484	3.19484
AGBL5	3.51066	3.64173	3.75966	3.4996	3.65068	3.96311	3.731	3.7193	3.80886	3.86131	3.77072	3.66887	3.79304	3.96596	3.65268	3.89176	3.71514	3.76018	4.81071	4.9547	4.92586	4.82114	4.62417	4.62545	4.45689	4.50219	4.99805	4.54318	4.63385	4.90555	4.68001	4.94897	4.98601	4.73542	5.08605	4.75486	5.05514	4.54726	4.64385	4.71302	4.88451	4.80631	4.91921	4.84489	3.55253	2.0215	6.06539	6.06539	6.06539
AGER	4.24886	4.56313	4.41077	4.1298	4.32747	4.28929	4.30131	4.24488	4.47068	4.66021	4.4309	4.33469	4.38606	4.47873	4.30006	4.34893	4.3017	4.43456	4.82459	5.0221	5.08824	5.05473	5.06809	5.06577	5.34504	5.00148	5.06388	4.73529	5.01047	4.77591	4.74161	4.72489	5.05236	4.90417	5.65972	5.02814	4.70619	5.13023	5.25866	4.88174	5.14675	5.23153	5.05599	4.97164	4.9588	4.42984	3.57917	3.57917	3.57917
AGFG1	6.68125	6.74451	6.60121	6.59598	6.99544	6.54089	6.58785	6.91662	6.41365	6.8688	6.60092	6.70134	6.74032	6.7198	6.67063	6.86933	6.6472	6.78195	6.91309	7.25891	7.48644	7.28657	7.31814	6.96361	6.98517	7.052	7.35551	7.14426	7.77925	7.52878	7.43981	6.85384	7.28004	7.39886	6.7917	7.64639	7.27445	7.1561	8.22164	7.78782	7.2928	7.24113	7.4434	7.18928	7.224	3.73383	3.30139	3.30139	3.30139
AGFG2	4.10384	4.2738	4.13198	4.2281	4.13149	4.47743	4.18117	4.09524	4.30567	4.18285	4.05744	4.18345	4.2102	4.02996	4.08097	4.18651	4.08338	4.26713	4.73783	4.77282	4.82997	4.82161	4.77088	4.73583	4.74154	4.68304	4.93611	4.95433	4.69486	4.69406	4.73098	4.86913	4.86879	4.77705	5.21347	5.01343	4.62883	4.76615	5.2139	4.78276	4.62701	4.7903	4.82689	4.8159	4.16615	5.75382	4.31997	4.31997	4.31997
AGGF1	6.52416	6.15323	6.11794	6.81537	6.61903	6.1442	6.1394	6.51181	5.74613	5.74126	5.52565	6.08964	6.08799	6.15787	6.31542	6.30316	5.66845	6.31631	6.89564	6.91614	7.24096	7.17216	6.60101	6.4914	6.84505	6.69255	7.04193	7.2923	7.23399	7.05196	7.2343	6.95084	6.92421	6.98919	7.04078	6.9289	7.04547	7.22823	6.374	7.10201	7.02775	6.89102	7.14712	7.01468	5.08122	2.76652	5.34746	5.34746	5.34746
AGK	4.70784	5.52376	5.47811	5.63311	5.25649	5.17874	5.64382	5.29399	5.34356	4.92962	5.16332	4.54008	5.27692	5.33649	5.62233	5.82571	5.49952	5.12144	5.92663	5.97246	6.2106	5.8988	5.81709	5.7959	5.69175	5.79768	6.0382	5.81807	6.68199	6.38975	6.05231	5.91773	6.13753	5.75214	6.28113	6.20366	5.94497	6.08353	5.37716	5.70354	6.06865	6.04064	6.32986	5.85689	3.30251	2.28996	4.43507	4.43507	4.43507
AGL	8.98803	9.18202	8.94483	9.5162	8.98995	8.8787	8.82258	9.01521	8.47037	8.8394	8.75564	8.25313	8.9761	8.77062	8.75329	9.00492	8.70748	8.91502	9.41818	9.46472	10.1275	10.2652	10.1256	9.93848	10.0512	10.0059	9.52098	10.3798	10.0423	10.1458	9.91862	9.68798	9.87627	9.58167	9.76681	9.77222	10.2	9.55288	9.49331	9.80247	9.42854	9.41861	9.90764	9.89764	3.05174	4.29378	4.19833	4.19833	4.19833
AGMAT	4.79143	5.01003	4.78089	5.00046	4.83784	5.14812	5.2808	4.9598	4.93472	4.74986	4.97958	3.99445	4.99804	5.22338	4.94601	5.22955	4.94622	4.70428	5.76324	5.91942	6.04449	5.64496	5.72753	5.45159	5.53821	5.39991	5.72181	5.78379	5.74539	5.69961	5.5707	5.91363	5.78481	5.67385	5.90943	5.92803	5.7892	5.87334	5.8749	5.52746	5.78209	5.77767	5.85395	5.82618	4.91418	5.38123	6.94674	6.94674	6.94674
AGO1	5.7358	5.89543	5.75127	6.03185	5.66987	5.85415	5.86658	5.66771	5.66009	5.92793	5.73986	5.82744	5.77072	5.73428	5.67585	5.54972	5.33241	5.69877	6.25168	6.33922	6.30558	6.41133	6.15177	6.0821	6.11639	5.93539	6.40799	6.14949	6.30251	6.40668	6.20923	6.34651	6.28809	6.30385	6.8883	6.37435	6.47737	6.66115	6.16435	6.13437	6.36409	6.22632	6.47536	6.3521	6.47449	6.01019	2.83801	2.83801	2.83801
AGO2	6.32268	5.57525	5.82375	3.80456	5.59567	5.81423	5.93286	5.39512	5.47668	4.28694	5.59015	5.08805	5.563	6.11634	4.86343	5.19102	5.9086	4.60547	6.02426	6.53926	6.52603	6.71862	6.97053	6.73152	5.63856	6.34672	6.46784	6.57562	6.86667	6.17626	6.03865	6.45128	6.38807	6.72479	7.63149	6.79043	6.10866	6.22295	6.8228	6.53368	6.79329	6.57225	6.4605	6.53617	6.20621	1.82505	3.18314	3.18314	3.18314
AGO3	6.03935	6.50707	6.43649	6.50666	6.00271	6.1768	6.38637	6.1547	5.91218	5.98381	6.16104	5.57391	6.34472	6.53264	6.26693	6.51553	6.37002	5.9486	6.94856	7.07456	7.27678	7.33568	6.85873	6.94249	6.59763	6.70645	6.87398	7.3724	7.53199	7.15139	7.02946	7.0451	7.29007	6.95526	7.47168	7.29047	7.15606	7.33523	5.14527	6.57104	6.98919	6.95165	7.3513	7.13819	3.67116	4.22749	7.27506	7.27506	7.27506
AGO4	6.21671	5.8395	6.0579	6.21698	6.18649	6.11729	6.00677	6.14824	5.32517	6.13525	6.02148	6.20552	5.90327	6.02344	6.15356	5.77936	5.73764	6.24642	6.21406	6.52661	6.53071	6.82168	6.88637	6.73795	6.18218	6.49883	6.57535	7.0329	6.73927	6.72542	6.58485	6.42912	6.55362	6.5119	7.205	6.72696	6.45518	6.59852	5.99595	6.6761	6.14071	6.20553	6.51802	6.50619	3.9243	4.51026	2.8377	2.8377	2.8377
AGPAT1	6.32637	6.23116	6.41779	5.83376	6.30818	6.37627	6.4309	6.42844	6.32323	5.94182	6.20631	6.28944	6.58475	6.23492	6.22722	6.62267	6.28977	6.12503	7.08378	7.2514	6.94286	6.79324	6.71881	6.83044	6.79634	6.85345	7.06875	6.66836	7.06766	6.9987	7.09344	6.95791	7.10699	7.14205	7.0134	7.30759	6.85378	6.79752	7.57185	7.44275	7.2458	7.23982	7.07718	7.20953	5.03055	3.5633	7.7975	7.7975	7.7975
AGPAT2	5.20884	5.16386	5.17409	4.63666	5.09753	5.04398	5.19503	5.00893	5.35221	5.60904	5.53022	5.46189	5.2191	5.43866	5.02882	5.14157	5.46558	5.37022	5.47684	5.40899	5.44616	5.30673	5.61115	5.6775	5.47878	5.62629	5.51024	5.20058	5.26554	5.46093	5.5081	5.15179	5.53944	5.64376	5.88858	5.3533	5.34088	5.63446	6.14491	5.56286	5.41963	5.42267	5.57148	5.38983	2.92941	5.07408	2.64046	2.64046	2.64046
AGPAT3	6.52834	6.66049	6.64588	5.97957	6.60367	6.66816	6.74091	6.61241	6.36031	6.15898	6.38541	6.42237	6.62753	6.3915	6.42298	6.41733	6.46212	6.54936	7.15636	7.31298	7.30247	7.27489	7.05379	7.4455	6.86928	7.13702	7.28288	7.52633	7.47397	7.21006	7.28364	7.30077	7.2256	7.16326	7.67413	7.46292	7.3544	7.16859	7.16028	7.45394	7.24465	7.02989	7.18957	7.34834	4.94739	3.97246	5.22199	5.22199	5.22199
AGPAT4	4.65084	5.55137	5.02353	5.59365	5.14488	5.01685	4.95336	5.43774	4.66897	5.44633	4.31974	4.6755	5.25867	4.61062	4.64347	4.98552	4.9475	5.03983	5.34721	5.2186	5.50756	6.12516	5.71959	5.66289	5.38866	5.77073	5.70018	5.99648	5.51839	5.8035	5.14175	5.48389	5.45522	5.32532	6.41211	5.32458	5.46808	5.33416	4.63263	5.52235	5.351	5.21958	5.74957	5.64389	3.27211	3.30832	4.5251	4.5251	4.5251
AGPAT4-IT1	3.97752	4.44146	4.1718	4.1928	4.30838	4.29591	4.71652	4.07144	4.16103	4.34877	3.8872	3.99757	4.36394	4.07862	4.16152	3.66707	4.04883	4.38855	4.40045	4.60544	4.34919	4.42819	4.60837	4.79386	4.3928	4.15803	4.63074	4.76078	4.36565	4.57326	4.12307	4.34758	4.41406	4.70056	4.85337	4.80899	4.56855	5.30174	5.02556	4.50158	4.33618	4.53944	4.64925	4.6471	6.02133	3.11449	2.81069	2.81069	2.81069
AGPAT5	6.49616	6.7378	6.85588	7.17324	6.88857	6.69583	6.45173	6.84583	6.23257	6.34605	6.08231	6.41153	6.77921	6.83288	6.60961	6.90966	6.3037	6.90778	7.52937	7.55215	7.54033	8.0501	7.49621	7.46476	7.52956	7.72344	7.93915	7.95057	8.06481	7.77712	8.11613	7.80509	7.67022	7.60597	7.9779	7.79249	7.38025	7.06771	7.66083	7.89091	7.81459	7.60818	7.88373	7.85209	4.77827	4.05667	2.74744	2.74744	2.74744
AGPAT6	5.78351	5.71992	5.83559	5.41791	5.5518	5.45354	5.57478	5.61429	5.18247	5.6793	5.50006	5.78122	5.58314	5.12319	5.18987	5.1033	5.27675	5.47107	5.89128	6.04777	6.08245	6.22441	6.05225	6.17084	5.95678	5.92975	6.01927	6.15787	5.93013	5.89765	5.87473	6.24307	5.97121	6.05429	6.55426	6.10747	6.21847	6.17237	6.84558	6.05055	6.03672	6.02978	6.20821	6.13286	3.49178	3.22767	5.19193	5.19193	5.19193
AGPAT9	10.5394	10.1343	10.6963	9.83286	10.9512	9.50702	9.67156	10.6385	8.37268	10.0061	8.6911	10.9592	10.4195	9.64251	10.1094	8.7211	9.87725	10.2051	10.2156	9.26676	9.14377	9.18255	9.60588	9.73064	9.08553	10.8272	9.63609	9.65486	9.92628	9.75376	10.114	8.84925	8.81671	9.94308	9.76851	8.97087	8.47962	8.76643	9.23849	11.1883	10.2648	8.70848	9.61961	10.0953	2.27935	3.19873	2.95144	2.95144	2.95144
AGPS	7.2503	6.60401	6.99836	7.33644	7.24401	6.38182	6.53639	7.08555	6.06031	6.01127	6.14018	6.68197	6.57171	6.5757	6.90945	6.82633	6.41815	6.87373	7.00219	7.3122	7.20467	7.6965	7.37145	7.09173	6.80518	7.45672	7.36266	7.49096	7.96053	7.4438	7.49104	7.07291	6.93039	7.14166	7.80875	7.12088	7.30521	6.73977	6.59819	7.93847	7.47657	6.93002	7.22844	7.2863	4.25357	3.5601	3.66632	3.66632	3.66632
AGR2	3.23978	3.24302	3.18367	3.29366	2.95872	3.04508	3.27117	2.85741	3.16054	3.78142	3.22261	3.05814	3.18355	2.987	3.11232	3.21762	3.25907	3.08862	3.38962	3.51007	3.40844	3.35134	3.3154	3.42193	3.39226	3.34287	3.4127	3.36649	3.31736	3.3172	3.3298	3.54162	3.56661	3.46349	3.56584	3.41021	3.36287	3.50077	3.83191	3.43309	3.46867	3.47697	3.71601	3.37075	6.87106	4.69426	5.0976	5.0976	5.0976
AGR3	3.17163	2.88896	3.03969	2.99305	2.87071	2.84229	2.89854	2.52602	2.92369	3.12523	2.83075	3.1413	2.85006	2.87944	2.84598	3.0255	2.9747	2.89265	3.13313	2.98333	3.02817	3.29102	2.90106	3.10447	3.05144	3.12301	3.35537	3.02778	3.08974	3.0353	2.85858	3.19517	3.18333	3.22149	3.32095	3.17683	3.5245	3.2588	3.50297	3.03526	3.04353	3.08517	3.1818	3.08643	2.28493	2.28767	9.17043	9.17043	9.17043
AGRN	4.93548	5.1613	5.23074	5.31756	5.01196	5.18419	5.17885	4.87983	5.38438	5.43918	5.30886	5.05102	5.08453	4.57471	4.99336	4.67336	5.19162	5.0728	5.1117	5.20467	5.05483	4.9333	5.11563	5.09346	5.23986	5.2337	5.20132	5.0626	4.76554	5.10115	5.1284	4.92708	5.23923	5.18766	5.48961	5.10787	5.21022	5.27885	5.80832	4.97107	5.07366	5.08465	5.05708	5.04785	5.44823	6.67601	5.42807	5.42807	5.42807
AGRP	3.41399	3.52845	3.59074	3.4292	3.34426	3.86718	3.68085	3.52678	3.54705	3.75812	3.79676	3.68894	3.52809	3.31724	3.55211	3.59963	3.51788	3.55356	4.48678	4.59846	4.43112	4.28597	4.44605	4.55566	4.32143	4.4033	4.39581	4.57396	4.17957	4.33083	4.46895	4.58418	4.41976	4.42798	4.76724	4.47082	4.62443	4.5428	5.16025	4.42642	4.38086	4.39705	4.64482	4.45215	2.53092	4.03345	7.62059	7.62059	7.62059
AGT	4.04311	3.77559	4.06406	4.14121	3.69466	3.48232	3.94974	3.49819	4.03432	4.21015	4.05757	4.11544	3.97448	3.87139	3.6804	3.81362	3.86023	3.58519	3.8423	3.82284	3.96055	3.61828	3.72594	3.82416	4.19793	3.78693	3.7998	3.86967	3.77958	3.76731	3.92453	3.99604	3.93197	3.83325	4.46241	3.86679	3.78641	3.94044	5.20939	3.80909	3.81123	4.42301	3.79383	3.94879	4.97968	5.84602	5.33817	5.33817	5.33817
AGTPBP1	6.86923	7.25334	7.22889	8.11553	7.39097	7.57434	7.07508	7.56826	6.84434	7.38221	7.17506	6.72622	7.31955	7.31532	7.25366	7.22374	7.45437	7.16187	7.64554	7.88706	8.30735	8.39147	8.23833	8.34075	7.83322	7.94515	8.12727	8.13146	8.44997	8.25542	8.15364	7.85132	7.81403	7.97053	8.16858	8.06424	8.42033	8.20183	6.68867	7.83986	7.68878	7.79318	8.09189	8.10607	3.92729	3.32948	7.43508	7.43508	7.43508
AGTR1	3.00526	2.81012	2.88341	2.75105	2.67586	2.76221	3.05949	2.75653	2.74886	2.80298	2.91074	2.94036	2.90746	2.92526	2.96121	2.92271	2.90025	2.85394	3.59132	3.41322	3.53984	3.3835	3.51602	3.46329	3.57748	3.41382	3.50913	3.41041	3.55251	3.52976	3.52227	3.6061	3.48121	3.37734	3.4903	3.39766	3.65066	3.67134	4.02063	3.53342	3.55075	3.64062	3.56609	3.59251	2.96553	3.44196	6.86143	6.86143	6.86143
AGTR2	3.00566	3.09022	2.95239	3.15495	2.90471	3.03524	3.06443	3.06841	2.96042	3.09214	3.03268	2.88683	3.02097	3.00927	3.15163	2.91127	2.95015	3.00038	3.74725	3.72726	3.86176	3.57899	3.76734	3.63796	3.64705	3.53966	3.71045	3.76449	3.55715	3.69177	3.71559	3.74026	3.70341	3.73207	3.60775	3.74342	3.70577	3.86523	3.85015	3.61742	3.67002	3.63847	3.79409	3.68531	3.61749	5.21864	2.78862	2.78862	2.78862
AGTRAP	5.35998	5.74917	5.80647	5.32456	5.94136	5.68382	5.54003	5.54083	5.65025	5.57635	5.93127	5.45466	5.65045	5.88148	5.44165	5.85028	5.72994	5.68317	6.20027	6.56167	6.3624	6.12419	5.96351	6.10421	5.98809	6.09531	6.38989	6.18117	6.48617	6.18851	6.44343	5.99948	6.11372	6.01351	6.45544	5.99612	6.05695	6.04222	7.52884	6.97056	6.39447	6.23189	6.382	6.23896	6.28629	4.10148	7.52312	7.52312	7.52312
AGXT	3.34433	3.2216	3.28562	3.48687	3.36524	3.40453	3.48752	3.28821	3.52956	3.40333	3.35598	3.44779	3.37446	3.40346	3.37962	3.45971	3.40468	3.36884	3.95052	3.88242	3.99841	3.62276	3.82394	3.76223	3.75132	3.89579	3.81667	3.78116	3.66136	3.74859	3.73163	3.79611	3.94377	3.76963	3.80688	3.75164	3.77012	3.75067	4.24425	3.74052	3.84196	3.92091	3.81676	3.75089	2.60598	3.24419	5.60722	5.60722	5.60722
AGXT2	3.14112	3.12767	2.97575	2.93412	2.85998	3.08943	2.85625	3.01387	3.12893	3.15696	2.7234	3.4662	2.91362	3.41534	2.80108	3.28843	3.08783	2.78779	4.57351	3.77552	3.81835	3.59144	3.67999	3.46849	3.91115	3.56682	4.00988	3.61928	3.43837	3.53737	3.44426	3.94274	3.87559	3.76101	3.43909	3.83509	3.90583	3.72278	4.37035	3.73631	3.70335	4.04075	3.59921	3.57506	4.32246	5.18433	3.31092	3.31092	3.31092
AHCTF1	8.16242	8.43146	8.06155	9.01351	8.09353	8.22264	8.14236	8.17941	8.21171	8.18696	8.43973	7.5465	8.12701	8.33167	8.47771	8.33665	8.59897	7.9025	8.46188	8.90351	9.11257	9.16954	8.83729	8.62981	9.03721	8.57822	8.94045	9.23865	9.15911	9.08914	8.92864	8.85556	9.10003	8.84599	8.34198	9.27294	8.97326	9.21008	7.55335	8.79244	8.81646	8.79265	9.17737	8.92856	2.68536	4.71466	2.61542	2.61542	2.61542
AHCY	6.83388	6.67207	6.82548	5.66761	7.45269	6.8854	6.57778	7.09811	6.54741	5.9768	6.1461	6.9888	6.89652	6.88016	6.71366	6.63077	6.75563	7.07006	7.08134	6.64575	7.17813	7.18967	7.40698	6.82547	6.94476	7.61978	7.1955	7.2721	7.45139	7.44325	7.51316	6.42905	7.1582	6.96254	7.53504	6.96333	7.07903	6.65597	6.16571	8.0215	7.58793	7.40435	6.36726	7.37831	7.49811	2.34579	3.49772	3.49772	3.49772
AHCYL1	6.12304	6.16128	6.31187	6.09108	6.15188	6.07794	6.13607	6.42693	5.75744	5.94385	5.81381	5.86748	6.22038	6.33931	6.13651	6.16175	5.63931	6.22825	6.69582	6.69006	6.8363	7.08085	6.4794	6.2973	6.75302	6.50504	6.96265	6.91771	7.10217	7.11872	7.07738	6.78974	6.77419	6.66766	6.67989	6.97521	6.54612	7.11094	6.48205	6.99226	6.81784	6.77242	6.93983	6.80722	6.59493	5.30203	5.02232	5.02232	5.02232
AHCYL2	5.5993	5.21081	5.54098	5.44536	5.39722	5.41827	5.30516	5.56765	5.28143	5.02292	5.49161	5.20862	5.47049	5.03594	5.47811	5.39466	5.40507	5.09782	5.97112	5.96446	6.07899	5.93329	6.23716	5.84222	5.8128	6.07261	5.86411	5.86332	6.15466	5.96868	6.27871	6.01337	5.79115	5.98963	6.58077	6.37606	5.90447	5.86131	5.80502	6.69364	6.00359	6.07267	6.05466	6.01776	3.6228	3.48915	2.68052	2.68052	2.68052
AHDC1	4.03911	3.79143	3.87677	3.90187	3.742	4.06109	3.87729	3.85541	4.0815	4.1358	4.02891	4.25569	3.87334	3.97911	3.84279	4.00107	4.13494	4.05616	4.30116	4.14354	4.32976	4.09294	4.12164	4.33863	4.31348	4.17188	4.28995	4.0267	4.18056	4.25409	4.20585	4.32157	4.25805	4.2626	4.61088	4.1114	4.30474	4.26079	5.11649	4.0457	4.143	4.18419	3.9931	4.12316	2.73531	3.96306	3.76874	3.76874	3.76874
AHI1	4.47677	3.67649	3.95871	4.36493	4.0326	4.40025	4.15773	4.33457	4.18145	4.24126	3.9666	3.86923	4.24918	4.30868	4.11473	4.0759	4.15855	3.93075	4.79191	4.83602	5.16229	5.02543	4.97634	5.24516	4.64465	5.08973	4.99105	4.8345	4.90194	4.89814	5.02285	5.01126	4.77552	4.78828	4.92051	5.15813	5.27744	4.87307	4.77638	5.09748	4.92994	4.78345	5.07318	5.17766	4.57314	2.77911	3.96793	3.96793	3.96793
AHNAK	6.43135	6.13134	6.2394	5.83887	6.23246	6.0517	6.1278	6.16587	5.97663	6.30926	6.23388	6.06241	6.0558	5.8625	6.09106	6.04671	5.94499	5.96401	6.42179	6.46985	6.60309	6.90426	6.67186	6.43721	6.41806	6.32985	6.61931	6.68941	6.57724	6.58751	6.42557	6.63034	6.53235	6.63086	7.11095	6.62234	6.66387	6.85244	6.63108	6.77806	6.42187	6.56939	6.75143	6.56097	4.27311	3.26358	4.50181	4.50181	4.50181
AHNAK2	3.20046	3.38911	3.57385	3.60002	3.38679	3.36862	3.42945	3.47073	3.7431	3.74509	3.36882	3.95719	3.4311	3.16698	3.37872	3.27729	3.37938	3.39676	3.49534	3.5604	3.52187	3.39171	3.53014	3.47438	3.56433	3.49222	3.43723	3.59043	3.27692	3.41492	3.61783	3.52273	3.59571	3.54393	3.68666	3.51261	3.44044	3.56505	4.22622	3.74721	3.57382	3.54748	3.45283	3.50371	4.77251	5.50158	7.17469	7.17469	7.17469
AHR	7.30844	7.04277	7.06446	7.48377	7.37855	7.19253	7.38498	7.47548	7.25155	7.41812	6.82054	7.1872	7.40407	7.59853	7.80817	7.61929	7.41505	7.62845	8.33706	8.30871	8.55434	7.99921	8.01802	7.75021	8.10272	8.37371	8.75484	8.47014	9.55514	9.03966	9.20231	7.97502	8.24371	8.3188	7.90612	8.33331	8.04391	8.62545	8.81141	9.27396	8.17979	8.11355	8.55902	8.57911	8.75606	5.8272	4.27831	4.27831	4.27831
AHRR	3.24378	3.03368	3.66132	3.2209	5.05474	4.3539	5.59361	3.20231	3.11754	3.11663	3.24267	3.56424	2.9099	4.36337	3.07257	3.22853	3.18133	3.51258	3.90347	3.79176	3.39459	3.43221	3.94343	3.44817	3.59491	3.20788	3.63538	3.55707	3.82731	3.41213	3.54111	3.20963	3.55239	3.5683	3.61938	3.25613	3.53696	4.19879	3.40543	4.49625	3.14805	3.58871	3.51194	3.56821	3.58526	2.14963	2.61801	2.61801	2.61801
AHSA1	8.60199	8.45444	8.23218	7.95987	8.68525	8.16583	8.43952	8.52331	7.78762	6.8818	7.3082	7.10633	8.17197	7.76707	8.24522	8.23387	7.70225	8.09944	9.05134	8.82515	8.82123	9.2468	8.7199	8.43567	8.79663	8.98584	8.98352	9.03633	9.34648	8.7999	8.74165	9.13254	8.85687	8.88428	9.60341	8.609	8.28847	8.11556	9.40717	9.27001	9.08167	8.80564	9.07645	9.32396	4.54976	2.29237	2.71172	2.71172	2.71172
AHSA2	8.44998	7.7989	8.02521	8.82474	8.04282	7.99776	7.56733	8.42378	7.46307	8.60595	7.54307	7.31142	7.8939	8.00838	8.32369	7.51215	7.73231	8.10896	8.39608	8.62252	8.63111	9.19823	8.84399	8.62764	8.21205	8.69336	8.72551	9.14728	9.0442	8.82236	8.96716	8.62362	8.77518	8.60981	7.87557	8.8522	8.51852	9.00404	7.47199	8.67563	8.49938	8.41969	8.87115	8.43016	5.64386	3.7908	3.14157	3.14157	3.14157
AHSG	3.17646	3.33515	3.21724	3.34278	3.19013	3.35407	3.09081	3.18596	3.26168	3.60426	3.30582	3.14635	3.33369	3.17595	3.2023	3.26185	3.30368	3.25106	3.97369	4.05464	4.29514	4.01021	4.04496	3.96035	4.05885	4.04253	4.06521	4.087	3.98938	4.11743	4.05388	4.09097	4.03793	3.98146	4.18965	4.1745	4.18356	3.89234	4.44547	3.99097	4.06712	3.92979	4.07086	3.98385	5.22554	4.2989	4.92262	4.92262	4.92262
AHSP	3.74609	3.62501	3.79761	4.40809	3.89855	3.90023	3.79132	3.49469	4.02081	4.03048	4.19133	4.20129	3.83356	4.11932	3.90302	3.9202	4.26637	3.71156	4.89752	5.20829	4.6997	4.49678	4.71848	4.53652	4.75235	4.66451	4.80598	4.33574	4.65699	4.74968	4.75672	5.01556	4.81748	4.80519	5.16191	4.79588	4.86307	5.05769	6.30835	4.56395	5.04073	4.97394	4.78406	4.80865	3.02989	4.24309	2.18186	2.18186	2.18186
AICDA	3.12535	2.81096	2.82226	3.01933	2.97291	2.95831	2.92675	2.87491	2.89768	2.96705	2.81709	2.95893	2.86316	3.1253	3.05969	2.95114	2.94478	2.91951	3.57863	3.44113	3.60887	3.54316	3.4919	3.39957	3.561	3.48065	3.46248	3.56454	3.28915	3.358	3.80683	3.42436	3.48355	3.49048	3.49236	3.52007	3.52996	3.65147	3.77315	3.63041	3.59643	3.55966	3.63667	3.53042	8.33795	2.50133	4.26898	4.26898	4.26898
AIDA	8.26724	8.99628	9.23756	8.92616	9.25631	8.98884	9.42973	9.19721	8.62734	8.09247	8.52916	8.92542	9.20321	8.62693	9.07227	8.96264	8.46898	8.70361	9.21198	9.08464	9.66953	9.84443	9.73124	9.43206	9.34109	9.53409	9.59294	9.51143	9.72577	9.53609	9.80016	9.49305	9.28775	9.40469	10.1463	9.1049	9.3626	9.44847	8.69924	9.53201	9.66358	9.45572	9.63436	9.76674	6.25787	4.04814	3.04204	3.04204	3.04204
AIF1	8.65105	7.94425	8.18786	8.00885	8.56224	7.70382	8.13877	8.39689	6.85368	8.02255	7.78553	8.59786	8.39434	8.0494	7.92982	7.52275	7.73817	8.68621	7.6255	7.39822	8.07295	6.95813	7.35821	7.23011	7.09969	8.19509	7.74847	6.88733	8.29721	8.2292	8.44194	6.41464	6.68916	8.21678	7.64425	6.3172	6.7375	6.87266	8.94895	9.24375	8.03184	6.896	7.32939	7.75438	4.98464	4.55201	4.60054	4.60054	4.60054
AIF1L	4.07429	4.11488	4.09855	4.31341	3.95505	4.24349	3.98185	4.18777	4.34362	4.30298	4.17219	4.17935	4.03273	4.01411	3.85405	3.96748	4.0807	4.15885	4.58601	4.37023	4.38152	3.99125	4.40249	4.46589	4.54634	4.58595	4.5394	4.45107	4.32868	4.50916	4.44579	4.48382	4.61124	4.52325	4.84448	4.55147	4.45438	4.81883	5.00009	4.31148	4.56231	4.39394	4.6486	4.54585	9.48444	5.79389	5.17697	5.17697	5.17697
AIFM1	7.58959	6.57835	6.80155	6.63902	6.84445	6.85952	6.31681	6.57763	6.4233	6.22005	6.32831	5.78243	6.56706	6.22694	6.4265	6.43117	5.17577	6.48515	7.37064	7.02149	6.69699	8.13361	7.96028	7.23454	7.33251	7.68834	7.43826	7.86132	7.26435	7.00811	7.35332	7.66467	7.25222	7.03397	8.50591	6.4878	7.39927	5.52101	7.22221	6.87082	7.65918	7.739	7.11369	7.63932	8.17379	4.25693	11.8762	11.8762	11.8762
AIFM2	4.64023	5.14363	4.90471	5.12025	4.92033	4.94862	5.15512	4.99242	5.37868	4.78187	4.99876	5.51211	5.08763	5.01116	5.19019	4.95156	5.2691	4.82024	5.84293	5.92138	5.7349	5.82698	5.9214	5.79038	5.94551	5.61954	5.60178	5.64402	5.51854	5.62533	5.75801	5.9051	5.73551	5.73818	6.53167	5.81343	5.99531	6.06569	5.95887	5.72536	6.32236	6.21691	5.54649	5.95214	5.4333	3.36551	5.94481	5.94481	5.94481
AIFM3	4.57135	4.2397	4.36625	4.49387	4.20814	4.40089	4.70621	4.28405	4.18607	4.38925	4.47173	4.4027	4.3269	4.30186	4.62864	4.41002	4.30495	4.36958	4.68505	4.48167	4.52061	4.08876	4.20731	4.48008	4.38177	4.42115	4.37179	4.57282	4.51052	4.9432	4.59846	4.3297	4.22547	4.4521	4.7499	4.48714	4.57767	4.6344	5.46081	4.91711	4.3555	4.37852	4.54122	4.43885	2.32144	2.58883	2.64127	2.64127	2.64127
AIG1	5.16573	4.44948	4.74608	4.83215	4.72918	4.49437	4.48755	4.62859	3.99231	4.51679	4.11097	4.67514	4.71792	4.43576	4.47582	4.43215	4.4656	4.55097	4.66381	4.74341	4.94199	4.82836	4.46308	4.66627	4.28284	4.68499	4.96024	4.75012	5.33151	4.99608	5.01306	4.73505	4.93161	4.94527	4.65635	4.56912	4.72415	4.32415	5.24794	5.378	5.0266	4.6211	4.74809	4.76736	5.2451	2.40032	3.54443	3.54443	3.54443
AIM1	9.93894	10.3813	10.3225	10.3222	10.4028	10.4589	10.5576	10.404	10.3448	10.4539	9.98594	9.94808	10.3232	10.1653	10.4631	10.2179	10.2586	10.1043	10.3137	10.5774	11.025	10.8543	10.717	10.7765	10.5045	10.6135	11.0174	10.8153	11.0614	10.9009	10.8007	10.5059	10.8908	10.6141	11.2216	11.0658	10.6231	11.1613	10.0991	10.9595	10.5017	10.6101	11.0879	10.9323	6.04802	2.66895	3.76713	3.76713	3.76713
AIM1L	5.12326	5.11821	4.87364	4.70063	5.14045	5.12468	4.95446	4.85075	4.91845	4.64145	5.14843	5.15753	4.55648	5.27858	4.87528	5.38363	5.14934	5.11649	5.3964	5.52719	5.98237	5.51494	5.50868	5.70398	5.58654	5.3926	5.63421	5.61101	5.6084	5.53274	5.71118	5.66412	5.47475	5.43673	5.77955	5.19902	5.24088	5.40975	5.5971	5.41793	5.21144	5.62309	6.06523	5.28034	5.16807	4.08276	4.33639	4.33639	4.33639
AIM2	5.43429	6.13375	5.66602	5.54336	5.75808	6.61692	6.36255	6.48378	6.46663	5.53404	6.12266	4.86842	6.55604	6.61451	6.55859	6.90443	6.12127	5.2556	7.52342	8.06445	6.8106	7.92982	8.32434	7.45498	7.57948	8.3739	8.245	8.02674	7.30512	7.20981	8.00624	7.88498	7.85009	8.33989	3.95581	7.71283	8.34796	7.54454	6.31453	7.72938	8.68899	8.28737	6.3551	8.03153	2.23225	7.6181	4.54261	4.54261	4.54261
AIMP1	7.43114	7.46485	7.72332	8.39862	7.70472	7.59465	7.49076	7.98756	7.51035	8.02509	7.68593	6.96601	7.48675	7.81532	7.68266	7.9216	7.65885	7.81796	8.05151	8.17656	8.38418	8.42804	8.29901	8.10033	8.03969	8.22379	8.27157	8.53693	8.42506	8.52208	8.2875	8.14339	8.25375	8.09153	8.99597	8.3949	8.65002	8.12859	6.10525	8.37215	8.04666	8.23593	8.37435	8.12235	4.3345	4.90301	5.22004	5.22004	5.22004
AIMP2	7.33746	7.10985	7.34087	8.08745	7.52513	7.30896	7.25855	7.39174	6.9161	7.12166	7.04752	7.58292	7.08305	6.97745	6.99679	7.33358	6.97063	7.39078	7.75438	7.8234	7.93563	7.54655	7.53279	7.54487	7.57952	7.77089	7.82876	7.79336	7.92725	7.83803	7.98705	7.4906	7.40911	7.90759	7.8711	7.46854	7.86852	7.83686	7.84831	8.25888	7.90268	7.6226	7.77621	7.78968	2.13572	4.97065	2.91625	2.91625	2.91625
AIP	6.15953	7.15103	6.67307	5.86214	6.99026	6.67005	7.07804	6.74408	6.70062	6.05668	6.58032	6.61139	6.57393	6.72808	6.83487	7.36182	6.36723	6.44062	7.91148	7.93074	7.49073	7.95191	7.38912	7.39422	7.62627	7.52881	8.16303	7.94053	7.97634	7.71542	7.87392	7.99235	7.97758	7.87551	8.18525	7.30083	7.55569	6.62777	7.50827	7.77069	8.11137	8.29348	7.92146	7.89498	7.46858	3.04941	2.55818	2.55818	2.55818
AIPL1	3.79087	3.85097	3.79913	3.96584	3.72093	3.92864	3.73429	3.79342	3.7829	3.94948	3.74676	3.71619	3.708	3.73299	3.77896	3.77068	3.76105	3.76044	4.77957	4.91119	4.82664	4.65863	4.60956	4.88472	4.62705	4.61244	4.87565	4.68541	4.70479	4.80891	4.87826	4.94567	4.99331	4.69778	5.30673	4.89502	4.70314	4.97642	5.13535	4.62027	4.87015	4.76512	4.78401	4.74423	5.05219	8.44156	4.17387	4.17387	4.17387
AIRE	4.06863	4.45076	4.493	4.36968	4.40766	4.41796	4.20153	4.47582	4.49087	4.45165	4.73625	5.21126	4.57554	4.20153	4.48916	4.23845	4.56367	4.5832	5.02651	4.84638	4.72525	4.69594	4.75664	5.12594	5.29113	5.14986	5.00047	4.92367	4.40698	4.86922	4.61553	5.15241	4.74934	4.97702	5.53166	4.98809	4.68794	4.9261	5.98058	4.86354	4.90339	4.86329	4.76351	4.81952	2.46633	8.9287	4.38395	4.38395	4.38395
AJAP1	3.15071	3.09882	3.22817	3.25787	3.1271	3.17532	3.26063	3.3419	3.31989	3.25732	3.18111	3.28203	3.19529	3.11008	3.11621	3.34603	3.21616	3.10919	3.92666	4.02335	3.74019	3.921	3.93972	4.13015	3.80034	3.84961	3.92589	3.96747	3.83396	3.90218	4.00801	3.95448	4.04735	3.83946	3.93218	3.95287	3.91029	3.88721	4.16192	3.87389	3.89734	4.08366	4.03361	4.01538	5.41383	5.84298	3.52908	3.52908	3.52908
AJUBA	2.72949	3.11208	2.92656	3.10122	3.0604	2.99134	3.12638	2.71339	2.66366	3.73886	2.90652	2.85483	3.06175	2.72449	2.96684	2.97168	2.78543	2.90558	3.18069	3.46815	3.65114	3.46907	3.26343	3.31187	3.25819	3.25722	3.38602	3.41229	3.52329	3.48975	3.54524	3.59866	3.59164	3.39862	3.33721	3.65793	3.19917	3.50443	3.44229	3.1601	3.25093	3.34646	3.44519	3.47457	3.78073	3.2727	4.756	4.756	4.756
AK000798	3.01844	3.56195	3.26019	4.22141	3.73086	3.55253	3.17167	3.21992	3.09786	2.99843	2.95993	3.07503	3.53354	2.99324	3.09786	2.92351	3.77234	3.28121	4.08757	3.53888	4.14709	3.53937	3.79416	3.8399	3.50749	3.38138	4.13578	3.4754	3.84511	3.56008	3.95715	3.79167	4.57933	3.78151	3.64688	4.8519	4.39296	4.85033	3.86326	3.54464	3.72893	4.10992	3.87609	4.38944	4.46789	2.50062	8.79724	8.79724	8.79724
AK021537	4.9396	4.97315	4.85077	4.93857	4.94049	5.00738	4.61485	4.68333	5.42262	4.91145	5.32483	5.59963	4.7327	5.01046	4.93708	4.71021	4.95409	4.98863	5.3254	5.2151	5.12524	5.15022	5.68832	5.48291	5.75445	5.46363	5.52532	4.53691	4.42174	5.37032	5.35063	5.3899	5.5848	5.03968	5.31335	5.47669	5.58997	5.5171	6.40579	5.28141	5.33591	5.24614	4.84282	4.79475	6.07276	4.73076	2.8341	2.8341	2.8341
AK021804	2.78935	2.71151	2.91377	2.90047	2.70781	2.7547	2.65275	2.74823	2.68045	2.78406	2.81475	2.7014	2.95819	2.67264	2.79854	2.62735	2.80391	2.88467	3.20442	3.16876	3.20544	3.22776	3.35256	3.20921	3.20914	3.1209	3.16071	3.33354	3.34937	3.24501	3.47289	3.24668	3.19872	3.16963	3.50383	3.27618	3.32558	4.07738	3.46958	3.13329	3.22404	3.20241	3.34	3.21519	4.05084	5.75224	5.37732	5.37732	5.37732
AK021933	2.82836	2.82046	2.8507	2.99567	2.75438	2.93841	2.9105	2.75319	2.92746	3.02253	2.75884	3.07733	2.95815	2.66705	2.66091	2.85577	2.84554	2.74277	3.39844	3.34737	3.44122	3.47132	3.39668	3.31399	3.29585	3.26906	3.27152	3.37892	3.28428	3.35285	3.2743	3.32753	3.36032	3.34536	3.4837	3.49986	3.26569	3.5829	4.77589	3.27813	3.28533	3.41389	3.30153	3.24372	6.45348	4.83717	3.22232	3.22232	3.22232
AK021977	2.98999	3.20578	3.05527	3.56035	3.35516	3.43653	3.54769	3.6546	3.23104	3.13892	3.03541	3.01352	3.27616	3.05707	3.19924	3.02908	3.14831	3.27353	3.55219	3.50725	3.52971	3.55219	3.51113	3.58727	3.51462	3.70687	3.69943	3.91377	3.47714	3.51989	3.65964	3.5007	3.8978	3.35806	3.71874	3.62128	3.79902	3.2466	4.3153	3.53816	3.33294	3.61957	3.57733	3.93052	2.61568	2.1634	4.15593	4.15593	4.15593
AK024936	3.87501	3.64132	3.49891	3.32504	3.50061	3.46158	3.21938	3.54908	3.35061	3.27535	3.16575	3.13429	3.36664	3.39241	3.32234	3.36333	3.22849	3.14016	3.72521	3.65931	3.30402	3.54546	3.61876	3.67147	3.63028	3.71475	3.73113	3.65619	3.89316	3.72673	3.68771	4.16787	4.13765	3.4116	3.9814	4.11308	3.95551	3.69038	3.64577	3.26697	3.57771	4.27495	3.86515	3.69261	4.66755	3.54903	3.10196	3.10196	3.10196
AK025288	6.3747	6.88997	6.34727	7.33601	6.45963	6.52714	6.85676	6.69012	6.38153	5.64775	5.87644	5.25322	6.40648	6.82786	6.62428	6.19324	6.60375	6.97397	7.26471	7.31157	7.5969	8.00497	7.40928	7.38693	7.03578	7.13059	7.1335	7.67409	7.49564	8.05553	7.38848	7.58832	7.69433	7.5161	8.23004	8.06425	8.67181	7.97991	5.98462	7.53688	7.38703	7.92223	7.93638	8.01507	6.3952	2.91121	3.14769	3.14769	3.14769
AK026905	5.04128	4.55637	4.66354	4.83504	4.56543	4.85904	5.02412	4.46596	4.26547	4.666	4.12076	4.05768	4.39559	4.39812	4.59932	4.07011	4.53946	4.61803	4.7543	4.88002	4.96027	5.39819	5.15947	5.06535	4.5758	4.99266	4.96283	5.309	4.71619	4.628	4.58051	4.74451	4.92208	4.46913	5.05622	5.14812	4.63551	5.6329	4.96579	4.48627	4.6918	4.63043	5.02578	5.10981	2.69166	9.73585	4.42923	4.42923	4.42923
AK054988	2.48913	2.35691	2.4615	2.50328	2.49211	2.56669	2.20299	2.54544	2.51472	2.65907	2.51405	2.55605	2.50491	2.43121	2.49044	2.36726	2.5217	2.55403	2.73975	3.124	2.83089	2.71749	2.91801	3.04508	3.13335	3.10415	2.73908	2.87967	2.9838	2.88969	2.73084	3.24787	2.84502	2.84678	2.93013	2.80966	2.93433	2.97278	3.29853	2.83873	2.9217	2.92607	2.91316	2.72029	2.75094	4.3627	5.77801	5.77801	5.77801
AK055458	3.91324	4.53342	3.85742	3.48606	3.81162	4.17009	4.15347	3.74949	3.90417	3.79291	4.44082	3.95706	4.37013	3.62986	4.08296	3.87316	3.79947	3.93416	4.69214	4.93175	4.84618	4.35015	4.46849	4.81806	4.98428	4.55127	4.7652	5.05557	5.06717	4.37006	4.44476	4.98812	4.72054	4.77726	5.24087	4.90703	4.3572	5.09511	4.22042	4.71923	4.77224	4.96388	5.20739	5.2309	5.29122	2.37724	4.65476	4.65476	4.65476
AK055981	4.84837	5.41943	5.64361	5.19689	5.22303	6.00405	5.74446	5.48142	5.49725	5.26147	5.87138	5.26685	5.63742	5.40414	5.55005	5.53402	5.49171	4.95858	6.48959	6.45248	6.48863	6.86524	6.5126	6.47992	6.13569	6.02034	6.50084	6.85774	6.31994	6.12079	6.40554	6.41202	6.59421	6.49286	6.51896	6.87062	6.56822	7.08086	5.75809	5.99979	6.47278	6.65149	6.27037	6.90031	5.63938	2.67622	4.47854	4.47854	4.47854
AK056098	3.62576	3.55573	3.59464	3.63937	3.4202	3.51875	3.22904	3.58505	3.52743	3.82674	3.46249	3.72687	3.67072	3.48832	3.56232	3.69677	3.74936	3.65011	4.61707	4.64042	4.62307	4.39188	4.84606	4.62307	4.81629	4.70889	4.53588	4.45541	4.2798	4.44311	4.31842	4.76663	4.45925	4.6878	5.0122	4.48122	4.74391	4.94146	4.88111	4.74058	4.64006	4.59223	4.63291	4.68523	3.12069	2.4048	5.80554	5.80554	5.80554
AK056982	3.34116	3.13979	3.23959	3.08096	3.18836	3.18836	3.17167	3.26945	3.58706	3.46629	3.02012	3.12432	3.48861	2.96367	3.11139	3.39726	2.78459	2.93106	4.11407	3.80297	3.7385	3.77435	3.84794	3.75879	3.87456	3.9677	3.86065	3.79559	3.83345	4.16097	4.05797	3.77267	3.79789	3.91772	4.33157	3.9815	3.82743	3.81958	4.20283	3.97994	4.04439	3.78703	3.67777	4.00335	4.32293	2.59709	2.02645	2.02645	2.02645
AK074476	3.54276	3.48089	3.49858	3.63259	3.48328	3.46968	3.43182	3.13601	3.42204	3.52731	3.26647	3.41777	3.44465	3.34382	3.37007	3.46376	3.52578	3.24087	3.94308	3.97638	4.08075	3.86786	4.01488	3.70923	3.95668	3.93016	3.9696	4.09051	4.07794	4.039	4.04351	3.91715	3.9648	3.7781	4.08751	3.98978	4.20275	4.39322	3.97374	3.8788	3.87693	3.8859	4.05099	4.02528	3.87189	3.92259	8.99071	8.99071	8.99071
AK090844	5.71461	5.91865	5.7275	4.31884	5.66059	6.43021	6.04686	5.65835	5.68479	6.29926	5.91057	5.56224	5.83248	5.70367	5.92625	5.40969	5.5616	5.75957	5.67486	5.98636	5.84084	6.53699	6.30215	6.25251	5.65284	5.91532	5.84842	6.50265	5.95436	5.44353	6.14012	6.00337	5.94718	5.95799	6.13417	6.14556	6.11162	6.47296	5.25534	5.66142	5.7226	5.92134	6.34055	6.5086	2.84124	3.66276	2.82341	2.82341	2.82341
AK091729	3.80247	4.01593	3.69466	4.29365	3.87386	3.9021	3.58324	3.7233	4.03118	3.69367	3.73294	3.72433	3.70525	3.68654	3.80143	3.56726	3.72567	3.9002	4.50458	4.43253	5.21584	4.51606	4.83806	4.50748	4.04778	4.3788	4.77495	4.78594	4.27033	4.28666	4.45953	4.89574	4.68374	4.77254	4.95513	4.9251	4.49324	4.31267	3.76222	5.01562	4.53335	4.50831	4.61726	4.40041	2.42236	5.40889	2.92317	2.92317	2.92317
AK093205	2.50848	2.59517	2.40233	2.33429	2.44309	2.40402	2.58688	2.518	2.50306	2.52224	2.59713	2.58924	2.43289	2.37487	2.47777	2.37252	2.36946	2.40749	2.7528	2.71419	2.862	2.84695	2.94506	2.79964	2.72627	2.79279	2.69769	2.71189	2.71325	2.70838	2.74026	2.75285	2.74165	2.64947	2.74164	2.82622	2.8373	2.81849	3.163	2.79202	2.66345	2.71506	2.60141	2.68942	2.19941	3.95445	3.32622	3.32622	3.32622
AK094644	2.89003	2.68214	2.64754	2.92968	2.5126	2.66521	2.78308	2.7138	2.57314	2.63179	2.70843	2.78164	2.6261	2.87264	2.61292	2.71599	2.95197	2.59617	3.24973	3.23777	2.93866	3.06599	3.10887	3.37942	3.28907	3.42145	3.27362	3.46377	3.12098	3.09422	3.11364	3.04489	3.33359	3.24317	3.21696	3.03587	3.07441	3.22269	3.69489	3.3708	2.97358	3.07451	3.19994	3.30901	2.48314	4.43706	5.77163	5.77163	5.77163
AK096159	2.56513	2.71827	2.79059	3.58336	2.59703	2.68007	2.7867	2.63254	2.79434	2.96111	2.81047	2.69729	2.78486	2.72799	2.71889	2.82544	2.63757	2.66104	3.22154	3.1963	3.31806	3.06739	3.04098	3.14064	2.91711	3.05967	2.84397	2.97586	3.18105	3.76114	3.11552	3.08474	2.92707	2.89485	3.08087	3.28705	3.10246	3.36048	4.45334	3.30016	3.02412	3.10884	3.21385	3.04222	4.86652	5.84814	7.97038	7.97038	7.97038
AK097370	3.28245	3.33915	3.48966	3.6329	3.29677	3.39418	3.5946	3.61053	3.61293	3.78683	3.71354	3.91506	3.23181	3.42699	3.65971	3.50059	3.79245	4.02625	3.67784	3.47454	3.66352	3.73331	3.93529	3.77654	4.32482	3.9021	3.66773	4.01194	3.49179	3.93165	3.88971	4.06184	3.78934	3.89002	3.88749	3.90758	3.83073	3.84194	3.96847	4.26361	3.85343	3.7392	3.90107	3.69022	1.81824	2.70048	3.3971	3.3971	3.3971
AK097453	4.68194	4.25039	4.14267	5.13985	4.00597	4.11178	4.02297	4.36107	4.07493	4.64444	4.30769	4.55754	4.17218	3.97248	4.41426	4.46721	4.44469	4.30584	5.23824	5.08648	5.47147	4.73573	4.98735	4.78457	4.79564	4.43464	4.78595	4.8882	4.64315	4.89263	4.79473	5.08794	4.95254	4.92917	5.32783	4.881	4.926	5.51014	6.10168	4.84547	4.49089	4.91524	4.96167	5.06504	3.23781	4.34347	4.70561	4.70561	4.70561
AK098263	2.52466	2.27306	2.24065	2.11372	2.38246	2.28095	2.38396	2.35484	2.17486	2.58761	2.23465	2.16308	2.19241	2.34847	2.1658	2.30937	2.22831	2.12599	2.70562	2.63504	2.76019	2.74259	2.90858	2.72309	2.7646	2.63276	2.67573	2.56494	2.72328	2.63755	2.6789	2.60307	2.81799	2.68826	2.85891	2.53534	2.64799	2.80424	2.79052	2.65571	2.67741	2.69462	2.7039	2.75633	3.87449	5.9826	7.42981	7.42981	7.42981
AK1	5.6718	5.94398	6.10954	5.04204	5.60847	6.16661	5.84829	5.8111	6.24953	5.6129	6.36335	5.80067	5.82196	6.14578	6.12011	6.05054	6.25406	5.69729	6.26241	6.65421	6.73322	6.85518	6.44741	6.77004	6.57934	6.34443	6.82048	6.99542	6.80866	6.87459	6.34168	6.93823	6.88145	6.25509	7.25266	6.82193	6.79638	6.16472	7.02953	6.30523	6.44453	6.78227	6.86922	6.30471	4.02457	2.51305	3.65071	3.65071	3.65071
AK130486	4.63978	4.9053	5.01873	5.09979	4.69634	5.17042	4.92384	4.70235	5.0444	5.17394	4.88808	4.80063	5.20615	4.68534	4.93279	4.88613	5.01125	4.75772	5.55401	5.38502	5.52934	5.01418	5.14682	4.98607	5.42795	4.88748	5.43461	5.13957	4.98074	5.35512	5.5894	5.72963	5.54249	5.64887	5.52518	5.22643	5.30125	5.44157	5.66696	5.34183	5.42476	5.68154	5.2914	5.55592	6.94192	3.4598	4.7869	4.7869	4.7869
AK131021	3.87655	3.60046	3.43938	3.87316	3.76002	3.64647	3.97254	3.6044	3.42475	3.71821	3.57491	4.09843	3.85456	3.57709	3.40331	3.50556	3.41027	3.41034	4.16878	4.53384	4.20552	3.95243	4.23747	4.0916	4.26306	4.05098	4.25934	4.17492	3.94241	4.25175	4.11946	4.24808	4.16814	4.22595	4.49541	4.28676	4.13747	4.78568	4.71113	4.22918	4.14109	4.02186	4.49957	4.46289	5.48282	2.64839	2.95304	2.95304	2.95304
AK2	5.45465	5.59156	5.85441	5.61983	5.9119	5.89716	5.78579	6.0447	5.51555	5.50786	5.31917	5.77849	5.76819	5.75265	5.69807	5.94451	5.30582	5.73224	6.43716	6.53985	6.47611	6.91574	6.763	6.62219	6.27951	6.64339	6.81563	6.86546	6.73207	6.56958	6.64056	6.53436	6.47729	6.65268	7.19934	6.52579	6.50582	6.54011	6.49348	6.59399	6.68708	6.62597	6.5818	6.72721	4.49857	3.72647	5.88723	5.88723	5.88723
AK3	7.30516	7.66742	7.65027	8.05347	7.63909	7.49352	7.03689	7.69734	7.28473	7.38169	7.60728	7.42069	7.75718	7.88163	7.47935	7.70288	7.29773	7.48348	8.00926	8.32838	8.85329	8.85726	8.52283	8.64181	8.68479	8.57223	8.53907	8.5	8.76089	8.68958	8.68164	8.41539	8.56189	8.54448	8.61162	8.64769	8.97234	8.43665	6.33521	8.74912	8.49962	8.51875	8.83862	8.59366	1.89109	2.83769	5.15313	5.15313	5.15313
AK5	4.84049	4.31614	3.74994	3.82783	3.93308	4.05182	4.54799	3.85981	4.08841	3.58868	4.12456	3.74561	3.83042	4.47758	4.0219	4.55437	4.08373	4.07364	5.05134	5.04606	4.61866	5.59243	5.05188	4.91165	5.31363	4.88437	5.14111	5.54528	5.37586	4.69385	4.96734	5.32809	5.22294	4.93035	5.43311	4.86207	5.01946	4.97674	4.6428	4.48378	5.21128	5.36028	5.79382	4.78069	4.17807	5.24652	4.45766	4.45766	4.45766
AK6	7.82745	8.30009	7.66793	8.36479	8.4939	7.90807	7.59924	8.14568	7.38167	7.69288	7.03375	8.14798	7.43349	7.49926	8.15238	8.0204	7.53472	8.52066	8.02332	8.22159	8.60935	8.95537	8.47688	8.31445	8.52748	8.72108	8.4025	8.87806	8.67701	8.56022	8.59854	8.029	8.05504	8.33544	9.09201	8.14271	8.48248	7.76735	8.54465	8.54658	8.5782	7.93501	8.39826	8.45651	6.63711	4.92387	3.19344	3.19344	3.19344
AK7	3.66499	3.54918	3.54273	3.62474	3.38246	3.62951	3.68659	3.55207	3.60448	3.74441	3.5566	3.66051	3.69732	3.5989	3.57692	3.65988	3.55927	3.60157	4.47105	4.34012	4.2042	4.06378	3.99077	4.11422	4.28847	4.14445	4.26752	4.15789	3.94087	4.14801	4.17069	4.2899	4.32482	4.25328	4.22125	4.18953	4.17855	4.26595	4.70436	4.15066	4.2053	4.33053	4.14811	4.17469	4.1509	5.35857	2.47544	2.47544	2.47544
AK8	4.99073	5.32667	5.12142	5.15295	4.93569	5.0821	5.113	4.98634	5.22456	5.2714	4.70477	5.09009	5.12587	5.10168	5.11028	4.9709	4.98677	4.80876	5.43963	5.2084	5.2941	4.8777	5.05908	5.03828	5.39718	5.06742	5.28721	5.05736	5.08079	5.43338	5.29678	5.25903	5.41976	5.56149	5.35801	5.25604	5.30891	5.85867	5.38461	5.18109	5.13732	5.35683	5.17003	5.26066	3.49046	3.18395	4.57026	4.57026	4.57026
AK9	3.51053	3.80422	3.61023	3.55201	3.55122	3.60622	3.83186	3.77321	3.72242	3.89085	3.57066	3.54511	3.65082	3.92543	3.53858	3.88774	3.70189	3.49732	4.52059	4.73227	4.79175	4.49988	4.57623	4.6804	4.5648	4.14804	4.79778	4.52826	4.57716	4.72192	4.74177	4.64267	4.77784	4.46632	4.84943	5.16535	4.7971	4.7588	4.6706	4.57099	4.78708	4.82039	4.82704	4.56012	5.58557	4.44414	3.61683	3.61683	3.61683
AKAP1	5.83505	5.63561	5.57059	5.32451	5.43037	5.58314	5.31526	5.41426	5.07592	5.25918	5.15285	5.13448	5.43498	5.46925	5.39019	5.4943	5.20709	5.35231	5.95073	6.07958	6.22706	6.31758	6.00056	6.00104	6.05906	5.94186	6.02014	6.33419	6.2724	6.10137	5.92251	6.1051	5.9869	6.07831	6.61681	6.03762	6.09205	6.08593	6.03799	6.01538	6.14313	6.14717	6.50531	6.16987	2.02599	2.70753	4.26991	4.26991	4.26991
AKAP10	5.81928	6.63201	6.27236	6.42101	6.5842	6.34777	6.37917	6.60777	6.24221	6.1919	5.85574	6.21148	6.39938	6.74512	6.54082	6.21126	6.33528	6.06278	6.88883	7.30381	7.36272	7.3972	6.95183	6.98798	7.19906	6.54796	7.14413	7.2935	7.67509	7.40604	7.35596	7.10465	7.44059	7.28323	7.17867	7.76974	7.31201	7.96876	6.40827	7.10141	7.7168	7.25156	7.70592	7.22023	3.2722	4.10947	7.61589	7.61589	7.61589
AKAP11	7.27	6.95334	6.97361	6.60302	7.204	7.89141	7.401	7.13458	6.99229	6.48888	6.87878	7.0048	6.85479	7.3836	7.11495	7.23595	6.31866	7.21037	7.50386	8.0392	7.98398	8.48726	8.32475	8.2343	7.77535	7.88322	8.09717	8.57973	8.09806	7.47292	7.84871	8.23915	7.79454	7.89713	8.41642	8.21168	7.88833	7.67273	6.27913	7.6044	7.81459	7.82655	7.77977	8.20485	3.86789	6.75089	6.09454	6.09454	6.09454
AKAP12	3.09449	3.23241	3.26121	3.7917	3.45925	3.36567	3.2726	3.42664	3.31109	3.3811	3.27557	3.23617	3.29838	3.31262	3.26498	3.37271	3.25318	3.26602	3.49696	3.59361	3.4089	3.48773	3.91865	3.49954	3.52589	3.58652	3.59029	3.68859	3.61082	3.71617	3.92839	3.63236	3.49873	3.76844	3.84634	3.47934	3.57924	4.0091	3.81053	3.68971	3.60288	3.55783	3.55798	3.54538	5.781	3.62003	4.36128	4.36128	4.36128
AKAP13	6.61746	6.85944	6.9132	5.65196	6.84354	6.92665	6.99333	7.06834	6.6709	6.86935	6.84916	6.77295	6.74951	6.59067	6.82127	6.40474	6.70705	6.66036	7.17411	7.23242	7.19246	7.51258	7.47055	7.46482	7.01675	7.22638	7.22829	7.11158	7.38007	7.17786	7.10538	7.17187	7.16217	7.32577	7.8123	7.47986	7.216	7.61147	6.96618	7.31112	7.30461	7.55908	7.42608	7.4964	4.94257	2.76896	4.23292	4.23292	4.23292
AKAP14	2.82174	2.61303	2.70887	2.919	2.59927	2.72217	2.72324	2.66255	2.64727	2.87696	2.66085	2.6845	2.63388	2.69924	2.5917	2.69492	2.68887	2.64345	3.01404	3.02461	3.08027	3.0142	3.01517	3.02392	3.05343	3.0771	2.92446	2.98844	3.09626	2.97797	2.92662	3.15337	3.0412	3.00841	2.96475	3.07446	3.03781	3.12629	3.34582	3.03127	3.07007	2.96685	3.11586	3.03064	3.62008	5.00854	3.45156	3.45156	3.45156
AKAP17A	5.288	5.66561	5.65006	5.43163	5.8949	5.59195	5.75048	5.59968	5.49251	5.43091	5.80643	5.24919	5.4042	5.50175	5.29094	5.48585	5.45592	5.6137	6.09591	6.27305	6.46969	6.94428	6.57732	6.65284	6.26996	6.32795	6.50235	6.76207	6.4456	6.22972	6.34666	6.47714	6.39426	6.20986	6.92249	6.33568	6.77212	6.44195	6.14398	6.24767	6.36264	6.43544	6.69996	6.43099	4.74933	5.87986	4.61162	4.61162	4.61162
AKAP3	2.94891	3.26297	3.61794	3.24671	3.05216	3.71107	3.38538	3.32548	3.68241	3.52199	3.47839	3.6297	3.53314	3.32373	3.51119	3.61768	3.51478	3.44565	4.2669	3.92027	4.37239	4.46647	4.0696	4.19932	3.9142	3.86044	4.26297	3.67224	4.07434	4.36647	4.13592	4.30303	4.28698	4.03652	4.98891	4.22092	3.71006	3.84042	4.45334	3.79147	3.90676	4.15965	4.08135	3.87554	1.8175	7.48179	2.49513	2.49513	2.49513
AKAP4	3.18706	3.47558	3.71646	3.39876	3.48848	3.50765	3.7344	3.21382	3.58806	3.67131	3.6641	3.71747	3.49515	3.28893	3.36563	3.42241	3.42186	3.79535	4.11445	4.34167	4.24082	4.06537	4.31119	4.47656	4.40499	4.58536	4.41628	4.12446	4.04781	4.03449	4.21704	4.26148	4.48044	4.15904	4.44405	4.22932	4.1205	4.05704	4.4304	4.27625	4.32526	4.10274	4.33331	3.9785	2.31617	9.23423	3.76262	3.76262	3.76262
AKAP5	3.52935	3.3979	3.38529	3.41781	3.30886	3.72143	3.62746	3.80536	3.45566	3.30503	3.54874	3.62333	3.19763	3.39707	3.54568	3.09687	3.46635	3.26294	4.35477	4.39459	4.44685	4.23266	4.36066	4.50642	4.36381	4.41823	4.36738	4.37349	4.07799	4.29305	4.18431	4.63084	4.37726	4.2998	4.61091	4.32718	4.74643	4.84283	4.68938	4.41413	4.35737	4.4079	4.12057	4.33622	3.68139	2.68801	4.9156	4.9156	4.9156
AKAP6	3.28873	3.24437	3.38172	3.29021	3.39048	3.20939	3.31086	3.24774	3.5429	3.32834	3.36117	3.36681	3.20504	3.16388	3.27603	3.18219	3.35436	3.24034	3.9668	3.82836	3.70823	3.58858	3.81477	3.83062	3.98812	4.07152	3.84568	3.58215	3.71754	3.76219	3.69509	3.72741	3.76551	3.71196	3.88593	4.00748	3.67279	3.79434	3.99819	3.7288	3.57504	3.72413	3.76661	3.58292	2.7674	3.65992	3.97058	3.97058	3.97058
AKAP7	6.87443	6.53551	6.81741	6.93398	6.53205	6.79294	6.58402	6.51857	6.68289	6.80327	6.53786	6.42364	6.84915	6.71967	6.78814	6.97053	6.79269	6.70391	7.31218	7.42631	7.62114	7.42396	7.20862	7.5282	7.41805	7.26156	7.5212	7.61257	7.66314	7.70422	7.68465	7.54983	7.56346	7.46533	7.90122	7.70281	7.71992	7.0086	7.43552	7.15373	7.36543	7.41017	7.58185	7.50307	6.4526	7.30689	5.67876	5.67876	5.67876
AKAP8	7.88317	7.66802	7.73824	7.91549	7.78635	7.78725	8.01082	7.67128	7.95308	8.06537	8.26887	7.28465	7.76082	7.99664	7.59945	7.67843	8.08345	7.47187	8.02134	8.24304	8.41199	8.29907	8.26562	8.51654	8.22285	8.29085	8.20011	8.14729	8.14997	8.37685	8.1252	8.28797	8.50492	8.14472	8.91087	8.61751	8.9297	8.40837	7.39473	8.1622	8.31305	8.23281	8.50377	8.18349	2.84643	2.52998	7.06216	7.06216	7.06216
AKAP8L	4.40342	4.90149	4.97684	4.31761	4.6302	4.93233	4.79576	4.79669	4.95827	5.08075	5.12456	4.8322	4.81114	5.15114	4.96296	5.03505	5.28543	5.37037	5.80096	5.72436	5.74718	5.99939	5.83284	6.02451	5.84562	5.62337	5.8409	5.8398	5.76575	5.79738	5.70317	5.85424	5.78997	5.75962	6.19419	5.90743	6.08559	5.71934	6.19427	5.27498	5.718	5.99312	5.94949	5.53562	5.64169	5.20113	4.0993	4.0993	4.0993
AKAP9	4.95363	5.41204	5.46986	5.37362	5.24769	5.78519	5.59627	5.63572	5.60518	5.55131	5.35839	5.29483	5.38985	5.51494	5.09841	5.36066	5.28178	5.42289	6.01746	6.2435	6.17544	6.5364	6.60345	6.56117	5.94448	6.22408	6.2915	6.37079	6.30277	6.15123	6.11303	6.36821	6.25385	6.11579	6.27873	6.73577	6.47318	6.17664	5.79482	5.98882	6.12307	6.20651	6.2683	6.51754	5.71323	5.7402	4.5001	4.5001	4.5001
AKIP1	5.86381	5.50458	5.52893	5.91777	5.63018	5.31646	5.33448	5.78272	5.20068	5.6548	5.43891	5.2886	5.70543	5.6765	5.34314	5.4721	5.35252	5.78937	5.84053	5.76674	6.05448	6.00415	5.70099	5.61065	5.7465	5.92828	5.87669	5.57251	6.02552	6.072	6.0288	5.73204	5.8491	6.02065	6.29814	5.55227	5.59456	4.7009	6.68953	6.36451	5.85366	5.68824	5.957	5.93682	5.27592	4.34734	5.14422	5.14422	5.14422
AKIRIN1	7.27568	6.78845	7.04077	6.0561	6.8245	6.95556	6.79032	6.92054	6.6995	6.78579	6.4778	6.53764	6.55591	7.06685	6.64575	7.23806	6.3624	6.55427	6.77115	7.17331	7.23999	7.26777	7.40828	7.18623	7.15971	7.02182	7.37882	7.50596	7.50858	7.56015	7.06822	7.27348	7.14627	7.20417	8.01121	7.29037	7.57123	6.7829	6.36863	7.4437	7.11502	7.01737	7.39757	7.33194	2.77622	3.49451	3.08686	3.08686	3.08686
AKIRIN2	5.18477	5.70827	5.79603	5.58241	5.45677	5.56454	5.35226	5.44228	5.11674	5.01476	5.71931	4.94149	5.60325	5.32359	5.46414	5.34885	5.41215	5.53634	5.72087	5.88095	5.57821	6.47532	6.10039	6.14949	6.07668	6.13197	5.72972	6.3094	5.97864	5.49536	5.90453	6.17372	5.79488	5.94464	6.44214	5.60788	6.24734	5.38887	4.98434	5.93082	6.18143	5.82204	6.00232	6.13196	5.97018	5.4358	2.91286	2.91286	2.91286
AKNA	5.77265	6.18163	6.04479	5.61781	5.94288	6.29886	6.45238	6.12946	6.16507	6.27769	6.20768	5.90145	6.12786	6.13369	6.12206	6.08577	6.45785	6.11979	6.44739	6.62575	6.80966	6.81139	6.65185	6.76509	6.83837	6.79558	6.78225	6.69744	6.88594	6.5994	6.64501	6.48801	6.8093	6.80112	6.80235	7.0889	6.36503	6.88801	6.47754	6.8517	6.46673	6.84502	6.82489	6.73467	5.45026	3.92055	2.53114	2.53114	2.53114
AKNAD1	2.66609	2.4665	2.58921	2.56591	2.50252	2.62963	2.58869	2.66484	2.53652	2.67019	2.58089	2.76154	2.64016	2.57139	2.52298	2.52666	2.58886	2.57572	3.03427	3.13963	3.08101	2.86704	2.9799	2.99296	3.02077	2.97252	2.97732	2.91917	2.95253	2.96665	2.92158	3.02068	2.99459	2.97306	3.09276	3.04494	2.97107	2.99879	3.56412	3.053	2.96215	2.96254	2.95376	2.99498	2.90872	6.53431	5.331	5.331	5.331
AKR1A1	8.24509	8.49834	8.98826	8.15443	8.95841	8.33453	8.63843	8.90298	8.3127	8.43455	8.63092	8.83684	8.78653	8.07179	8.36376	8.31898	8.23567	8.62505	8.78695	8.76661	8.88767	8.5829	8.83503	8.64637	8.72763	9.07246	8.77197	8.70503	8.97612	9.09932	9.21444	8.32953	8.62821	8.88364	9.21124	8.39833	9.01552	8.03267	9.99036	9.26846	9.06434	8.79468	8.55585	8.95183	3.07671	2.88925	2.83452	2.83452	2.83452
AKR1B1	7.98842	8.42383	8.62849	7.93442	9.02167	8.18287	8.68321	8.62576	7.59191	8.04551	8.42291	8.20173	9.06168	8.59356	8.43594	8.70499	8.42049	8.61029	8.99251	8.89254	9.16291	9.01301	8.73767	8.86157	8.8282	8.92303	9.35074	9.06103	9.1791	9.42039	9.49417	8.7294	9.11175	9.01506	9.42453	8.72499	8.93999	8.22232	11.0774	9.42098	9.44312	9.11272	8.7891	8.83415	4.22949	3.75761	9.58106	9.58106	9.58106
AKR1B10	3.11479	3.18605	3.20262	3.04789	3.1034	3.53061	3.56636	3.01833	3.40246	3.19733	3.30687	3.30096	3.34443	3.15993	3.3325	3.40864	3.50747	3.23953	3.32866	3.70833	3.22808	3.53937	3.3383	3.62454	3.59521	3.43816	3.52663	3.47565	3.25643	3.26695	3.40221	3.45702	3.50432	3.30349	3.53404	3.40885	3.49723	3.24461	4.4098	3.4406	3.47203	3.55237	3.60931	3.56232	3.96722	6.63178	3.26929	3.26929	3.26929
AKR1C1	4.35058	4.64355	4.22835	4.22975	4.37006	4.16851	4.16267	4.76746	4.59494	4.45337	4.26115	4.89905	4.5498	4.66864	4.34878	4.58014	4.4933	4.73265	4.97511	4.92208	5.14681	4.67052	5.32843	5.20729	5.71959	5.20879	5.00819	5.15421	4.63963	5.09317	5.00735	4.8189	5.17911	5.03558	5.1404	5.02453	4.88908	5.13884	5.31922	4.95502	4.9156	4.83213	5.24079	5.02257	2.91861	3.87953	3.16511	3.16511	3.16511
AKR1C3	6.88683	7.76601	6.65204	6.30807	7.09708	5.76419	6.64689	7.07192	5.74397	6.4486	5.61092	7.29578	7.00513	6.7773	6.87616	7.0001	6.59894	6.37521	7.24223	6.46914	8.23901	6.63672	6.91393	6.93884	5.80733	7.4246	7.85048	6.9706	8.3523	7.56063	7.88359	5.9732	7.0957	7.25403	5.39792	6.22299	6.21151	6.55138	8.85301	8.17649	6.981	6.27421	7.05529	8.10319	6.16918	3.99686	11.6036	11.6036	11.6036
AKR1C4	2.59348	2.35788	2.58921	2.68579	2.60077	2.63799	2.72836	2.57283	2.71627	2.56994	2.6793	2.74222	2.55057	2.50792	2.62706	2.56802	2.74653	2.64973	2.87627	2.99784	2.94446	3.19994	3.14612	3.09478	3.34092	3.41029	3.11011	3.12774	2.94808	3.04372	2.86965	3.14901	2.98304	3.11666	2.89427	3.26918	2.99132	3.11662	3.21554	3.14806	2.93646	2.97078	2.9621	3.1402	3.7692	2.80326	4.22887	4.22887	4.22887
AKR1C6P	5.30169	5.25894	5.21751	5.46208	5.21736	5.1952	5.14657	5.23618	5.3047	5.01506	4.92206	5.3247	5.4617	4.88347	5.23774	5.20854	5.09493	5.07117	4.49074	4.76675	4.62307	4.48302	4.4287	4.36049	4.61868	4.31138	4.48069	4.52429	4.53623	4.6384	4.63002	4.54938	4.58308	4.61692	4.99856	4.71648	4.92385	4.92839	5.25324	4.52361	4.58621	4.65951	4.56181	4.81265	6.241	2.46463	10.002	10.002	10.002
AKR1D1	2.66145	2.59042	2.40757	2.69114	2.57729	2.58492	2.54676	2.33925	2.5861	2.55471	2.63903	2.61899	2.46391	2.70073	2.51615	2.53719	2.48033	2.53185	2.78941	2.88012	2.93607	2.8796	3.01848	3.04876	2.96228	2.93231	2.77871	2.77301	2.75632	2.85439	2.84004	2.91227	2.8808	2.76555	2.75577	2.87808	3.24668	2.79785	3.28873	2.80342	2.90259	2.76621	2.92923	2.78689	5.34743	4.00399	4.82886	4.82886	4.82886
AKR1E2	3.69274	3.85991	3.96918	4.05274	3.95635	4.01831	4.07046	3.97162	4.28069	4.02211	3.94834	3.92293	4.0248	3.95165	3.71625	3.71666	3.92263	3.86488	4.74407	4.813	4.59681	4.44987	4.68354	4.55445	4.75042	4.72954	4.66913	4.69772	4.45343	4.78911	4.67866	4.59258	4.60358	4.75005	4.79759	4.70222	4.643	4.98375	5.25722	4.72732	4.67866	4.61753	4.67747	4.5874	5.85386	3.54054	4.15727	4.15727	4.15727
AKR7A2	7.03846	7.34948	7.14173	7.34695	7.44386	7.48573	7.77415	7.52409	7.16953	7.00562	7.62303	7.1981	7.45943	7.73149	7.32044	7.60459	7.51917	7.31795	7.88221	8.12304	8.29571	8.08542	7.51742	7.41915	7.57915	7.76564	8.18045	7.91399	8.18294	8.07271	8.1074	7.85249	8.13052	7.9982	8.04506	7.83292	7.57859	7.46052	7.49909	8.40764	8.26957	8.27199	7.95779	8.01908	4.53209	2.68611	3.36613	3.36613	3.36613
AKR7A3	4.60299	4.99636	4.90823	4.96981	5.0074	5.11247	5.31066	4.97674	4.94756	4.96712	4.97552	4.9699	4.91411	4.91255	4.9575	5.13581	5.11059	5.00814	5.46753	5.63341	5.45863	5.54258	5.65246	5.50225	5.63585	5.58408	5.56156	5.4979	5.43509	5.68387	5.55675	5.53354	5.5794	5.62636	6.00544	5.40996	5.55316	5.2415	5.76459	5.65932	5.55105	5.69237	5.4571	5.45167	2.24062	3.53714	3.81807	3.81807	3.81807
AKT1	6.68559	6.35976	6.61727	6.04471	6.3275	6.2442	6.51699	6.59234	6.08387	6.24032	5.95517	6.37702	6.32204	6.30903	6.05339	6.33944	6.01896	6.01267	6.77834	6.65006	6.62509	7.01053	6.73286	6.67247	6.22578	6.64691	6.83009	6.72439	7.0112	6.57338	6.65331	7.04452	6.95257	6.4278	7.34622	6.73572	6.5265	6.50027	7.17869	6.64343	6.79207	6.96514	6.78957	6.84802	6.9681	5.84971	1.80319	1.80319	1.80319
AKT1S1	3.14614	3.0176	3.06236	2.89077	3.13498	3.14037	3.21229	2.86022	3.06551	3.04654	2.98049	2.97943	3.07165	3.35198	3.13428	3.28613	3.1937	2.99458	3.89915	4.04845	3.86731	3.78466	3.59808	3.55474	3.66057	3.58329	3.97354	3.68019	3.83683	3.79448	3.6019	4.08589	3.8117	4.00512	4.00028	3.87992	3.93936	3.71805	4.72894	3.7715	4.07178	4.0843	3.90326	3.93626	5.28557	4.41321	4.03708	4.03708	4.03708
AKT2	5.06754	5.22825	5.15325	5.16887	5.05791	5.45039	5.21839	5.06798	5.27209	5.46325	5.15072	5.04275	5.10108	4.97441	5.14027	5.02297	5.1546	4.97082	5.51705	5.50619	5.57218	5.77093	5.69898	5.72115	5.47539	5.45661	5.65169	5.77638	5.54003	5.6201	5.53047	5.7894	5.76991	5.60172	6.08341	5.89041	5.71693	5.99278	5.68698	5.33081	5.6791	5.66997	5.66382	5.62098	6.3986	3.75009	3.61568	3.61568	3.61568
AKT3	5.64792	5.91647	5.78485	5.04746	5.72599	6.04053	5.89812	5.77949	5.67579	5.90171	5.74066	5.27764	5.58713	5.92219	5.65688	5.62742	5.76704	5.38617	6.01498	6.52777	6.70001	7.02813	6.61728	6.5189	6.19928	6.11997	6.54199	6.90648	6.95197	6.80027	6.41572	6.75456	6.4692	6.55612	6.85541	6.60455	6.48979	6.98635	5.69732	6.50867	6.40377	6.53444	7.04067	6.67536	5.11057	4.6065	5.90805	5.90805	5.90805
AKTIP	6.60021	7.42787	7.29147	7.6428	7.3769	7.54758	7.47313	7.56297	6.97241	7.15147	7.32425	6.52943	7.36694	7.34519	7.59013	7.99574	6.45506	6.91713	8.1746	8.2254	8.05191	9.0106	8.30767	8.2162	8.4872	8.05037	8.63848	8.82246	8.54369	8.0975	8.26371	8.31125	8.17696	8.19827	8.99917	8.11501	8.17864	7.79042	4.95029	7.52046	8.17812	8.4002	8.52061	8.30997	5.90654	3.25519	5.48682	5.48682	5.48682
AL022341.3	4.23332	3.22484	3.94122	3.77976	4.21729	3.79665	3.59563	3.6589	4.36342	4.36673	4.29981	4.47058	3.62033	3.8648	3.82134	3.70816	4.80667	4.4027	4.66765	4.47567	4.76967	4.63198	4.72819	5.3065	4.86859	4.71905	4.70616	4.56831	4.25255	4.5889	4.6654	4.72721	4.86197	4.37449	4.828	4.73253	4.78696	4.81962	5.51486	4.59404	4.53325	4.43286	4.92908	4.67278	1.78217	2.71826	4.59741	4.59741	4.59741
AL022344.5	3.51025	2.699	2.89936	2.8344	2.75441	2.91325	2.9686	3.04073	2.80243	2.89193	2.91805	3.14538	2.68545	2.96986	2.89561	2.92754	2.88918	2.69383	3.34881	3.52836	3.55192	3.39746	3.87618	3.73982	3.44297	3.53829	3.43131	3.83384	3.52574	3.41601	3.28534	3.45308	3.47088	3.51125	3.48165	3.46753	3.6048	3.83776	3.998	3.46728	3.31773	3.53902	3.56267	3.67657	4.59517	4.47841	5.17102	5.17102	5.17102
AL109706	2.72966	2.42832	2.61947	3.0106	2.58842	2.77321	2.53239	2.59793	2.7003	2.64624	2.59078	2.84543	2.62878	2.54318	2.6035	2.59983	2.73798	2.98382	3.01888	3.21426	3.20329	3.19095	3.27426	3.18451	3.22858	3.24675	3.21604	3.44118	3.49738	3.25984	3.07865	3.08629	3.08129	3.04643	3.58743	3.19095	3.5555	3.00175	3.9002	3.18052	3.00651	3.19828	3.28516	3.05059	2.63908	7.44468	4.93958	4.93958	4.93958
AL132709.8	2.91911	2.98284	3.00627	3.2924	2.93732	3.28804	3.04267	3.22285	3.0103	2.87097	2.85614	2.98269	3.01983	2.96379	2.85918	2.93667	2.94215	2.78306	3.39824	3.4005	3.6776	3.3165	3.34996	3.33056	3.33758	3.43054	3.42011	3.35794	3.26802	3.19985	3.40694	3.49727	3.1517	3.20681	3.35135	3.2391	3.54122	3.70078	3.57897	3.49569	3.4057	3.21474	3.15846	3.41764	3.13722	3.41058	2.95059	2.95059	2.95059
AL133493.2	2.78289	2.8861	2.79296	3.30699	2.88359	2.59074	2.77122	2.80071	2.4585	2.64776	2.62278	2.72065	2.65432	2.93648	2.77185	2.85832	2.75413	2.96399	3.01904	2.90187	3.07468	3.14426	3.13333	3.10598	2.94666	3.16656	2.95088	2.86057	2.94872	2.9744	2.84167	3.00575	2.9044	2.96736	3.22161	3.14494	3.05152	2.91247	2.99233	2.76168	2.98363	3.13937	3.09319	2.92974	6.57774	5.51991	2.37254	2.37254	2.37254
AL590762.11	4.983	4.92333	4.88823	5.01396	5.37384	5.00688	4.99985	5.08291	5.1049	5.38533	5.45425	5.19037	4.69631	4.82631	5.16018	5.23242	5.42515	5.3437	5.65401	5.30566	5.64709	5.52533	5.62722	5.84302	6.21196	6.07792	5.4873	5.61167	5.90701	5.68587	5.56313	5.47404	5.53702	5.4086	6.08401	5.64361	5.79933	5.25564	5.26638	5.84152	5.78208	5.42917	5.72704	5.49786	3.74968	2.32059	4.57792	4.57792	4.57792
AL832163	2.50569	2.46681	2.42771	2.39254	2.48209	2.53011	2.49102	2.29753	2.46497	2.54604	2.54832	2.5265	2.47004	2.46577	2.4581	2.4432	2.26372	2.54733	2.80055	2.69456	2.61412	2.48714	2.86362	2.98322	2.77386	2.77038	2.84311	2.70415	2.82864	2.86854	2.80219	2.9481	2.69783	2.70477	2.82143	2.73097	2.6958	3.02382	3.0464	2.62961	2.72202	2.90347	2.79801	2.81512	6.83169	4.43774	7.82197	7.82197	7.82197
AL833181	6.08852	6.21018	6.55525	7.71343	6.50568	6.58633	6.5791	7.25779	6.17069	6.25268	4.67391	7.54902	7.08878	7.59601	6.77357	6.49571	5.78141	6.40961	7.71897	6.55552	7.08911	6.60737	6.79019	6.70559	6.30918	7.55263	7.22332	6.59117	7.84861	7.35249	6.92124	6.77361	6.67897	7.26754	6.26086	7.53833	7.05396	7.63852	5.16971	8.05319	7.79343	7.3476	6.05653	8.65461	4.15712	2.35307	2.92087	2.92087	2.92087
AL928742.12	3.3934	3.58158	3.68643	3.50558	3.4128	3.78973	3.37915	3.2344	3.97529	4.23446	4.09469	3.6155	3.52872	3.42361	3.56025	3.31164	4.24624	4.17661	4.57103	4.62824	4.23161	4.43071	4.91306	4.69164	5.02939	4.82514	4.73492	4.91746	4.45144	4.34648	4.61161	4.66432	4.6506	4.61464	4.88934	4.5478	4.53226	4.78568	5.22986	4.82541	4.60182	4.40886	4.56141	4.59263	2.17288	2.393	3.68623	3.68623	3.68623
ALAD	4.94634	5.2969	5.37329	5.50267	5.24754	5.28312	5.34907	4.94771	5.32421	5.0716	5.13436	5.03212	5.31982	4.92559	5.2253	5.2922	5.54553	5.75747	6.08112	6.09477	6.23534	6.3859	5.84389	6.13157	6.0106	6.00543	6.07111	6.08608	6.33299	6.15018	6.13438	6.07249	6.05686	6.15241	6.55054	6.04962	6.02602	5.93871	5.92709	6.18563	6.12361	6.0586	6.06733	6.15994	3.93052	4.29316	3.44564	3.44564	3.44564
ALAS1	6.71686	7.13119	6.61204	6.52955	7.29018	6.69297	6.60744	7.30069	5.91895	5.29947	5.33466	5.72297	6.56372	6.99276	7.14025	7.39805	5.37851	6.92592	7.52994	7.65036	7.04158	7.98564	6.87243	6.64722	7.53273	7.4573	8.08293	8.00266	8.4592	7.40966	8.35169	7.81403	7.32403	7.6792	7.38363	7.12703	6.37023	7.35303	6.66429	7.93193	7.99573	7.80166	7.83622	7.96777	3.00913	5.79902	2.47918	2.47918	2.47918
ALAS2	3.72272	3.58769	3.60202	3.71245	3.59726	3.84915	3.55882	3.4598	3.67164	3.5842	3.57151	3.39532	3.62863	4.21854	3.70679	3.60847	4.84302	3.91199	4.35303	4.44962	4.26674	4.22832	4.33991	4.23365	4.29363	4.29753	4.42257	4.41315	4.26327	4.26236	4.60674	4.2669	4.37597	4.37824	4.43019	4.50689	4.20815	4.39571	5.04506	4.37787	4.27524	4.59029	4.2512	4.42835	7.79028	6.36522	3.38796	3.38796	3.38796
ALB	2.69408	2.63089	2.70456	2.78317	2.66849	2.7067	2.72721	2.57013	2.69421	2.88906	2.71471	2.88208	2.61001	2.61785	2.74803	2.66597	2.70531	2.67333	3.10215	3.10006	3.10039	2.96478	3.12911	3.36086	3.28596	3.19608	3.09775	3.09177	2.86728	3.09381	2.98777	3.01404	3.0749	3.11818	3.14734	3.21186	3.02044	3.25546	3.30151	3.12758	3.03057	3.10167	3.07256	3.11715	4.34008	5.96188	4.38995	4.38995	4.38995
ALCAM	6.93625	6.56857	7.22344	6.83835	7.37596	6.47061	6.66674	7.05142	6.29493	6.98684	6.46591	7.09559	6.72672	6.91156	6.82891	6.11917	6.81069	6.69874	6.89372	6.70579	6.89139	6.74439	6.97458	6.90277	6.56677	7.16771	7.01119	6.78644	7.62073	7.14146	7.12654	6.57268	6.53301	7.14018	6.7572	6.83846	6.86915	6.79189	7.15845	7.56716	7.20599	6.66342	6.79787	7.26819	8.25034	6.08941	7.68621	7.68621	7.68621
ALDH16A1	5.36479	5.60589	5.57384	5.17929	5.37082	6.23972	6.53289	6.07	5.80118	5.16055	5.66805	5.33555	5.79075	5.51302	5.72871	5.1085	5.65363	5.4657	6.00392	6.46776	6.07486	6.61622	6.31205	6.03793	6.20646	6.28845	5.92716	6.71067	6.37374	6.23866	6.0829	6.46113	6.56557	6.12623	6.62037	6.66921	6.26533	5.96868	6.51436	6.35388	6.50105	6.89604	6.16959	6.3395	5.53523	2.55343	4.94047	4.94047	4.94047
ALDH18A1	5.72542	6.48154	6.29191	6.36088	6.69803	6.68826	6.92978	6.69236	6.92145	6.50593	6.5316	6.52806	6.56165	6.31282	6.37686	7.22822	6.39717	6.27131	7.56832	7.82647	7.99124	8.10592	8.0458	7.67722	7.86158	8.02181	7.83538	8.00614	8.04294	7.84178	7.91477	7.82833	8.0373	7.69778	8.63934	8.19281	7.98915	8.21538	6.50359	7.50929	8.1376	8.31893	8.12895	7.85669	1.79232	4.68835	6.99945	6.99945	6.99945
ALDH1A1	3.00289	2.64624	2.98988	3.07578	2.8621	2.73081	2.81553	2.78875	2.91149	3.30177	3.11013	3.06836	2.68412	2.62015	2.67778	2.80079	2.81793	3.05549	3.28106	3.44563	3.4852	3.42589	3.38254	3.47069	3.3855	3.90791	3.5145	3.18812	3.36219	3.11676	3.28752	3.06799	3.27839	3.40671	3.67893	3.33225	3.04926	3.57052	3.90674	3.59196	3.53588	3.12074	3.26828	3.31245	5.03956	2.49662	4.99781	4.99781	4.99781
ALDH1A2	3.29796	3.51156	3.23502	3.41906	3.49638	3.30311	3.30628	3.28053	3.82452	3.5245	3.40349	4.22735	3.38504	3.46317	3.74223	3.41581	3.38209	3.41527	3.97375	3.85911	3.86529	3.86312	3.6418	3.80449	3.7935	3.85995	3.98715	3.89156	3.3328	3.67024	4.03992	3.89209	4.12638	3.86797	4.19468	4.06693	3.63058	3.79184	3.81929	3.70573	3.90574	3.92815	3.81482	3.92645	2.27935	7.19043	4.64305	4.64305	4.64305
ALDH1A3	3.07135	3.11347	3.07147	3.2844	2.9843	2.83528	3.09044	3.29936	3.06736	3.08574	3.10353	3.04543	3.17735	2.87301	3.23409	2.87761	3.11297	2.82	3.50257	3.28466	3.53874	3.38288	3.25164	3.24541	3.29519	3.28395	3.49671	3.31449	3.13409	3.40063	3.55735	3.39766	3.48735	3.33639	3.15972	3.23183	3.31985	3.44181	4.20104	3.5303	3.35218	3.4547	3.31468	3.33789	5.52599	3.16306	4.47211	4.47211	4.47211
ALDH1B1	3.84483	4.13476	3.98278	4.16473	3.61444	3.96479	4.02051	3.99308	4.12207	4.15855	4.19409	4.32768	3.9421	3.85944	4.1185	3.83695	4.39803	4.13329	4.56024	4.51253	4.76469	4.5593	4.69427	4.60177	4.71105	4.95159	4.61247	4.41933	4.58117	4.63452	4.54727	4.67358	4.63287	4.65455	4.47352	4.40689	4.45201	4.57284	5.44653	4.78107	4.80782	4.48215	4.64509	4.45113	1.84639	6.93468	4.33213	4.33213	4.33213
ALDH1L1	5.52787	5.11907	5.3808	5.43299	5.27447	5.2499	5.34581	5.4048	5.4253	5.81152	5.45245	5.57896	5.27329	5.34662	5.26295	5.56221	5.57291	5.58337	5.88717	6.02542	6.24043	5.92589	6.11232	6.40097	6.2142	6.16158	6.08684	6.01358	5.91423	5.99127	5.93325	5.95409	6.06587	6.02196	6.36103	6.00741	6.19878	6.38823	6.30398	5.96698	5.95362	5.80079	6.01294	5.85636	3.48228	4.3501	4.16482	4.16482	4.16482
ALDH1L1-AS2	4.11732	3.96281	4.03016	4.06248	3.95805	4.23001	4.01134	4.07137	4.17737	4.09035	4.06593	4.10843	3.88741	4.09626	3.6137	3.99646	3.68118	4.136	4.84158	4.65358	4.96377	4.79438	4.93785	4.63323	4.89574	4.8078	4.8478	4.85066	4.68988	4.40175	4.86392	4.89569	4.74208	5.06292	5.50656	4.89393	4.70442	4.64096	5.66318	4.56148	4.83666	4.79804	4.83906	4.79744	4.85667	3.25019	4.53776	4.53776	4.53776
ALDH1L2	3.56787	3.16847	3.30795	4.07703	4.15851	3.19897	3.27864	3.49028	3.30006	3.38736	3.09704	3.78937	3.40385	3.37227	3.35393	3.27262	3.32225	3.75809	4.01106	4.21991	3.89451	4.01382	4.38021	3.94404	4.21268	4.35572	3.98795	3.94567	4.08483	3.993	4.2331	3.92938	3.89144	4.08529	4.22273	3.75764	4.27715	3.86523	4.00976	4.23845	4.76477	4.15863	3.88117	3.82259	3.64936	4.54668	5.20793	5.20793	5.20793
ALDH2	8.62449	8.21594	8.86076	8.48342	8.7505	8.18933	7.96957	8.81642	7.12692	7.90838	7.6943	8.99941	8.31822	7.70979	7.98833	7.24397	7.82541	8.63368	8.86499	7.97078	8.04673	8.57448	8.78548	8.63544	8.02557	9.5983	8.60666	8.69905	9.0881	8.92292	9.21853	7.40348	7.66535	8.70041	8.88406	7.51302	7.7007	7.23781	8.42968	9.44091	8.88448	7.83761	7.5911	8.95745	12.2063	4.43554	1.60601	1.60601	1.60601
ALDH3A1	4.02548	4.43254	4.18014	4.39012	3.84241	4.23292	4.13573	4.3619	4.44434	4.13017	4.09809	4.28963	3.93788	4.15658	3.863	3.87617	4.26393	3.79057	4.52186	4.67019	4.86839	4.69383	4.45366	4.65969	4.64764	4.61279	4.68772	4.72668	4.42651	4.52636	4.8787	4.89289	4.46615	4.3905	5.15117	4.68129	4.67929	4.71917	4.8498	4.50138	4.5422	4.56698	4.87345	4.56064	3.18472	2.14775	2.98353	2.98353	2.98353
ALDH3A2	7.05501	6.97362	7.09097	6.82311	6.8857	6.96194	6.96442	7.017	6.91756	6.55686	6.5684	6.68953	7.16234	7.12958	6.98457	6.93197	6.80518	6.89282	7.69877	7.68776	7.94768	7.72146	7.48651	7.71996	7.63002	7.73209	7.94875	7.98451	7.74913	7.75099	7.85324	8.01489	7.86231	7.71107	7.76284	7.61904	7.59284	8.03956	7.69396	7.80239	7.71044	7.79275	7.74308	7.83059	4.87295	6.17917	7.14265	7.14265	7.14265
ALDH3B1	5.42708	5.01333	5.41042	5.21614	5.39129	5.33298	5.36982	5.08852	5.06904	5.46761	5.18635	5.6358	5.29871	5.46537	5.13728	4.89984	5.26333	5.25952	5.2241	5.40502	5.36338	5.21957	5.24974	5.27769	5.13451	5.50875	5.40388	5.32962	5.16002	5.40232	5.42638	5.19383	5.33441	5.49093	5.49516	5.30185	5.23552	5.42653	6.04573	5.55964	5.25238	5.39396	5.225	5.16584	4.10187	4.91321	4.55076	4.55076	4.55076
ALDH3B2	2.9455	2.7052	2.72976	2.80615	2.62555	2.81401	2.83894	2.73938	2.74861	2.85989	2.74798	2.9348	2.62798	2.87263	2.67446	2.80648	2.79485	2.85368	3.25895	3.40774	3.11254	3.19587	3.24862	3.30602	3.21384	3.26116	3.36128	3.30932	3.1574	3.23882	3.13844	3.22448	3.32771	3.23516	3.59414	3.53216	3.30131	3.46961	3.83154	3.1691	3.3611	3.24572	3.31481	3.2275	8.11297	3.02478	2.5344	2.5344	2.5344
ALDH4A1	4.98613	4.79502	4.69967	4.73252	4.67932	4.88386	4.75928	4.4903	4.57404	5.11418	4.80892	4.75242	4.7205	4.45988	4.69686	4.57677	4.67752	4.77599	4.41789	4.79147	4.60221	4.80667	4.63966	4.84356	4.72012	4.74692	4.65537	4.59711	4.66368	4.53557	4.87385	4.75819	4.55979	4.51494	4.97609	4.6497	4.63208	4.17301	4.93071	4.77846	4.50626	4.69129	4.43064	4.67796	3.60865	5.53152	4.31355	4.31355	4.31355
ALDH5A1	4.52989	5.3365	5.08653	4.78931	5.15761	5.19727	5.49475	5.21809	5.1171	4.29299	4.70346	4.29234	5.04013	5.36757	4.73937	4.98622	4.95242	4.85921	5.92146	5.67401	5.79805	6.4977	5.8099	5.70064	5.6238	5.92932	6.33014	6.15776	6.09385	5.5845	5.97427	6.09648	5.77911	6.23006	6.07285	5.9965	6.17975	5.9357	4.15068	5.49899	6.01277	6.29423	5.9915	6.16625	6.25389	6.21178	4.41515	4.41515	4.41515
ALDH6A1	5.0158	4.89532	5.00291	4.74133	5.05238	4.95526	4.83173	4.74924	4.52786	4.41274	4.77046	4.55601	5.04346	5.00021	4.79732	4.82419	4.73657	5.07844	5.37974	5.45469	5.85335	5.76307	5.53454	5.31103	5.31509	5.47864	5.54968	5.68961	5.81339	5.69396	5.61698	5.46693	5.39786	5.56608	6.05385	5.62984	5.47179	4.95506	5.32939	5.70562	5.58727	5.39594	5.73622	5.43041	2.79292	2.64084	5.19996	5.19996	5.19996
ALDH7A1	4.24595	3.60707	3.9961	4.06596	4.02059	3.63159	3.50243	3.96289	3.68144	3.82909	3.75789	3.91499	3.91554	3.83811	4.01898	3.72171	3.78646	4.25521	4.26405	4.10872	4.32391	4.3199	4.39905	4.40442	4.47755	4.75505	4.28254	4.31034	4.36648	4.44994	4.36265	4.1815	4.28065	4.30543	4.45058	4.22784	4.51344	4.52537	4.36782	4.73941	4.24307	4.18766	4.31502	4.42224	2.76426	4.32148	6.66388	6.66388	6.66388
ALDH8A1	3.11798	4.43794	4.26147	3.66673	4.55175	5.51771	4.38046	5.08077	3.53163	4.32015	4.10058	5.07569	4.23992	4.55268	4.66164	4.90588	3.68606	4.32274	5.22233	5.66496	5.39792	4.40737	5.3872	4.98281	4.53172	5.35286	4.32526	6.75337	4.79727	6.0257	5.27978	4.73234	6.24616	4.76852	6.25681	6.70074	6.85636	4.30695	5.66433	5.39182	5.59372	5.49	5.95283	4.54631	3.29377	3.75994	2.31274	2.31274	2.31274
ALDH9A1	10.0374	9.78225	10.0558	9.89085	9.6489	9.94112	9.98681	9.80503	9.63699	9.59067	9.66942	9.90029	9.88034	9.86797	9.83657	9.67238	9.73249	9.63543	10.2294	10.5384	10.7798	10.5954	10.1992	10.0864	10.7442	10.5229	10.6151	10.5576	10.7247	10.5799	10.5966	10.4094	10.4863	10.4878	10.7059	10.2322	10.3586	9.96893	10.1338	11.1807	10.4248	10.4482	10.7788	10.4279	9.90856	2.29689	6.11735	6.11735	6.11735
ALDOA	7.67528	8.20954	8.31995	6.50854	8.40202	8.38324	8.475	8.09232	8.09563	7.46882	8.24488	8.0179	8.40702	8.593	8.40737	8.98015	8.24096	8.27292	9.14689	9.11186	9.26347	9.13952	8.87143	8.83186	8.83379	8.7141	9.36899	9.12444	9.44712	9.32942	9.32692	8.90129	9.53274	9.34129	9.36871	9.20543	8.75385	8.30786	10.2979	9.32234	9.45929	9.66689	9.15596	9.18225	2.93335	5.62793	7.7963	7.7963	7.7963
ALDOAP2	3.03152	3.2933	3.29765	3.47482	2.85033	3.26755	3.5404	2.96777	3.38439	3.29831	3.28371	3.43203	3.30491	3.45265	3.07903	3.2907	3.4313	3.24436	3.92796	3.88514	4.04135	3.91736	3.79436	3.93553	3.85094	4.15074	3.97083	3.60246	3.93821	4.01539	4.00497	4.1421	3.95521	4.07398	4.15426	4.07169	3.93217	4.08936	3.80322	4.31744	3.96464	4.18219	3.8201	3.9682	9.0964	2.8588	3.70326	3.70326	3.70326
ALDOB	3.31262	3.32789	3.34274	3.39877	3.12895	3.28477	3.32498	3.29174	3.33716	3.32611	3.28804	3.40555	3.26262	3.13228	3.28403	3.23473	3.36055	3.24665	3.80309	3.79998	3.75244	3.63264	3.87529	3.86023	3.86353	3.89915	3.7697	3.68303	3.72183	3.76672	3.73863	3.81741	3.72544	3.72402	4.08453	3.77751	3.78004	3.85226	4.25239	3.74237	3.70534	3.72193	3.77166	3.78891	2.97899	4.19423	4.46214	4.46214	4.46214
ALDOC	7.1836	6.91232	6.77625	5.646	6.71703	6.77637	7.17216	6.76759	6.46963	6.81809	6.71977	6.74347	6.81504	6.57243	6.58334	6.78553	6.6086	6.24632	7.23573	7.37911	7.20864	7.45621	7.18453	7.22307	7.29873	6.93328	6.96094	7.25837	7.22973	7.29818	6.885	7.31724	7.20156	7.1721	7.76728	6.99535	6.99862	6.84994	6.44483	7.13536	7.14658	7.2622	7.24451	7.34823	5.11607	3.58802	4.5686	4.5686	4.5686
ALG1	4.23851	3.32756	3.54153	3.70735	3.45265	3.60338	3.52709	3.59667	3.58736	3.93979	3.57742	3.43258	3.44445	3.30421	3.54591	3.51119	3.57786	3.37681	4.52173	4.55764	4.66679	4.54919	4.52678	4.41355	4.77881	4.55574	4.36266	4.56711	4.07791	4.71	4.42984	4.68611	4.62526	4.62474	5.10909	4.56982	5.17999	4.54182	4.30767	4.52936	4.4365	4.62351	4.44179	4.43305	6.89473	10.4671	7.50659	7.50659	7.50659
ALG10	4.4431	3.46995	3.06324	3.85371	3.77122	3.10664	3.02435	3.61097	3.0186	3.0371	3.00057	2.98577	3.33268	2.83639	3.09628	3.40618	2.81244	3.18442	3.99844	4.1058	4.04578	4.27217	4.03347	3.66529	3.59017	4.00356	4.08096	4.29194	4.1886	3.91508	4.4678	3.97562	3.86611	4.07338	4.26073	4.1128	4.40904	3.9072	3.82381	4.24342	4.54998	4.14788	4.34478	3.92441	9.44211	4.87898	2.61756	2.61756	2.61756
ALG12	4.34411	4.48957	4.46859	3.83206	4.3522	4.57381	4.27181	4.34833	4.67917	4.62405	4.39461	3.82519	4.4235	4.05068	4.31134	4.38652	4.31659	4.28505	5.36246	5.62897	5.96287	5.47974	5.12187	5.29851	5.2428	5.48067	5.61157	5.18956	5.59486	5.44214	5.62244	5.37462	5.67758	5.34981	5.79125	5.46178	5.2992	5.10964	5.98462	5.31408	5.43373	5.63236	5.45266	5.39356	3.50309	4.98654	3.12389	3.12389	3.12389
ALG13	6.77794	6.60603	6.56247	6.98742	6.39347	6.27149	6.23319	6.57469	6.42927	6.62504	6.50578	6.5598	6.53455	6.72097	7.1121	6.94691	6.82857	6.57364	7.29815	7.24667	7.417	7.42973	7.33302	7.0864	7.24291	7.12119	7.17282	7.25106	7.73492	7.41404	7.71453	7.09353	7.32318	7.23668	7.15752	7.13128	7.41827	7.13818	6.77402	7.33674	7.65722	7.29595	7.35391	7.08445	4.55564	5.36058	4.71981	4.71981	4.71981
ALG14	5.13821	3.81212	4.0448	4.3082	3.9823	4.04455	3.73743	4.37063	3.793	3.87158	3.72967	3.38785	3.77588	4.20256	3.96225	4.42445	3.74721	4.04487	5.17287	5.2417	5.07669	5.13449	5.23733	4.94999	4.70925	5.23138	4.93952	5.44083	4.76717	5.17291	5.1171	5.18933	5.27039	5.07991	5.4156	5.06792	5.85355	4.90958	4.80656	5.03836	5.48726	5.41304	4.95968	5.25954	4.17053	4.92774	4.67119	4.67119	4.67119
ALG2	7.15325	7.23893	7.03238	7.55444	7.11638	6.90462	6.9629	6.97087	6.86538	6.97415	6.97197	6.7287	7.00908	6.99369	7.10945	7.07751	6.93613	6.96764	7.32169	7.5105	7.49133	7.46981	7.34108	7.09483	7.37778	7.4739	7.47802	7.58271	7.64471	7.6268	7.77357	7.47611	7.45871	7.3893	7.72811	7.45102	7.54722	7.34865	7.54421	7.51246	7.71928	7.45846	7.68144	7.71663	6.84474	2.6957	3.08115	3.08115	3.08115
ALG3	6.08283	6.48289	6.59817	6.25777	6.37816	6.65585	6.76453	6.33483	6.50128	6.19078	6.18559	6.31459	6.72352	6.47973	6.41642	6.7334	6.34614	6.35053	6.92575	6.94782	6.95864	6.83252	6.61062	6.27402	6.86465	6.78613	7.23731	6.90466	6.92677	6.92575	7.03528	6.51531	7.18976	6.81877	7.02539	6.99438	6.9679	6.68795	7.86075	7.4196	7.22481	7.27943	6.84516	6.90756	6.43542	4.15427	5.37511	5.37511	5.37511
ALG5	5.28602	5.34805	5.30105	5.86689	5.40806	5.38406	5.3318	5.3195	5.42972	5.52325	5.39609	5.25104	5.23032	5.10347	5.21718	5.44592	5.2489	5.16405	5.66996	6.00867	5.68468	5.81671	5.94365	5.6271	5.6584	5.91001	5.86365	6.12111	5.81623	6.02894	6.02517	5.58544	6.01824	6.00524	6.00279	5.96012	6.29807	5.66656	5.75	5.77176	6.02305	5.68168	5.7278	5.94921	8.29916	3.13	4.55324	4.55324	4.55324
ALG6	6.72237	7.32015	7.28032	8.44632	7.39291	7.25387	7.2679	7.56367	6.90676	6.41143	5.78716	6.26432	7.08432	7.0415	7.03122	7.67526	6.01681	6.53765	7.91573	8.0796	8.20194	8.68779	8.16597	7.78726	8.27955	8.13568	8.23574	8.61747	8.47078	8.06749	8.353	8.29639	8.03868	7.79655	9.0293	8.02979	8.18071	8.06942	4.68939	7.82655	8.12783	7.98981	8.34447	8.03212	2.65099	1.82669	5.76008	5.76008	5.76008
ALG8	7.03454	6.47019	7.17061	7.68387	7.01934	6.88169	7.10228	6.84862	6.86237	6.20613	6.50526	6.57986	6.89917	7.09248	6.70253	7.21069	6.15117	6.71066	7.8809	7.74807	7.62051	7.65834	7.53046	7.54424	7.51581	7.76577	7.92177	7.65584	7.95724	8.07492	7.90912	7.71101	7.97856	7.86127	7.8324	7.78253	7.91619	7.85573	7.57976	7.72986	8.24522	7.77124	7.64416	7.73714	5.42297	4.58269	2.9924	2.9924	2.9924
ALG9	6.25107	6.08415	6.26632	6.11752	6.22258	6.15615	6.70266	6.28816	6.19878	6.22053	6.02945	5.63483	6.29731	6.38719	6.08846	6.20821	5.99791	5.61365	7.01948	7.38033	7.29635	7.45037	7.4926	7.02385	6.62326	6.85132	7.28576	7.71027	7.32656	7.14941	7.3029	7.0606	7.24845	7.07382	7.31574	7.31186	7.36763	7.22681	6.30433	6.9671	7.44029	7.28998	7.36646	7.17868	4.54732	5.27231	5.6182	5.6182	5.6182
ALK	3.92449	4.17224	3.99441	4.20025	3.92595	4.20867	4.04845	4.05323	3.98242	4.01506	3.87463	4.00129	4.16386	3.62319	3.91304	3.97728	3.5977	3.74198	4.03182	4.05756	4.09058	4.29816	4.56503	4.05673	3.89772	3.99894	4.0226	4.27442	3.99036	4.11791	4.08334	4.10516	4.18034	4.22852	4.21654	4.11482	4.20075	4.08112	4.71928	4.15402	3.72351	4.04643	4.05224	4.1332	8.36591	5.25338	6.38535	6.38535	6.38535
ALKBH1	4.8121	5.09237	4.49395	4.91101	4.7657	4.6635	4.5575	4.96018	4.38562	4.64259	4.30483	5.31034	4.94779	5.01972	4.92294	4.9721	4.19515	4.81981	5.33234	5.45649	5.206	5.81356	5.29676	5.1112	5.51948	5.19264	5.84134	5.41289	5.88298	5.47316	6.31798	5.88218	5.62146	5.63885	5.7017	5.46906	5.55426	6.34862	5.74795	5.59054	5.36653	5.57274	5.86309	5.72063	3.09967	2.40248	4.54338	4.54338	4.54338
ALKBH2	4.55359	4.24516	4.07719	3.70421	4.17718	3.90023	4.33584	4.09768	3.74435	4.10847	4.21074	3.81804	3.63198	4.13155	3.68258	4.16755	3.89619	4.29299	5.06883	5.40391	5.33363	5.0621	4.67775	4.49651	5.24933	4.68053	5.19466	5.19177	6.00264	5.01214	5.45357	5.12336	5.16271	5.33962	5.3701	5.20865	4.64761	4.21439	6.37046	5.16788	5.01933	5.685	5.5521	5.09572	9.758	2.95667	1.71681	1.71681	1.71681
ALKBH3	5.65055	5.37825	5.51436	5.37899	5.84995	5.60257	5.86993	6.07919	5.15302	6.03677	5.4308	4.82304	5.61501	5.61991	5.92772	5.65728	5.51647	5.66862	6.33227	6.68351	6.64204	6.86633	6.5563	6.30931	6.28139	6.33335	6.81642	6.46593	6.76162	6.58673	6.61628	6.60228	6.9124	6.42418	7.20957	6.72298	6.6292	6.83845	5.97401	6.34888	6.62359	6.77159	6.63915	6.60071	9.11867	6.49965	2.97951	2.97951	2.97951
ALKBH3-AS1	2.99313	3.07637	2.92239	2.96587	3.08177	3.03688	3.1527	2.89686	2.97252	3.21642	3.01257	2.8713	3.0046	2.9748	2.82221	3.1263	3.09827	2.9058	3.77561	3.68595	3.73634	3.65132	3.60558	3.64199	3.80785	3.65091	3.70359	3.65351	3.39469	3.60456	3.76394	3.71645	3.76337	3.72164	3.75012	3.74554	3.72416	3.86535	4.49105	3.66018	3.5775	3.74356	3.77949	3.66967	5.16093	5.49989	6.42622	6.42622	6.42622
ALKBH4	3.89531	4.35235	4.29856	4.55394	4.21024	4.70568	4.45397	4.24567	4.52037	4.30027	4.05538	4.46338	4.43096	4.27248	4.05046	4.42706	3.90268	4.04325	5.04218	5.06517	5.32122	5.15049	4.68503	4.70771	4.66681	4.69779	5.04875	5.10056	4.78724	5.03017	5.17021	5.22833	5.23676	5.04276	5.66085	4.99661	5.29794	4.85392	4.94923	5.07842	5.37401	5.43026	4.65773	4.88989	3.96049	4.19796	5.94751	5.94751	5.94751
ALKBH5	6.35233	6.49898	6.25213	5.90563	6.61514	6.52527	5.90104	6.29806	5.95043	6.41672	6.20903	5.8553	6.23887	5.95305	5.77743	5.89117	5.87809	6.08676	6.53183	6.67247	6.59848	7.26675	6.94512	6.9613	6.45435	6.80757	6.63562	7.11548	6.59701	6.35503	6.4566	6.93771	6.59326	6.63471	7.61465	6.57262	6.92461	6.47225	6.88012	6.52809	6.74996	6.67446	6.7258	6.58292	4.61176	2.68577	4.81464	4.81464	4.81464
ALKBH6	7.20687	7.72172	7.2831	6.92845	7.35153	7.25825	7.96733	7.1917	7.48704	7.01001	7.52826	8.05398	7.29242	7.24541	7.3733	7.62254	7.59565	7.6012	7.73235	8.06736	8.2627	7.92799	7.60931	7.98105	8.13965	7.92704	7.83967	7.84099	8.06298	7.57913	7.72488	7.81378	7.99762	7.70361	8.42442	8.21757	7.85436	7.63224	7.8274	8.37686	7.99643	7.90913	8.09498	7.94778	5.48973	3.04707	8.98767	8.98767	8.98767
ALKBH7	4.61821	4.47258	4.21648	3.75244	4.60038	4.42056	4.62234	4.5404	4.37904	3.90217	4.4632	4.46071	4.32239	4.72063	4.47824	4.8824	4.48871	4.46633	5.23488	5.3653	5.49558	4.96106	4.74028	4.81538	5.10142	4.922	5.15936	5.09486	5.35869	5.42731	5.30075	5.00015	5.49072	5.38258	5.35196	5.45529	5.31443	5.12142	6.92825	5.31749	5.53083	5.36012	5.14504	5.13816	6.92071	5.69844	4.02428	4.02428	4.02428
ALKBH8	6.03286	6.06058	5.91907	6.12894	6.03684	5.70605	5.5786	5.80103	5.30548	6.05835	5.52377	4.85251	5.61771	5.93845	5.91502	6.14523	5.46139	5.51289	6.27539	6.52345	6.88772	7.22544	6.30859	6.41401	6.6379	6.55395	6.73369	7.23381	7.02904	6.91567	6.88778	6.66619	6.75608	6.54903	6.84675	6.75084	6.75418	7.06748	6.24539	6.28959	6.46253	6.58675	7.25526	6.51232	2.14236	6.03194	3.87684	3.87684	3.87684
ALLC	3.07951	3.20934	3.25212	3.68991	3.15484	3.12068	3.39545	2.76085	3.43396	3.45892	3.16719	3.35702	3.44911	3.18147	3.18319	3.26997	3.2667	3.34092	3.77375	3.42901	3.40789	3.57577	3.80437	3.5971	3.72678	3.68883	3.58743	3.25973	3.4902	3.68558	3.77196	3.49476	3.76769	3.6869	3.66401	3.56719	3.73434	3.69738	4.26885	3.52172	3.57837	3.56748	3.66643	3.69238	1.67891	3.71854	12.9915	12.9915	12.9915
ALMS1	7.84974	7.75308	7.39907	7.74913	7.3393	7.6222	7.73199	7.51061	7.56457	7.3446	7.83918	7.16979	7.59551	7.75917	7.82255	7.75428	7.86504	7.48297	7.90107	8.20062	8.34903	8.20138	8.03937	8.12885	7.77551	7.89122	8.20914	8.39578	8.51157	8.27223	8.04788	8.302	8.20669	8.27699	8.38214	8.48394	8.40167	8.87199	5.6246	8.32464	8.01781	8.1718	8.34054	8.5669	5.96013	4.15863	4.05581	4.05581	4.05581
ALMS1-IT1	5.93277	4.35218	4.7042	4.16957	4.97941	4.3583	4.15542	4.08825	4.35218	3.73772	4.99689	4.60682	4.11375	4.35412	4.3756	4.39302	4.97069	4.02583	4.38227	4.78369	4.92501	4.98818	5.29098	4.23539	4.44068	5.26314	4.37024	4.86968	4.45361	5.0579	4.8238	4.77585	4.89209	4.63288	5.69873	4.86482	4.81736	3.50839	3.35876	5.01307	3.91316	4.08152	4.48596	4.33747	5.07919	2.92037	3.56799	3.56799	3.56799
ALMS1P	4.66339	4.60307	4.25376	4.25376	4.14533	4.44081	4.53955	4.37244	4.53729	4.86293	4.69632	4.6066	4.5208	4.54332	4.2785	4.69486	4.68979	4.41931	5.82097	5.70756	5.84078	5.74894	6.33542	5.71049	6.05184	5.91456	5.79097	6.13722	5.68388	5.85664	6.01968	5.98055	5.84607	6.0435	6.16236	5.92259	6.40407	6.38492	6.0705	5.76448	5.69346	5.80988	6.30232	6.04866	6.61126	3.73687	2.0249	2.0249	2.0249
ALOX12	3.39472	3.42779	3.26726	3.79381	3.03797	3.27075	3.2847	3.04497	3.13368	3.41478	3.19559	3.3928	3.31686	3.27345	3.28318	3.27406	3.08073	3.27128	3.53338	3.42684	3.52281	3.42528	3.27005	3.42895	3.44474	3.35269	3.48071	3.28271	3.24042	3.43778	3.38553	3.29234	3.47475	3.24386	3.69162	3.41371	3.35474	3.91839	3.41004	3.56842	3.44475	3.40497	3.65785	3.47595	4.96123	7.37677	2.1666	2.1666	2.1666
ALOX12B	3.50528	3.4647	3.5131	3.22636	3.51902	3.33431	3.50645	3.47797	3.42128	3.75649	3.37204	3.44049	3.49781	3.13258	3.22277	3.42067	3.26878	3.34956	3.93399	3.92993	3.87926	3.8075	3.74134	3.64462	4.11801	4.0395	3.78599	3.81558	3.84799	3.78778	3.82588	3.87606	3.87905	3.85796	3.95719	3.90499	3.66912	4.19507	4.36811	3.73675	3.94875	3.79617	4.03468	3.85764	3.93978	2.38043	4.08207	4.08207	4.08207
ALOX12P2	4.7631	4.3493	4.37152	4.38619	4.39485	4.28771	4.51082	4.01516	4.42442	4.30598	4.17632	4.79255	4.62528	4.00411	4.20448	4.3009	4.37821	4.54855	5.123	4.98934	5.01465	4.49051	4.99484	5.0306	5.23853	4.84206	4.93815	4.62251	4.47657	4.88692	4.8893	4.84677	5.3092	5.09487	5.05854	4.95946	4.95958	5.13126	5.39323	4.69279	5.05165	5.04557	4.80188	4.98884	4.62947	6.76757	4.55555	4.55555	4.55555
ALOX15	2.69311	3.25142	3.0715	3.08546	3.01413	3.32851	3.07293	3.21573	3.02255	3.0705	2.94826	2.86724	3.21464	2.95335	2.99912	3.10072	2.85879	2.90906	3.27479	3.44757	3.44634	3.38593	3.19654	3.37637	3.28391	3.38603	3.47336	3.45468	3.46633	3.28444	3.42922	3.58416	3.42666	3.14604	3.2329	3.25852	3.23157	3.29431	3.18422	3.49621	3.43909	3.3758	3.45288	3.57527	5.22618	9.18715	3.27547	3.27547	3.27547
ALOX15B	3.34927	3.25697	3.24482	3.39985	3.10798	3.29844	3.25768	3.16843	3.44597	3.44044	3.35451	3.49073	3.36162	3.11502	3.43459	3.33976	3.24493	3.44114	3.8967	3.7286	3.91513	3.41006	3.76477	3.83018	3.748	3.74019	3.72473	3.41705	3.4343	3.72248	3.85835	3.66537	3.80843	3.86857	3.68458	3.8924	3.60525	3.92189	5.93177	3.74015	3.71741	3.81447	3.65916	3.82183	2.35672	3.20841	3.90531	3.90531	3.90531
ALOX5	5.99465	5.4619	6.04788	5.71967	5.8951	5.7364	5.75166	5.93323	5.28951	5.67961	5.56688	6.08759	5.85245	5.89692	5.62685	5.22384	5.60171	6.10046	5.82417	5.7724	5.80878	5.33189	5.43396	5.42355	5.48795	5.79292	5.76942	5.19518	6.33847	5.90176	6.15255	5.15366	5.38367	5.99002	5.88747	5.39431	5.39861	5.68327	7.18909	6.67064	6.20928	5.54152	5.63296	5.67369	3.92039	6.71138	5.90865	5.90865	5.90865
ALOX5AP	7.84271	7.59504	7.80364	7.89045	8.30042	7.5889	7.53686	7.7582	6.96015	7.02397	7.72392	8.16495	7.75109	8.15676	7.63014	8.43814	7.70291	8.05037	7.9162	8.22449	8.11003	7.57658	7.97251	7.99861	7.86469	7.66304	8.1596	7.67011	8.30895	8.40113	8.49467	7.10705	7.97981	8.36725	7.95273	7.48883	7.40184	7.39484	8.92535	8.49347	8.33101	7.26553	7.79454	8.28305	3.4957	5.42885	5.24918	5.24918	5.24918
ALOXE3	3.87104	3.38195	3.30989	3.61117	3.28296	3.42063	3.7476	3.30946	3.6483	3.72284	3.47552	3.543	3.71413	3.52953	3.52808	3.65633	3.73224	3.54956	4.09354	3.9381	4.01014	3.82222	4.04952	4.08214	4.17374	4.02027	4.01258	3.9022	3.7872	4.03905	3.83333	4.12243	3.95396	3.90842	3.99548	4.04936	4.00583	4.14591	4.49473	3.87963	3.91194	3.9298	3.95137	3.93686	3.67859	7.38776	6.83598	6.83598	6.83598
ALPI	3.60474	3.25756	3.39956	3.32212	3.44777	3.57652	3.46216	3.65261	3.73784	4.1305	4.02856	4.03424	3.44183	3.44316	3.5274	3.51854	3.73861	3.50871	3.95289	4.00547	3.89829	4.02523	4.21124	4.45362	4.52726	4.40942	3.98044	4.19244	3.72654	3.94995	3.92626	3.85019	3.98582	4.08682	4.15765	4.02602	4.01713	4.15897	4.36382	4.04621	3.80142	3.9291	3.96386	3.98342	5.6135	3.93302	6.26602	6.26602	6.26602
ALPK1	5.16233	5.05099	5.22594	5.29398	5.34749	5.21144	5.0367	4.95039	5.10348	5.30702	5.13806	5.54891	5.28292	5.22963	5.1549	5.10423	5.10399	5.24197	5.40315	5.77827	5.52846	5.66092	5.85427	5.82948	5.43947	5.64554	5.67927	5.69453	5.80484	5.37213	5.57545	5.44235	5.69822	5.49049	5.70975	5.98191	5.54972	5.51357	4.97506	5.57977	5.35675	5.52581	5.47373	5.67388	3.98417	7.05377	4.73771	4.73771	4.73771
ALPK2	3.4919	3.67318	3.6999	3.41297	3.54668	4.27885	3.6638	3.50762	3.69425	3.4832	3.79192	3.63708	3.64776	4.35156	3.8131	4.01593	3.54321	3.37022	4.20048	4.1701	3.91048	4.4028	4.28147	3.98119	4.15074	3.94148	4.40269	4.02192	3.78638	4.28396	4.20284	4.53131	4.00593	4.15089	4.0659	3.95194	4.29996	4.64884	4.07227	4.10182	3.98176	4.35854	3.96919	3.82951	1.93093	4.12597	4.46709	4.46709	4.46709
ALPK3	3.71363	3.90567	3.95595	4.04024	4.05609	3.71504	3.71815	4.51762	3.67778	4.01087	3.65763	4.20564	3.82185	3.55409	4.30755	3.46586	3.81212	4.03058	3.81382	3.72637	4.06694	3.7177	3.79386	3.99177	3.79054	3.86382	3.95476	3.77892	4.20739	4.11574	3.87187	3.88748	3.72295	4.06968	4.29547	4.02696	3.89113	4.54091	4.9002	4.04647	3.90148	3.83728	4.09455	4.08028	5.12745	4.47418	6.53902	6.53902	6.53902
ALPL	3.17132	3.01974	3.03778	2.97145	3.01896	3.12329	3.07882	3.06526	3.24083	3.15945	3.13302	3.13011	2.98075	3.20954	3.11565	3.15817	3.14985	3.07706	3.44372	3.31919	3.35274	3.17419	3.32271	3.18677	3.50322	3.45644	3.42276	3.20269	3.10643	3.41529	3.2168	3.26593	3.3886	3.38931	3.21331	3.42524	3.53981	3.3958	3.74406	3.40649	3.31173	3.20957	3.29089	3.29695	4.90611	4.12031	3.5547	3.5547	3.5547
ALPP	3.6094	3.15464	3.22349	3.213	3.29875	3.2011	3.06286	3.03491	3.60309	3.39517	3.32296	3.78804	3.26669	3.30353	3.35053	3.24272	3.217	3.43834	3.92812	3.38234	3.4587	3.52508	3.81117	4.19338	4.41013	4.43307	3.68888	3.20378	3.51408	3.52224	3.46114	3.78223	3.60044	3.8368	3.92812	3.51965	3.68288	3.9553	3.90939	3.51772	3.74974	3.51272	3.48884	3.35584	2.24622	3.76218	4.24462	4.24462	4.24462
ALPPL2	4.7485	4.86784	4.96964	4.97221	4.79784	5.0072	4.87756	4.7164	5.45138	5.18164	5.34967	5.4544	5.05445	4.78868	4.90427	4.88157	5.21826	5.53647	5.31755	5.38772	5.36655	5.21643	5.72732	5.89962	5.83061	6.08925	5.39385	5.25861	5.15038	5.26264	5.25925	5.25138	5.39094	5.29803	5.76535	5.22498	5.38118	5.60309	5.79983	5.24577	5.18831	5.36924	5.29757	5.18839	4.33282	3.21229	3.11265	3.11265	3.11265
ALS2	4.25074	4.22576	4.71731	5.11904	4.73092	4.34871	4.24382	4.54436	4.17767	3.55904	4.26776	4.96332	4.4347	4.26471	4.21342	4.47141	4.30353	4.1759	5.3305	5.45017	5.37175	5.59525	5.03953	5.08072	4.945	5.21953	5.51774	5.71993	5.82766	5.46219	5.5904	5.30784	5.21301	5.27396	5.03795	5.35603	5.48735	5.35401	4.92103	5.45146	5.23168	5.38644	5.6305	5.52894	5.40216	3.00823	3.87214	3.87214	3.87214
ALS2CL	5.52785	4.95051	5.22188	4.67548	5.11167	5.02961	5.20391	5.19688	5.21802	5.03071	5.26155	5.47563	5.17905	5.08648	5.01225	5.14701	5.0311	5.04763	4.84442	4.96982	5.02689	4.86806	4.66875	4.768	4.83309	4.60305	5.13486	4.9515	4.80805	4.97815	4.8624	4.8697	5.15668	5.08581	5.20854	4.983	4.95586	5.21435	5.6199	5.15538	4.88887	5.05101	5.2037	4.76216	2.77063	3.96258	4.86096	4.86096	4.86096
ALS2CR11	2.56916	2.51357	2.50628	2.60691	2.52585	2.3931	2.50973	2.52734	2.57513	2.5641	2.52033	2.64626	2.62088	2.67743	2.6819	2.57972	2.51114	2.50492	3.12448	3.16461	3.0346	3.04642	3.05118	2.98032	3.06176	3.07271	3.11281	3.0821	3.13114	3.09824	3.05446	3.0946	3.17327	3.09515	3.06629	2.99155	3.10159	3.23474	3.22344	3.08608	3.14776	3.16476	3.13837	3.0903	3.52463	4.37951	5.44137	5.44137	5.44137
ALS2CR12	3.28651	3.21394	3.04431	3.17624	3.0934	3.10954	3.25754	3.32494	3.20279	3.11167	3.24773	3.35045	3.17089	3.44947	3.32437	3.44566	3.49977	3.36089	3.95511	3.74466	3.95294	4.30653	4.01929	3.94029	3.92434	3.99794	3.87069	4.13262	4.07832	4.07841	3.98813	3.9512	4.07737	4.03034	4.12684	3.83055	4.33971	4.1742	3.98746	3.65991	3.94313	3.83329	4.2076	4.00374	2.73256	2.34283	5.44121	5.44121	5.44121
ALX1	3.23517	3.32381	3.42069	3.53205	3.30553	3.23444	3.35393	3.32912	3.44042	3.46555	3.37436	3.53993	3.76213	3.07098	3.26909	3.31282	3.43806	3.40758	4.35314	4.28124	4.30427	4.13785	4.13434	3.98778	4.27386	4.06946	4.48553	4.28043	4.06248	4.24399	4.47854	4.45484	4.3093	4.39832	4.57634	4.10611	4.25298	4.58323	4.35754	3.96958	4.27508	4.47097	4.35069	4.22725	6.57498	5.81446	3.98374	3.98374	3.98374
ALX3	3.59414	3.73648	3.45244	3.41858	3.47611	3.57123	3.48864	3.4784	3.75763	3.81144	3.49547	3.90225	3.56204	3.53535	3.79858	3.69625	3.72394	3.42668	4.37496	4.46801	4.48064	4.22043	4.51665	4.21741	4.65588	4.5874	4.62464	4.39187	3.96056	4.48064	4.54803	4.70263	4.62898	4.49788	4.63274	4.68684	4.49304	4.76216	5.14989	4.65466	4.53946	4.63976	4.26109	4.56566	2.74518	1.85436	11.1379	11.1379	11.1379
ALX4	3.97272	4.20825	3.70376	4.26707	3.8206	4.28824	4.01413	4.08418	4.28509	4.0189	4.1216	3.96797	3.93852	4.10491	3.86809	3.90634	4.79155	4.21318	4.46615	4.22272	4.35937	4.35686	4.85933	4.93712	5.35862	5.06415	4.49492	4.41974	4.43558	4.46079	4.63789	4.7744	4.71715	4.42765	4.70733	4.94241	4.55741	4.8424	4.35465	4.20793	4.48429	4.52788	4.77019	4.46615	3.3322	2.81858	6.64802	6.64802	6.64802
ALYREF	4.33125	5.10754	5.05012	4.06276	4.82292	4.33158	4.74105	5.22264	4.90057	4.53118	5.92704	5.10627	5.12692	4.64201	5.08836	5.33857	5.11023	4.74643	6.17799	5.83993	5.62869	6.57971	6.25483	6.21026	5.32979	6.09169	5.98043	5.91479	6.61983	6.02854	5.00626	6.33418	5.89917	6.22826	6.32116	5.03347	5.51751	4.44517	4.4962	5.13925	6.54989	7.04379	6.04944	5.85083	6.4924	6.25988	3.90154	3.90154	3.90154
AMACR	3.12972	3.39785	3.24127	3.40189	3.21868	3.18149	3.39074	3.20705	3.51098	3.34377	3.37456	3.38264	3.30067	3.29033	3.3358	3.2747	3.41497	3.47223	3.8589	3.93769	3.73204	3.94225	3.79845	4.04558	4.05155	3.84709	3.82983	3.71932	3.70298	3.8864	3.70531	3.7988	3.88143	3.611	4.24525	3.78266	3.91366	3.79213	4.0512	3.92027	3.65229	3.83174	3.9267	3.8081	5.69429	6.32968	4.93959	4.93959	4.93959
AMBN	3.2469	3.62412	3.76262	3.96167	3.39476	3.7161	3.7282	3.61075	3.84608	3.76061	3.57651	3.73334	3.9103	3.25275	3.56857	3.70042	3.47107	3.50704	5.14965	4.78084	4.79045	4.34793	5.00384	4.39643	4.81478	4.63131	4.92531	4.79685	4.58259	4.76108	4.99352	5.21933	5.05747	4.83515	5.48046	4.79748	4.95884	5.23512	6.01839	4.70222	4.81101	5.04255	4.58446	4.68627	1.98775	2.6906	8.10229	8.10229	8.10229
AMBP	3.79868	3.84403	3.52088	3.83561	3.78032	3.9259	4.01672	3.75549	3.70206	4.05986	3.69579	3.78743	3.84626	3.65272	3.7896	3.71713	3.72643	3.70589	4.14768	4.29728	4.27716	3.94326	4.15379	4.12817	4.19099	4.16762	4.16627	4.10638	4.00103	4.16304	4.11461	4.21657	4.07476	4.14126	4.49548	4.05037	4.3127	4.50292	5.0491	3.95581	4.26163	4.24579	4.19774	4.20703	2.66991	2.83055	5.64567	5.64567	5.64567
AMBRA1	4.58196	4.88903	4.728	4.57865	4.72862	4.72316	4.60563	4.85551	4.56101	4.70497	4.76586	4.50468	4.60039	4.66065	4.74585	4.80875	4.63188	4.71754	5.15806	5.31169	5.47376	5.68578	5.34024	5.40176	5.40052	5.27014	5.37522	5.7264	5.49026	5.44924	5.42256	5.51731	5.35401	5.30986	5.76893	5.55132	5.3868	5.46928	5.18208	5.54521	5.33036	5.44872	5.51311	5.47682	4.64787	3.72025	4.51608	4.51608	4.51608
AMD1	8.30213	8.05549	8.3701	8.29839	7.92546	7.96615	7.29289	8.16212	7.40545	7.64063	8.10788	7.47618	7.82871	7.38059	7.8563	7.8806	7.62971	7.77977	7.87458	8.10301	8.02455	8.76176	8.87132	8.76439	8.23565	8.89586	8.08748	8.81004	8.37754	8.50171	7.99139	8.52716	8.11048	7.98243	9.52331	7.76857	8.96639	8.05724	6.98045	8.06764	8.33076	8.03851	8.44394	8.4772	5.43896	2.65372	2.43051	2.43051	2.43051
AMDHD1	4.93732	3.70167	4.71804	4.04928	4.93035	4.26253	3.84064	4.18057	3.81817	3.48919	4.17653	4.66118	3.51539	4.18635	5.31158	3.39666	4.0054	4.68362	4.11394	4.31415	4.93613	4.2107	4.53265	3.75624	4.40566	4.54156	5.34242	4.67661	5.07611	4.8685	5.40654	4.93553	4.66654	4.19926	5.45467	4.3471	4.48987	4.44835	7.81345	5.17307	5.41853	4.22564	5.34616	4.25921	2.60532	7.77353	8.99207	8.99207	8.99207
AMELX	2.69906	2.54142	2.55468	2.70332	2.55149	2.87174	2.71027	2.67661	2.95227	3.18897	2.7416	3.21784	2.73832	2.59151	2.68677	2.62158	2.66203	2.91974	3.03422	3.06747	3.01984	3.1982	3.25936	3.14279	3.14685	3.15867	3.13499	3.05166	2.91359	3.09422	3.2948	3.10346	3.14939	3.31852	3.1987	3.05577	3.12948	3.17167	3.02817	2.9802	3.20423	3.14439	3.11904	2.96365	3.94611	4.52105	7.15449	7.15449	7.15449
AMELY	4.00185	4.02778	4.16291	4.04341	4.11284	3.85813	4.35268	3.96357	4.10328	3.92618	4.01901	4.53613	3.92613	3.89674	4.03115	4.10328	3.93664	4.12109	4.26462	4.47045	4.52412	4.18018	4.40417	4.26485	4.21537	4.1977	4.16083	4.31539	3.94757	4.34473	4.40595	4.39701	4.34088	4.28243	4.02517	4.265	4.15205	4.43117	4.17904	4.33388	4.301	4.35038	4.52233	4.41128	5.17152	4.16561	5.69994	5.69994	5.69994
AMER1	3.16209	3.3299	3.17167	3.39229	3.43138	3.39834	3.4865	3.20105	3.55739	3.74334	3.63826	3.48628	3.27632	3.21829	3.2074	3.04046	3.51229	3.43076	3.99327	4.10771	3.8059	3.84887	4.17887	3.94844	4.09615	4.04511	4.04419	3.96741	3.90535	4.0082	4.08937	3.81998	3.79062	3.98542	3.89909	3.83509	4.08001	4.05343	4.06947	4.03723	4.00304	3.9703	3.9975	3.977	3.47338	4.76351	5.93649	5.93649	5.93649
AMER2	2.86678	2.82599	2.87327	3.01438	2.68347	2.86757	2.95788	2.83507	2.88725	2.97419	2.86313	3.02728	2.84156	3.00896	2.85855	2.88072	2.87247	2.86043	3.66131	3.72694	3.74341	3.63214	3.50646	3.42596	3.42577	3.53612	3.63606	3.5579	3.47773	3.59903	3.45893	3.61963	3.55401	3.55966	3.92904	3.68076	3.55363	3.96622	3.88458	3.51447	3.80428	3.61557	3.62709	3.59669	2.86206	2.9355	4.79131	4.79131	4.79131
AMER3	3.70992	3.71063	3.57422	3.50471	3.61949	3.72374	3.65858	3.37319	3.84953	3.85497	3.72727	4.06446	3.64677	3.50572	3.63466	3.62248	3.98667	3.91513	4.01423	4.06144	3.88113	3.87605	4.38188	4.01005	4.23311	4.10355	4.09242	3.84745	3.93144	4.08998	3.90132	4.02099	4.01842	4.0021	4.50245	4.04759	4.05179	4.20264	4.64641	3.85245	3.96074	3.94705	4.07925	3.71871	3.36172	5.8864	6.53952	6.53952	6.53952
AMFR	4.69751	5.20071	5.28498	4.97832	5.48688	5.92354	5.19632	5.04971	4.88491	4.87724	5.23956	5.12205	4.88101	4.21261	5.40282	5.0369	5.45699	5.1928	4.74085	5.30923	5.68259	6.29095	6.37668	5.88972	5.72977	5.21954	5.586	6.31639	6.02963	5.67451	5.6287	5.68662	5.12772	5.2115	5.99372	5.44324	5.20559	4.79124	5.17048	4.88748	5.58658	5.1979	5.72369	5.30507	8.52055	3.54511	6.59642	6.59642	6.59642
AMHR2	5.51806	5.14102	5.01053	5.17331	5.0556	5.14392	5.10039	4.58072	5.22792	5.17188	5.07756	5.72536	5.07081	4.7197	5.1229	4.87652	5.52284	5.24759	5.68299	5.55511	5.39632	4.82203	5.375	5.1355	5.45438	5.30553	5.37737	5.03455	4.85134	5.51482	5.12086	5.451	5.27964	5.34747	5.63235	5.52678	5.10484	5.59963	6.05712	5.43206	5.27629	5.48387	5.2473	5.31366	3.92346	7.86727	5.47559	5.47559	5.47559
AMICA1	9.42513	8.94297	8.70715	8.93911	9.14675	9.34648	9.17997	9.17605	8.1903	9.15126	8.58406	8.90424	8.84755	9.15556	8.71567	8.55597	8.36484	9.18832	9.33319	8.82588	8.73076	9.67229	9.38068	9.41461	8.83233	9.83286	9.29988	9.44625	9.33662	9.32492	9.60134	9.52415	8.74012	9.17838	9.78826	8.92418	8.40676	9.3902	9.78337	10.0275	9.1846	8.90002	9.42954	9.68365	5.56269	7.66203	4.46967	4.46967	4.46967
AMIGO1	4.51066	5.58453	4.73262	5.03278	5.0902	5.62891	4.97772	5.46623	4.93547	4.71042	4.53329	4.12449	4.95315	5.63077	5.75927	5.84414	4.81445	4.89346	5.59365	5.88371	6.09407	5.61424	4.60866	4.81714	5.55775	5.06587	5.87032	6.12827	5.94338	6.1089	5.85103	5.98277	5.76103	5.91262	5.47008	6.3085	5.09047	6.7985	4.85507	5.53622	5.81206	5.90472	6.55249	6.12858	3.7795	3.26657	4.09366	4.09366	4.09366
AMIGO2	8.60722	9.21631	8.98532	9.99661	8.68231	8.95612	9.06092	8.89293	9.17489	9.49803	9.17972	9.17235	8.75846	9.85416	8.98043	9.44366	9.42893	8.7539	9.87479	9.92948	10.0657	10.0624	9.85246	9.55273	10.018	10.1007	10.3563	10.0188	10.211	10.0237	10.4281	9.80742	9.96785	10.0056	5.97588	9.96361	10.004	9.99864	8.67175	10.2615	9.33535	9.78344	10.4277	10.4212	2.12483	3.87581	7.97184	7.97184	7.97184
AMMECR1	5.68536	5.88181	5.92276	5.81901	5.74227	6.10703	6.00558	5.73689	5.85995	6.25481	5.94235	5.14275	5.57924	5.91315	5.89272	6.10351	6.16701	5.84399	6.65257	6.76189	7.13184	7.48733	7.34852	6.91663	6.90333	6.85749	6.76849	7.29677	7.06285	7.0459	6.85726	7.03959	7.24997	6.79517	7.43803	7.39213	7.16267	7.06928	5.34006	6.28851	6.7552	7.06287	7.3033	6.70096	2.8583	3.71161	5.25442	5.25442	5.25442
AMMECR1L	8.74834	9.78874	9.2889	10.1493	9.73437	9.54499	9.00319	9.77942	8.66657	9.27783	8.62401	8.82985	9.39015	9.3968	9.67612	9.30881	8.78458	9.56852	9.63466	10.0896	10.0942	10.7517	9.70468	9.98586	10.1529	9.99385	10.2701	10.9172	10.2836	9.70152	10.1546	10.6309	9.51434	10.0071	10.743	9.74359	9.60434	10.1828	8.99485	10.116	9.81106	9.95708	10.5879	10.4244	6.34534	2.18997	2.77107	2.77107	2.77107
AMN	4.35294	4.40034	4.37866	4.63746	4.13869	4.44838	4.50182	4.37284	4.49657	4.63585	4.4734	4.49193	4.31747	4.08151	4.17549	4.36101	4.29861	4.41651	5.08843	5.13013	5.13684	5.11759	5.0729	5.17459	5.25818	5.12413	5.01317	5.12496	4.87835	4.88966	4.96832	5.21079	5.12717	5.10787	5.34208	5.05	5.15085	5.48943	5.22181	4.88735	5.01066	5.18833	5.21799	5.07703	5.10536	5.46339	5.21263	5.21263	5.21263
AMN1	4.08558	5.8678	5.34678	6.86361	5.78425	5.64207	5.44359	5.6177	5.56472	4.3234	4.88342	5.30008	5.7948	6.29224	5.06658	6.47267	5.08296	4.91527	5.96275	6.28591	6.88728	6.5527	6.34251	5.87034	6.11402	5.89215	6.47518	6.66257	6.78182	6.48894	6.58597	6.23182	6.89199	6.33378	5.11544	6.50225	6.6047	6.41445	4.75701	5.50897	6.13961	6.39209	6.95561	6.44925	9.77167	3.07039	2.18542	2.18542	2.18542
AMOT	3.73368	3.19835	3.01019	3.6662	2.98999	3.02279	3.30699	3.20809	2.9375	2.93921	3.21786	2.82586	3.36945	3.51064	3.26733	3.19559	2.93172	2.9351	3.76565	4.0554	4.11291	3.4524	3.79439	3.46403	3.53755	3.62124	3.91442	3.39344	3.55053	3.79403	3.92209	3.52135	3.98305	3.69037	4.00741	3.72048	3.75574	3.62208	3.96385	3.92843	3.85414	3.76715	3.78208	3.87098	4.443	4.03353	3.89589	3.89589	3.89589
AMOTL1	4.36177	4.24528	4.35203	4.56595	4.24695	4.0289	4.29542	4.30988	4.2885	4.24659	4.11708	5.02471	4.36926	4.0222	4.1333	3.9829	4.26132	4.41382	4.8705	4.87467	4.93232	4.55568	4.7439	4.71699	4.9879	4.79563	4.833	4.43166	4.65667	4.59447	4.78399	4.84143	4.82223	4.80811	4.9161	4.76284	4.6508	4.79497	5.0831	4.92177	4.72169	4.95648	4.70837	4.85006	3.48553	3.55146	5.69912	5.69912	5.69912
AMOTL2	3.42309	2.97936	2.86345	3.13435	3.21009	2.69131	2.76551	2.8652	2.81164	2.93921	2.93134	2.53214	3.00036	2.81857	2.77057	2.73598	3.19559	2.79546	3.53905	3.46591	3.93829	3.24581	3.68244	3.34027	3.63749	3.12149	3.46919	3.25541	3.43683	3.71517	3.41314	3.18544	3.26686	3.51758	3.54149	3.56539	3.54237	3.47419	3.67886	3.53116	3.52598	3.27523	3.38119	3.15458	3.765	2.73931	3.10861	3.10861	3.10861
AMPD1	3.15994	2.93048	2.85349	2.95454	2.85102	2.83706	2.99311	2.95504	2.81318	2.66304	2.85824	2.67478	2.77117	2.80041	2.91252	2.90592	2.67078	2.88519	3.29263	3.82731	3.52223	3.13954	3.46949	3.47605	3.41597	3.35667	3.54796	3.50517	3.28064	3.47923	3.48734	3.49537	3.41396	3.47832	3.42815	3.59459	3.48864	3.3235	3.82193	3.38655	3.42117	3.52409	3.56155	3.77463	4.11471	1.99209	3.82017	3.82017	3.82017
AMPD2	7.87227	8.1542	8.36717	7.56709	8.14914	8.05813	8.46177	8.57883	7.43344	7.87853	7.57907	8.26789	8.19451	7.79482	7.73814	7.53053	7.68698	7.75635	7.7606	8.10212	7.84495	7.79878	7.39704	7.57496	7.19907	7.90959	7.93969	7.88771	8.35417	8.10758	7.85869	7.96434	7.82972	7.69924	8.39866	7.70474	7.50919	7.46123	7.4126	8.84289	8.21204	8.01906	8.09379	7.97839	8.12199	3.37634	3.50873	3.50873	3.50873
AMPD3	8.34818	8.10164	8.65667	8.65953	8.94692	8.21454	8.29423	8.47518	7.81617	8.04211	7.66693	7.5896	8.4218	7.88273	8.05756	8.15303	7.7394	8.10126	7.98475	7.85906	7.90621	8.37482	7.68576	7.77194	8.20069	8.13439	8.35768	8.2429	8.36489	7.8891	8.6613	8.15513	7.83668	7.99686	8.67421	8.14716	7.73536	8.06338	7.80969	8.44031	7.81159	7.83529	8.00479	8.34355	2.81606	9.4646	8.48172	8.48172	8.48172
AMPH	3.23956	3.18459	2.97179	2.93175	3.17167	3.10607	2.97386	3.01833	3.43967	3.46912	3.12189	3.51446	3.39932	3.35421	3.2551	3.46613	3.51446	3.51872	3.90245	3.79239	4.094	4.02678	4.07778	3.71947	3.82301	4.37931	3.86821	3.60874	3.77131	3.92156	4.06218	3.91849	4.03888	3.7607	4.07516	4.18027	3.65438	4.33562	3.9187	3.81747	3.87982	3.91913	3.93395	3.75307	4.02402	3.5858	3.99481	3.99481	3.99481
AMT	6.22051	6.28499	6.87258	6.38087	6.52028	5.92465	7.15173	6.86866	6.42849	6.63158	6.87547	6.15105	6.6722	6.94544	6.56771	6.60064	6.60904	6.4719	7.08303	6.94138	7.63179	6.9069	7.03712	7.2097	7.26099	7.07682	7.44933	7.23624	6.91789	7.09673	7.58222	7.0054	7.29094	7.11284	7.25682	7.38601	7.20142	7.5298	7.48147	7.46175	7.2682	7.46159	7.30706	7.02865	4.76148	7.13994	8.08752	8.08752	8.08752
AMZ1	4.8434	4.8018	4.845	4.53866	4.61478	4.7447	4.92992	4.64626	5.28158	5.15684	4.98645	5.37555	4.95777	4.85918	4.74976	4.81558	5.12546	4.90677	5.28371	5.24314	5.12456	4.98328	5.26517	5.24656	5.44272	5.07883	5.22287	5.10377	4.86631	5.23942	5.11124	5.37954	5.34997	5.4097	5.71013	5.25967	5.28009	5.29619	5.37275	5.11284	5.13859	5.346	5.23567	5.25935	3.83987	3.26023	2.19347	2.19347	2.19347
AMZ2	9.03713	9.65402	9.73305	9.20554	9.24228	9.36483	9.42326	9.5626	8.87324	8.70318	9.1244	8.8222	9.33209	9.06395	9.41338	9.53759	9.18831	9.32235	9.88941	9.781	9.94428	10.4044	10.6249	10.4343	10.1772	10.5558	10.075	10.3503	10.0666	9.87424	10.0339	10.2902	10.0652	9.91888	11.0032	9.66181	10.1971	9.95436	8.1813	9.47153	10.249	9.9554	10.3453	10.2541	3.94407	3.08403	3.21927	3.21927	3.21927
AMZ2P1	5.23263	6.22748	6.43531	6.04485	6.27724	6.05804	6.37853	6.49106	5.71047	5.63132	5.81386	5.63742	6.07959	6.02982	6.32243	6.14909	5.70248	6.01251	6.03088	6.08903	6.42936	6.27215	6.80207	6.35269	6.49864	5.86835	6.00331	6.1584	6.41231	6.85308	6.47414	6.47174	6.05765	6.19603	6.32981	6.13309	5.75605	5.58726	4.78893	6.17536	6.29722	6.21539	6.24645	7.06485	3.6865	3.90905	2.03518	2.03518	2.03518
ANAPC10	5.43907	5.47286	5.40698	5.99536	5.66955	5.5463	5.76418	5.6043	5.47986	5.2834	5.22113	4.85106	5.52181	5.60241	5.64353	6.05298	5.2063	5.51565	6.29662	6.65559	6.43477	6.83473	5.58709	6.06634	6.25282	6.61522	6.52828	6.64858	6.96533	6.92821	6.87951	6.28679	6.73283	6.56331	6.34485	6.49396	6.34732	5.93844	4.4844	6.63899	6.62483	6.45005	6.69247	6.4052	3.92233	4.56915	3.63116	3.63116	3.63116
ANAPC11	6.32041	6.08046	6.04959	6.24537	6.26252	6.10918	6.35548	6.10931	6.10549	6.01399	6.26941	6.38551	6.20045	6.21704	6.21867	6.39303	6.24524	6.35866	6.9168	6.99106	7.0812	6.76059	6.90611	6.92872	6.97418	7.14813	6.98576	6.79548	6.71826	6.86322	6.97511	7.02609	6.95421	6.85577	7.22308	6.68377	7.12368	6.347	7.55632	7.16099	6.93806	6.83117	6.88357	7.04336	5.5385	4.02232	3.2058	3.2058	3.2058
ANAPC13	6.06308	6.07892	6.31601	6.04471	6.19199	6.26253	6.05218	6.12344	5.98734	6.11212	5.97828	6.01742	6.17147	6.09776	5.95901	6.42108	5.91702	6.05222	6.53873	6.50599	6.5039	6.56925	6.52276	6.43422	6.63626	6.64165	6.76698	6.58377	6.71322	6.50019	6.86896	6.43856	6.83591	6.48041	6.78593	6.73706	6.63569	6.20252	7.02019	6.47555	6.67335	6.44989	6.71221	6.55057	3.02223	2.93298	4.13755	4.13755	4.13755
ANAPC15	5.62031	6.20518	5.91644	6.29657	5.75	6.00089	6.45933	5.83284	6.0188	5.4159	6.31609	5.63594	5.82644	6.52247	6.19636	6.85336	6.43524	6.06035	7.28095	7.28721	7.50567	7.21373	6.92947	6.8239	7.11544	6.80158	7.42682	7.23678	7.19207	7.63268	7.2417	6.98354	7.47592	7.12321	7.71927	6.92759	7.16295	5.47746	8.00166	6.78302	7.60777	7.32314	7.4203	7.02422	3.68287	7.82737	3.88296	3.88296	3.88296
ANAPC16	9.20866	9.29456	8.96676	9.08525	9.1919	9.54954	9.45386	9.15832	9.3631	9.63547	9.50173	9.05451	9.10571	9.32003	9.35757	9.45883	9.40022	9.20706	9.79847	10.3482	10.4508	10.3305	10.3586	10.3798	10.0544	10.2412	10.3064	10.5946	10.5131	10.3601	10.4641	10.0951	10.3604	10.1705	10.1725	10.4903	10.4535	10.0967	9.70094	10.1708	10.1865	9.85264	10.3148	10.4811	4.52103	3.07856	4.94036	4.94036	4.94036
ANAPC2	4.21856	4.3784	4.31624	4.20129	4.40714	4.66001	4.43711	4.42205	5.1194	4.54563	4.62773	5.03166	4.48471	5.32162	4.37244	5.39382	4.5671	4.95417	5.64655	5.68023	5.49721	5.28659	5.54212	5.60835	5.32367	5.33507	5.67576	5.32367	6.11973	5.65122	5.76695	5.5016	6.23484	5.70989	5.9305	5.76449	5.76392	6.34131	5.6219	5.36614	5.80188	5.77817	5.73193	5.60155	6.25327	2.7289	3.08153	3.08153	3.08153
ANAPC4	8.99794	9.44445	9.25115	10.36	9.35642	9.15965	9.38895	9.2809	9.03689	8.80986	9.05277	8.05666	9.13287	8.86092	9.43463	9.30145	9.16861	9.21298	9.13018	9.64647	9.69445	10.1545	9.75644	9.85671	9.75282	9.63093	9.48847	9.99935	9.72083	9.83704	9.89617	9.68914	9.55761	9.55417	10.4144	9.76081	10.0276	9.87159	8.68961	9.81336	9.45656	9.64466	9.85858	9.71688	7.57574	2.75975	3.14793	3.14793	3.14793
ANAPC5	6.70499	7.27652	7.25546	6.64691	7.34232	7.58038	7.46697	7.37169	7.24508	7.02015	6.8481	6.66053	7.29376	7.25507	7.33202	7.33195	6.97444	7.07783	7.95835	8.26687	8.12545	8.15192	8.26317	8.04516	7.98651	7.77014	8.06249	8.20377	8.33927	8.1924	8.18977	7.90804	8.08786	7.98744	8.28071	8.18892	8.30789	8.22458	7.21962	7.81495	8.25249	8.31661	8.32983	8.26241	5.0764	3.26623	4.80191	4.80191	4.80191
ANAPC7	5.81787	6.7675	6.73527	7.02433	6.80718	6.97241	6.9347	6.76384	6.43927	6.2493	6.2727	6.75255	6.6441	6.84341	6.89924	6.8471	6.51276	6.67157	7.40514	7.44275	7.73854	7.74412	7.03531	7.07976	7.12364	6.91121	7.57087	7.57915	7.83839	7.60172	7.59953	7.14996	7.75119	7.52089	7.43793	7.62438	7.23068	7.74395	7.68392	7.42164	7.50157	7.71609	7.67708	7.51136	3.81801	3.19087	3.29987	3.29987	3.29987
ANG	4.45884	3.37143	3.94913	3.85508	4.07204	3.65673	3.779	4.17916	3.48465	3.06403	3.39472	4.75938	3.9771	3.44925	3.64286	3.52674	3.75925	4.15022	5.13386	4.90379	4.92726	4.93553	4.40107	4.27622	4.44313	4.73822	4.71221	4.58874	4.9646	4.84322	5.45357	4.09355	4.26733	5.44071	4.93306	4.26643	5.00649	4.23334	7.74552	4.7679	5.46873	4.96355	4.35532	4.44307	1.86717	2.66895	2.6133	2.6133	2.6133
ANGEL1	5.64497	5.12346	5.34663	5.3702	5.10708	5.05348	5.08494	5.02718	5.03891	5.06157	5.06274	5.1989	5.16738	4.99498	4.86895	4.95548	4.99804	5.07486	5.52577	5.41839	5.40754	5.43061	5.38101	5.45709	5.53072	5.55456	5.46993	5.46328	5.41851	5.47592	5.40931	5.58247	5.32315	5.43998	5.6537	5.47315	5.4101	5.09112	5.74462	5.48896	5.57283	5.65105	5.46165	5.7024	6.39405	2.67341	4.31791	4.31791	4.31791
ANGEL2	5.94312	6.56186	6.56773	6.86975	6.46609	6.27207	6.62898	6.4094	6.26008	6.22108	6.40276	5.62682	6.58583	6.78946	6.43213	6.63245	6.29723	6.0285	7.08838	7.14123	7.50777	7.56177	7.07844	6.92383	6.96339	7.00803	7.27832	7.31092	7.63193	7.75449	7.46078	7.18032	7.53908	7.26815	7.40313	7.33259	7.3173	7.59281	6.34408	7.47113	7.16815	6.94957	7.59006	7.4923	3.32584	3.33175	2.4232	2.4232	2.4232
ANGPT1	3.05408	3.16628	3.04607	3.24307	3.0129	3.12683	3.17482	3.31526	3.06279	3.08678	3.03414	3.09108	3.08839	3.28175	3.12953	3.05593	3.02392	2.98382	3.59605	3.57761	3.4987	3.59372	3.46815	3.48886	3.42944	3.63439	3.40094	3.70659	3.78443	3.50773	3.4775	3.45422	3.46126	3.43797	3.63182	3.51354	3.34763	3.81659	3.67349	3.659	3.31134	3.39439	3.37341	3.31958	3.72866	4.52409	6.25914	6.25914	6.25914
ANGPT2	2.95475	3.07406	3.0409	3.11119	3.0609	3.17437	3.05076	3.01067	3.31492	3.15008	3.23353	3.35451	3.08963	2.97011	2.99844	3.00693	3.19346	3.19494	3.54003	3.40597	3.54646	3.54663	3.54416	3.67817	3.72028	3.71999	3.5318	3.48192	3.34362	3.47022	3.40306	3.48842	3.52091	3.54797	3.56452	3.62965	3.70405	3.71697	3.76031	3.47788	3.4008	3.57153	3.54571	3.32871	2.83339	4.98907	4.86488	4.86488	4.86488
ANGPT4	4.85789	4.43493	4.42756	4.60929	4.35355	4.68485	4.41058	4.13124	5.04528	4.81431	4.88322	4.69888	4.49991	4.58395	4.68709	4.62823	5.024	4.56591	4.73998	4.49608	4.63636	4.58422	4.75664	4.5893	5.15835	4.69626	4.59874	4.37437	4.15575	4.51438	4.32209	4.691	4.63486	4.69865	4.32547	4.52307	4.50291	4.61667	5.66318	4.88379	4.49331	4.86109	4.41667	4.71548	2.22647	3.50223	6.19429	6.19429	6.19429
ANGPTL1	2.9907	2.54717	2.52024	2.54581	2.45785	2.51399	2.55334	2.62951	2.67461	2.63686	2.67352	2.50771	2.64445	2.69769	2.5573	2.5617	2.53621	2.52732	3.03156	3.30447	3.10804	3.23273	2.98464	3.02735	3.06171	3.03467	3.14081	3.12794	3.1113	3.12885	3.12036	3.12695	3.16521	3.13826	3.2344	3.18759	3.21142	3.29076	3.31248	3.1015	3.25627	3.29393	3.08466	3.20405	3.71082	3.18576	5.04717	5.04717	5.04717
ANGPTL2	3.83186	3.84552	3.66931	3.72053	3.65421	3.98389	3.68737	3.55514	3.92771	4.11887	3.87024	4.00202	3.80014	3.65636	3.6819	3.76642	3.79865	3.91795	4.04785	4.21036	3.98144	3.76207	4.16541	4.0737	4.20136	3.95248	4.18585	3.92192	3.70486	3.99993	3.86552	4.06936	4.10591	3.99469	4.15404	4.02765	4.15669	4.1622	4.43945	3.92662	3.92828	4.17448	4.08298	4.20124	5.07303	5.28327	4.87402	4.87402	4.87402
ANGPTL3	2.58164	2.55902	2.62292	2.51778	2.57443	2.71587	2.62302	2.53011	2.68778	2.74903	2.68233	2.70128	2.58372	2.64684	2.61031	2.46922	2.62305	2.58469	2.92843	2.93587	3.0758	2.91663	2.95758	2.96019	2.98275	2.90973	2.89394	3.08477	3.0689	3.01822	3.01752	2.89761	2.99631	2.97596	3.25017	3.10626	3.12802	3.26043	3.8526	3.15604	2.91297	3.01719	2.99794	2.93553	3.51015	5.75051	6.50895	6.50895	6.50895
ANGPTL4	4.14843	4.10734	4.21903	4.22263	4.25529	4.52948	4.29056	4.22764	4.56976	4.53743	4.36238	4.70345	4.2853	4.08539	4.37764	4.14737	4.35903	4.31126	5.38476	5.30582	5.15943	5.25752	5.17381	5.4179	5.59056	5.29262	5.43229	5.35117	4.96129	5.26362	5.23354	5.25011	5.38824	5.39441	5.45977	5.3912	5.34179	5.48411	5.53523	5.04958	5.18857	5.1868	5.28477	5.19298	4.74066	4.67256	6.17713	6.17713	6.17713
ANGPTL6	4.86498	4.62568	4.4181	4.88074	5.0292	4.76206	4.51907	4.44841	4.75079	4.99885	4.69489	5.73209	4.81478	4.58061	5.11304	5.43488	4.73203	4.87379	5.4807	5.12105	5.04438	5.18691	4.86283	5.01705	4.8719	4.79285	5.19208	5.27751	5.11321	4.96907	5.34945	5.14626	5.24928	5.22823	4.82608	5.18608	5.64194	5.13854	6.32616	4.90066	5.53897	5.23829	5.13563	5.10739	3.15192	4.43835	3.03031	3.03031	3.03031
ANGPTL7	3.72888	3.87407	3.63154	3.60085	3.55762	3.48911	3.64228	3.62275	3.81108	3.8124	3.75929	3.69339	3.74669	3.63458	3.5015	3.51344	3.64529	3.56566	3.85444	4.11754	3.88185	3.7979	3.93016	4.21039	4.31997	3.72368	4.12651	3.81601	3.92382	4.01954	4.05785	3.90888	4.20643	4.06958	4.44868	4.22053	4.03921	4.05639	4.22772	3.90644	3.8592	3.90888	4.14754	3.65366	5.53443	7.4091	6.08224	6.08224	6.08224
ANHX	4.57532	4.49205	4.61765	4.52025	4.30273	4.47261	4.58797	4.38267	4.7967	4.64125	4.47336	4.98695	4.63271	4.51124	4.44973	4.54198	4.57557	4.58694	5.2782	5.25529	5.12342	5.10646	5.27512	5.20091	5.57635	5.27746	5.26416	5.12361	4.95624	5.29266	5.17602	5.09572	5.25995	5.26409	5.37922	5.14946	5.18688	5.36243	5.73297	5.07521	5.20858	5.34158	5.1552	5.27945	3.95882	5.17373	3.22388	3.22388	3.22388
ANK1	4.0577	4.21702	4.09397	4.18341	4.02639	4.53743	4.21959	4.01322	4.38226	4.36214	4.22799	4.17486	4.29352	4.16429	4.05813	4.32896	4.29064	4.14986	4.78195	4.65403	4.60857	4.54139	4.57766	4.57589	4.588	4.6137	4.66653	4.36284	4.55177	4.76571	4.41362	4.96782	4.9343	4.6954	4.78988	4.69337	4.58862	4.78309	4.86784	4.55236	4.48917	4.86637	4.72736	4.55237	5.66092	3.7357	5.94158	5.94158	5.94158
ANK2	2.86018	2.8254	2.85487	2.77382	2.82302	2.81518	2.89014	2.76571	2.87187	3.08888	2.88682	2.94374	2.84264	2.86484	2.74744	2.80308	2.75842	2.90271	3.44197	3.39681	3.43049	3.47065	3.69602	3.51554	3.45841	3.49737	3.41882	3.44383	3.40149	3.5732	3.48986	3.51068	3.37135	3.43464	3.57182	3.49237	3.49	3.46344	3.76216	3.54968	3.47157	3.45958	3.45471	3.45227	5.04954	4.85673	5.75452	5.75452	5.75452
ANK3	5.64648	6.31134	6.11882	5.74014	5.80391	6.2539	6.01945	5.86866	6.19428	6.09963	6.1595	5.67668	5.89628	5.86677	6.40539	6.42268	6.04871	5.52797	6.37331	7.07016	6.98205	7.46422	7.36359	7.21671	6.87357	6.67998	6.67953	7.32873	6.9326	6.94187	6.73489	7.57634	6.99923	7.0508	7.14756	7.11641	7.14659	7.21351	5.33463	5.96112	6.82851	6.81147	7.53248	7.14511	5.53181	4.74958	4.00311	4.00311	4.00311
ANKAR	3.55757	3.06463	3.02997	3.37626	2.96842	2.84447	2.97509	2.96029	3.04338	3.1092	3.04506	2.90589	3.01885	3.0521	3.18803	3.0071	3.09433	3.11229	3.66961	3.76138	3.77251	3.82501	3.69258	3.76639	3.78764	3.5577	3.59935	3.94443	3.55274	3.57964	3.60752	3.76073	3.75091	3.52201	3.84208	3.75728	3.91699	3.90854	4.07271	3.57043	3.54942	3.53293	3.60908	3.59681	4.78016	5.46368	5.54764	5.54764	5.54764
ANKDD1A	5.81634	5.57481	6.47682	5.98924	5.77112	4.77286	6.57509	5.93594	5.7783	5.85066	6.65993	5.88387	5.96007	6.28692	6.63637	6.35595	5.7215	6.65946	5.87981	5.65982	7.02014	6.20628	7.52374	7.04686	6.9249	6.32858	6.62651	7.41254	5.79544	6.50911	6.62787	5.70135	6.89413	5.77114	7.13526	7.04761	6.30682	5.68508	6.95289	7.25557	6.94174	7.26358	6.76103	5.82004	6.28373	2.421	3.41092	3.41092	3.41092
ANKEF1	4.22575	4.51052	4.23967	4.84362	4.2367	4.08551	3.83457	4.24027	4.35647	4.41524	4.02911	4.14247	4.21773	4.37557	4.02008	4.42119	4.22075	4.36745	4.87958	5.09433	5.1082	5.55406	5.26378	5.16583	5.3938	5.26473	5.29372	5.49741	5.35829	5.32909	5.31761	5.46378	4.96001	5.29615	5.71901	5.28808	5.00059	5.31691	5.84273	4.99527	5.17865	5.02033	5.29724	5.16705	4.10776	4.28669	2.45681	2.45681	2.45681
ANKFN1	3.91862	3.89382	3.92366	3.88528	3.90833	3.87168	3.62981	3.91816	4.02949	3.67044	4.02727	4.00405	3.83757	3.81252	3.83449	3.72647	3.98171	3.95282	4.51463	4.50219	4.5384	4.47967	4.64946	4.50083	4.56241	4.44968	4.43463	4.40206	4.27652	4.59929	4.49561	4.5505	4.32747	4.4468	4.97563	4.55442	4.49531	4.39271	5.17518	4.38639	4.44174	4.52475	4.6762	4.63153	5.48276	3.51928	3.68231	3.68231	3.68231
ANKFY1	5.11923	5.15417	5.12353	5.03567	5.15817	5.02525	5.1515	5.19408	5.12551	4.92058	4.91004	5.3343	5.21825	5.11419	5.11687	5.15146	5.04761	5.28633	5.86855	5.78075	5.99085	5.91019	5.80221	5.77513	5.91059	5.90177	5.92198	5.91463	5.75746	5.84641	5.7721	5.82997	5.98051	5.72839	6.15985	5.85851	5.69435	5.98035	6.11766	5.90308	5.77156	5.96453	6.03377	5.88915	2.82243	5.6596	5.66916	5.66916	5.66916
ANKH	5.19142	5.14193	5.45017	5.4253	5.40009	5.32522	5.35767	5.36272	5.09019	5.15143	5.13794	5.03159	5.39174	5.22564	5.21524	5.32999	4.98568	5.18377	5.68063	5.84457	6.04205	6.05732	5.93233	5.82056	5.99202	5.79959	5.93286	6.09421	6.02934	5.97091	5.9316	5.86257	5.94143	5.86106	6.21433	6.115	5.82194	6.02717	5.79389	5.98488	5.99182	5.88795	6.22433	5.90837	6.36364	3.75083	4.82795	4.82795	4.82795
ANKHD1	6.30616	6.99351	6.72949	5.57063	6.87202	7.56378	7.59679	7.27127	6.77698	7.50086	7.48854	7.48109	7.10468	7.22896	7.05633	6.16607	6.90826	6.96376	7.27319	7.79569	8.14044	8.59361	8.5628	8.62272	6.94292	7.52595	7.63125	8.26991	8.07182	7.17219	7.29836	7.53074	7.8753	7.91461	7.59435	8.53739	8.76999	9.02007	6.28796	7.6919	7.57699	7.56537	7.7653	8.0831	7.4226	2.47011	6.61826	6.61826	6.61826
ANKIB1	6.80417	7.11473	7.28214	7.0807	7.15368	6.98899	6.87574	7.11465	6.92132	6.58708	6.85598	6.32178	7.09235	6.90805	7.03387	7.05676	7.01784	7.0593	7.49921	7.58102	7.69252	8.04189	7.8767	7.68217	7.67676	7.76206	7.6767	8.12207	8.22555	7.96661	7.61221	7.86694	7.81754	7.62497	8.41459	7.74368	8.13517	7.65045	5.60345	7.87058	7.89214	7.78283	7.83294	7.61205	4.57806	2.84013	4.17023	4.17023	4.17023
ANKLE1	2.98623	2.85039	2.78238	2.76544	2.83064	3.22934	2.88958	3.17912	2.90659	2.66291	2.89587	3.07184	2.73072	2.7054	2.96404	2.78651	2.83172	3.31819	3.47141	3.62354	3.69612	3.91579	3.59865	3.79918	3.84765	3.82289	3.52328	3.96055	3.65958	3.49467	3.65506	3.73182	3.63676	3.45154	4.10318	3.51986	3.68623	3.66112	3.97358	4.03391	3.52596	3.69612	3.58257	3.93062	2.43779	2.92069	9.80827	9.80827	9.80827
ANKLE2	5.80661	5.59084	5.65797	5.60482	5.54864	5.76036	5.6889	5.57983	5.45937	5.64809	5.52799	5.15821	5.41715	5.42632	5.46558	5.68161	5.22596	5.47655	6.26066	6.1339	6.33051	6.72953	6.69028	6.50513	6.07831	6.41383	6.48275	6.58444	6.331	6.31434	6.33475	6.57754	6.45455	6.39696	7.24907	6.27312	6.60534	6.41974	6.25463	6.52258	6.33744	6.3487	6.71515	6.52325	3.47638	3.04213	2.57117	2.57117	2.57117
ANKMY1	4.26566	4.15082	4.1267	4.13701	4.01296	4.08524	4.04632	3.9389	4.38315	4.11554	4.20079	4.35645	4.05816	4.08182	4.09578	4.14066	4.10224	4.1344	4.52047	4.66159	4.54575	4.58382	4.63905	4.63823	4.64323	4.5153	4.68455	4.68842	4.5489	4.60806	4.47314	4.50371	4.54407	4.59121	4.74712	4.39325	4.6292	4.86183	4.63309	4.69022	4.48232	4.58328	4.67104	4.6232	4.91936	4.04143	5.8598	5.8598	5.8598
ANKMY2	8.17662	8.53658	8.24799	8.72134	8.02349	8.22885	8.37418	7.94394	8.04159	8.91874	7.88781	8.65646	8.03716	8.5148	8.2934	8.27958	7.81237	8.17388	8.77708	8.81153	9.41113	9.54265	8.98676	8.95795	8.58743	8.90537	9.18675	9.21791	9.14009	8.98962	9.17704	8.85832	9.22669	8.7455	9.67084	9.38721	8.76173	8.95056	6.15407	8.92327	9.10475	8.81065	9.18287	8.79666	8.58383	6.9188	8.47921	8.47921	8.47921
ANKRA2	6.93903	7.45141	7.38948	8.31587	7.49878	7.48699	7.23111	7.44646	7.2588	7.31064	7.54729	6.82198	7.44723	7.49463	7.40934	7.83974	7.57277	7.48949	7.874	8.20166	8.56158	8.58576	8.44228	8.24015	8.51404	8.41261	8.21951	8.60697	8.60109	8.72355	8.57286	8.2264	8.18335	8.21294	8.93993	8.22123	8.4946	7.93115	6.51317	8.47776	8.23124	7.86752	8.76723	8.19381	4.84842	6.56357	4.06108	4.06108	4.06108
ANKRD1	2.86703	2.78699	2.81938	2.63878	2.7302	2.81183	2.58454	2.7232	2.84586	2.76747	2.49458	2.63457	2.6995	2.89832	2.72504	2.60868	2.95011	2.80947	3.33391	3.41806	3.44867	3.15517	3.49914	3.37413	3.3866	3.43303	3.41808	3.45476	3.16425	3.24463	3.46114	3.37119	3.36146	3.33391	3.24593	3.42138	3.33369	3.62278	3.87731	3.21116	3.34213	3.16043	3.30709	3.26802	2.75261	9.25553	3.95015	3.95015	3.95015
ANKRD10	6.11142	6.14252	6.21684	6.39329	6.17721	6.23504	5.80136	6.23199	5.84436	6.15733	6.03584	6.04135	6.21499	5.90969	5.85223	5.93905	5.89196	6.05433	6.54237	6.65758	6.63444	7.07944	7.03288	7.05575	6.77467	6.82448	6.73485	7.15485	6.98299	6.80795	6.84137	6.79924	6.78125	6.62655	7.53544	6.76213	7.054	6.93753	6.39439	6.55857	6.7239	6.85612	6.92751	6.85751	5.03061	3.43969	3.44984	3.44984	3.44984
ANKRD10-IT1	8.08644	8.20127	8.53514	5.59651	8.43202	9.0089	8.65269	8.34353	8.21581	8.97667	8.29415	8.54906	8.51422	8.42303	8.47827	7.35458	8.13613	8.18956	8.69063	9.185	9.03165	9.05646	9.81275	9.61553	8.40195	9.13066	8.83832	9.52337	8.96153	8.00253	8.81727	9.01759	8.87414	9.20843	9.05118	9.12796	9.00883	9.19568	8.51297	9.08586	9.00868	9.26494	8.96432	9.62438	6.60215	3.90065	1.75894	1.75894	1.75894
ANKRD11	6.61085	7.17951	7.07967	6.04867	7.18625	7.47175	7.47722	7.13906	7.29406	7.2161	7.45239	7.15295	7.12177	7.32463	7.31518	6.87307	7.47689	7.1303	7.62227	7.83939	7.90209	7.94073	7.88092	7.99615	7.53833	7.48868	7.61213	7.80132	7.81789	7.89045	7.76071	7.65989	7.96174	7.7901	8.25229	8.34956	8.19009	8.15778	6.88619	7.75044	7.71023	7.82867	7.92824	7.77722	3.7566	3.47255	2.71053	2.71053	2.71053
ANKRD12	9.60866	9.69672	9.37922	9.34479	9.73593	9.61715	9.57026	9.68904	9.22827	9.89837	9.77541	9.5525	9.239	9.21135	9.43345	9.45435	9.33529	9.44932	9.43978	9.90781	9.94575	10.4597	10.3736	10.2228	10.0449	9.9128	10.009	10.4816	10.1626	10.3368	10.103	9.77895	9.9958	9.73324	10.4263	10.2938	10.3224	10.2455	8.94333	9.87453	9.69869	9.71499	10.2844	10.1172	6.57818	4.4949	4.4117	4.4117	4.4117
ANKRD13A	7.84286	8.15986	7.76028	7.36928	7.96448	8.09811	7.94879	8.01746	7.77752	7.49861	7.59288	7.25826	7.96647	8.1244	8.12318	7.8688	7.87797	7.91088	8.70204	8.85128	9.00435	9.27287	9.28427	9.08817	9.00711	8.64208	8.81666	9.31179	8.84779	8.69062	9.14844	9.08976	8.86607	8.76007	8.69341	9.08451	9.38117	8.78591	8.92671	8.66717	8.78882	8.99774	9.16623	9.01343	4.44573	2.67816	4.39824	4.39824	4.39824
ANKRD13B	4.86022	4.62183	4.64665	4.92271	4.68111	4.90014	4.53999	4.93673	4.96747	5.12611	4.9639	4.86718	4.78968	4.69822	4.60905	4.76323	4.82273	4.94898	4.64055	4.97353	4.70119	4.59876	4.9222	4.75195	4.48907	4.74213	4.59564	4.62887	4.438	4.78214	4.64396	4.62109	4.9273	4.29356	5.39034	5.00136	4.67062	5.0698	5.17239	4.76019	4.78847	4.45085	4.65893	4.42255	6.77126	5.37141	2.9307	2.9307	2.9307
ANKRD13C	5.18311	5.04713	5.09344	5.86334	5.23915	4.84717	4.9557	5.22949	4.9655	4.92668	5.136	4.99282	4.89245	5.12329	5.10567	5.57431	5.02058	4.59191	5.88876	6.1011	6.17627	6.26321	5.82709	5.7573	5.70369	5.93598	6.11826	6.37597	6.53725	6.42938	6.17639	6.0623	6.22484	6.07238	6.1937	6.12602	6.45833	5.5774	4.62302	6.11115	6.19064	5.95341	6.30806	6.06661	4.62806	3.84614	4.87071	4.87071	4.87071
ANKRD13D	5.34417	5.87872	5.61588	4.91915	5.84038	5.95385	5.73617	5.75757	5.55791	5.30587	5.45993	5.51577	5.62744	5.63186	5.70251	5.22873	5.43839	5.88932	6.13744	6.15142	6.32196	6.47102	6.04216	6.22479	6.02895	6.00392	6.35579	6.43774	6.42124	6.16571	6.25719	6.23546	6.14749	6.22677	6.9391	6.32868	6.30837	6.4524	5.50837	6.5099	6.06117	6.36433	6.52837	6.43687	3.20805	3.70475	4.5859	4.5859	4.5859
ANKRD16	3.74348	3.93129	3.92548	3.71933	3.76046	3.92508	3.84067	3.83493	4.04726	3.85367	3.94072	3.94786	4.01855	4.89213	3.84165	4.35358	3.65465	3.99157	4.77943	5.0408	4.85156	4.55806	4.27974	4.64555	4.46995	4.21343	4.85315	4.76695	4.54024	4.55793	4.88599	4.58602	4.6403	4.80181	5.08581	4.38687	5.07253	4.45543	5.6344	4.6599	4.89116	5.77265	4.82686	4.70612	4.82193	4.6152	6.09579	6.09579	6.09579
ANKRD17	8.09833	8.27375	8.19251	7.9246	8.41423	8.28628	8.01313	8.51905	7.90773	7.71563	7.77973	6.47167	8.17806	7.97546	8.11092	7.91374	7.92077	7.91635	8.62416	8.7243	8.84857	9.16448	8.84492	9.07459	8.7231	8.8925	9.01106	9.04873	9.05423	8.91366	8.8427	8.8944	8.9072	8.87683	9.51601	9.24022	9.08985	9.08736	6.34263	8.58612	8.91163	8.91272	8.84372	8.96931	8.14403	6.77717	6.02657	6.02657	6.02657
ANKRD18A	3.33014	3.77508	3.43205	3.27339	3.41011	3.34367	3.46643	3.29819	3.20733	3.18246	3.34679	3.55816	3.24117	3.41568	3.33469	3.30135	3.1347	2.95731	3.66106	4.0261	3.90808	3.91724	3.76551	3.87579	3.6682	3.66663	3.88388	4.17939	4.38739	3.94988	3.91015	3.8309	4.00759	3.96489	4.12592	4.56567	4.30242	5.0288	4.26248	4.31435	4.09743	4.08476	4.28547	4.31166	3.79115	1.93089	2.47766	2.47766	2.47766
ANKRD18B	3.37475	3.17167	3.4489	3.38093	3.41051	3.04007	3.39829	3.07638	3.62529	3.6329	3.66057	3.70466	3.47024	3.42483	3.44637	3.38806	3.42702	3.44565	4.5893	4.36442	4.71289	4.41232	4.77629	4.93057	4.59643	4.86333	4.55192	4.10937	4.36007	4.25526	4.30557	4.24333	4.62089	4.57884	4.55009	4.62419	4.18463	4.74877	4.50176	4.3097	4.53809	4.56758	4.45097	4.38753	2.36327	1.95772	2.76833	2.76833	2.76833
ANKRD19P	5.3081	5.07167	4.46084	5.36605	5.06646	4.80267	5.10134	4.52347	4.57602	5.26321	5.22938	5.46375	4.80384	4.67413	4.63212	4.89454	4.99163	5.50115	5.63209	5.68596	5.73583	5.82425	5.93634	5.48127	5.76172	5.75476	5.8084	5.71457	5.48323	5.70935	5.78236	5.74421	5.80214	5.62015	6.31731	6.03027	6.16187	5.93816	6.72793	5.71457	5.76981	5.44073	5.79097	5.89406	7.92605	5.24485	2.57786	2.57786	2.57786
ANKRD2	3.58777	3.71334	3.36027	3.53231	3.49241	3.85645	3.68676	3.37577	3.51119	3.96332	3.51788	3.44565	3.61688	3.49241	3.42888	3.32092	3.68003	3.25642	4.49807	4.72957	4.40448	4.29087	3.94343	4.11661	4.09722	4.26059	4.65787	4.45082	4.27242	4.33013	4.32585	4.52614	4.46615	4.34857	5.11618	4.6088	4.3788	4.91211	4.65115	4.59292	4.55872	4.45987	4.58294	4.34817	6.41308	8.31067	2.12441	2.12441	2.12441
ANKRD20A11P	6.26263	6.42275	5.87042	5.50213	6.21087	7.29498	6.34079	6.03007	6.54216	6.51291	6.31185	6.42955	6.40603	6.73948	6.59031	6.04509	6.83302	6.09191	7.99119	7.26807	7.23883	6.95472	7.64939	7.23114	7.15202	6.83744	7.31418	7.72617	7.02902	7.09033	6.9089	7.21163	7.15997	6.90646	7.98652	6.96751	7.5455	7.91645	6.74606	7.55927	6.98902	7.9283	7.29818	7.55532	1.9176	3.49193	3.0491	3.0491	3.0491
ANKRD20A12P	3.90099	3.58192	3.69736	3.59701	3.554	3.86935	3.59021	3.56213	4.06374	4.00253	3.98721	4.12527	3.71216	3.55718	3.80894	3.83458	3.99517	3.82422	4.18942	4.01241	3.86384	4.09004	4.253	4.14619	4.03534	3.9598	4.1792	3.87094	3.66464	4.00236	4.03176	3.87235	4.07834	4.12242	4.16897	4.11513	4.10414	4.10331	4.49752	4.08229	3.99633	4.06685	3.96872	3.91642	4.08411	5.56889	5.58488	5.58488	5.58488
ANKRD22	4.26799	4.09475	4.94795	4.27771	4.14826	4.30509	4.20608	3.91719	4.19025	3.98708	4.20973	4.07417	4.25756	4.1238	4.17095	4.04806	4.11872	4.2208	4.58293	4.67536	4.83578	4.13438	4.37532	5.19935	4.44639	4.75867	4.56809	4.30445	4.33292	4.4898	4.58674	4.38102	4.39396	4.62328	4.45845	4.30381	4.22882	4.8097	5.22258	4.4889	4.53637	4.29009	4.34826	4.59157	5.49792	4.3427	2.48342	2.48342	2.48342
ANKRD23	4.79992	5.97918	5.37732	4.94917	5.64104	5.62299	6.24258	5.07242	5.44834	5.22392	5.37732	5.16715	5.44689	6.09638	5.25466	5.3273	5.01224	5.81855	5.79034	5.96437	6.42463	6.04346	5.70805	5.90908	5.36387	5.50757	6.04715	6.34562	6.55149	5.72417	6.2133	5.88289	5.99667	5.71646	5.9909	6.37644	6.30885	6.81631	5.98794	5.28262	5.24331	5.93041	6.19904	6.00243	6.18478	3.27877	4.51987	4.51987	4.51987
ANKRD24	4.05565	4.04833	4.212	4.0524	4.10154	4.35952	4.22707	4.17428	4.35773	4.40112	4.3114	4.48047	4.1096	4.2909	4.08262	4.03963	4.44064	4.23174	4.64059	4.6914	4.59557	4.53972	4.74386	4.94122	4.96402	4.70962	4.60245	4.58244	4.58025	4.55032	4.62134	4.76271	4.65795	4.77464	4.97946	4.6118	4.61774	4.49901	5.30857	4.41998	4.55672	4.68975	4.63852	4.73588	3.9906	6.01468	9.10143	9.10143	9.10143
ANKRD26	3.21205	3.50348	3.9712	3.97731	3.96758	3.82149	3.71101	4.35934	3.92319	3.51494	3.63554	3.83675	3.94657	3.91869	3.72685	4.12787	3.45372	3.72122	4.48492	4.49183	4.72515	4.45532	4.19071	4.19509	4.20325	4.22964	4.62672	4.18982	4.82345	4.84288	4.82284	4.53155	4.56958	4.61672	4.56814	4.35388	4.81491	5.01167	4.13841	4.75887	4.48693	4.49959	4.48897	4.96813	4.14132	9.34613	6.24347	6.24347	6.24347
ANKRD26P3	3.21154	3.28838	2.95653	3.59237	3.24661	3.01182	3.34133	3.28789	3.08982	3.38104	3.24315	3.21656	3.31662	3.13922	2.87837	3.09092	3.09861	3.04323	3.83437	3.94051	4.06837	3.64506	4.14883	4.04998	4.18414	4.00495	3.7477	4.08572	3.71435	4.10303	3.85198	3.95765	3.86667	3.81003	4.16847	3.80999	3.7883	3.96466	3.78019	4.16894	3.77846	3.80541	3.97485	4.08061	2.48669	5.389	3.46202	3.46202	3.46202
ANKRD27	7.87777	8.75816	8.30987	8.78504	8.46668	8.82394	8.53481	8.41025	8.00223	9.01976	8.26294	7.55045	7.8868	8.68188	8.33123	8.63513	7.91912	8.43011	8.92306	9.28274	9.14637	9.73109	9.28933	9.3973	9.46382	9.05607	9.20947	9.66254	9.59241	9.07186	9.26869	9.30787	9.38793	9.03287	9.55185	9.16724	9.02841	9.20851	9.15992	9.18769	9.15745	9.08107	9.60315	9.42808	2.74372	2.76861	5.35583	5.35583	5.35583
ANKRD28	5.97709	6.25314	5.88242	5.87078	6.12429	6.05833	5.89198	6.11381	6.03298	6.22236	6.10717	5.13657	5.73564	6.37166	6.15754	5.89579	6.314	5.63813	6.45571	6.72157	6.92215	7.17464	7.13043	6.66863	6.83943	6.56481	6.67673	7.03808	7.1433	7.17754	6.84994	6.57227	6.95137	6.70451	7.48398	7.5056	7.45541	7.05891	3.82589	6.53448	6.65772	6.9539	7.16837	6.66806	4.58324	3.94566	3.02039	3.02039	3.02039
ANKRD29	2.795	2.6828	2.43347	2.66183	2.48988	2.3794	2.53243	2.72161	2.54522	2.56001	2.53005	2.62825	2.71243	2.8526	2.6635	2.69757	2.5168	2.51018	2.89936	3.18304	3.09823	2.91341	2.91726	2.8686	2.87064	2.91825	3.03322	2.97436	3.0148	3.03565	2.97867	3.03538	3.0886	3.12609	3.05435	2.97627	2.93967	3.48507	3.22282	3.0079	3.03277	3.00932	3.19561	2.9964	5.41187	3.95243	3.1691	3.1691	3.1691
ANKRD30A	2.82367	2.80026	2.76942	2.83799	2.92656	2.69799	2.77035	2.59655	2.92186	3.27506	2.74387	3.50831	2.83581	2.86563	2.71616	2.82821	3.03849	3.07762	3.33996	3.3511	3.4292	3.21444	3.50452	3.38357	3.26696	3.2891	3.38455	3.38396	3.26765	3.26446	3.32448	3.20897	3.34965	3.43614	3.62001	3.38167	3.43394	3.59978	3.83944	3.67972	3.30126	3.39856	3.55716	3.49682	3.95389	5.19795	5.50606	5.50606	5.50606
ANKRD30B	2.55415	2.45646	2.35595	2.53635	2.4086	2.39467	2.35824	2.27759	2.54116	2.53154	2.79887	2.60083	2.39772	2.43506	2.40892	2.32969	2.67257	2.56312	2.82684	2.92805	2.89838	2.98924	3.19601	3.53	3.46781	3.22472	2.8042	3.00056	2.87096	2.74118	2.7393	2.95764	2.88982	2.86402	3.08054	2.78713	2.84292	2.87723	3.23901	2.87794	2.86762	2.85633	2.83856	2.91681	1.88467	3.91985	5.61732	5.61732	5.61732
ANKRD30BP2	3.25948	2.62374	2.73102	2.92696	2.90993	2.82042	2.84145	2.58592	2.8966	2.87101	2.76766	2.90476	2.74489	3.18338	2.93095	3.01545	3.01548	3.05086	3.78888	3.69992	3.92609	3.87035	3.90012	3.78491	3.79888	3.76033	3.82496	3.77891	3.67492	3.76401	3.73615	3.89653	3.76649	3.6759	3.8501	3.78608	3.88057	3.88691	4.62105	3.98833	3.68911	3.73739	3.86596	3.80499	8.84905	3.90995	4.5609	4.5609	4.5609
ANKRD30BP3	3.00066	2.96108	2.84783	2.93252	2.742	2.66023	2.85869	2.61014	3.01626	3.04885	2.88955	2.88717	2.88604	2.80325	2.87903	2.81851	2.87494	2.90213	3.44895	3.53642	3.53281	3.48201	3.53132	3.50878	3.67277	3.50327	3.47735	3.35106	3.31928	3.4711	3.56776	3.53998	3.52986	3.53349	3.69113	3.55676	3.43241	3.67172	3.78504	3.46099	3.43876	3.52078	3.55968	3.48563	4.54826	7.84548	3.31203	3.31203	3.31203
ANKRD31	3.20273	3.2082	3.19343	3.20432	3.00895	3.05231	2.90903	2.88993	3.23041	3.05348	2.98879	3.12203	3.50165	2.93617	2.96399	3.09186	3.11825	3.12893	3.76195	3.64145	3.70306	3.58002	3.49571	3.53482	3.64282	3.48862	3.48409	3.58829	3.42575	3.61464	3.55572	3.80764	3.46177	3.6388	3.62815	3.55778	3.54185	3.70691	3.64376	3.4406	3.62902	3.77037	3.6388	3.59109	4.8301	6.01581	1.96321	1.96321	1.96321
ANKRD32	4.35999	4.72137	4.74357	4.6904	4.8892	4.38261	4.63502	5.00751	4.57446	4.32781	5.12415	3.7447	4.68428	5.35732	5.15123	4.82997	4.63399	4.68464	5.50174	5.21565	5.70331	6.19672	5.77804	5.30123	5.54523	5.43432	5.78653	5.73095	6.03084	5.70954	6.17576	5.87781	5.70129	5.62576	6.0999	5.93869	5.52748	5.51419	3.45018	5.64115	5.03664	5.67331	5.70931	5.42867	4.54633	2.69127	3.41765	3.41765	3.41765
ANKRD33	3.48676	3.22142	3.23797	3.21748	3.16403	3.43025	3.24582	3.27726	3.41913	3.41248	3.25769	3.48142	3.41248	3.3473	3.42586	3.44378	3.38413	3.59497	3.84801	3.73113	3.67942	3.73113	4.17436	3.78378	4.08507	4.25009	3.56577	3.53385	3.50246	3.56926	3.71878	3.74129	3.76565	3.64285	3.88518	3.77922	3.73504	3.93927	4.0398	3.50284	3.62117	3.76374	3.89897	3.63676	2.34176	3.03271	2.69618	2.69618	2.69618
ANKRD33B	4.39921	4.92333	5.05775	4.67848	5.20758	4.97138	5.23057	5.02441	5.15605	5.36114	4.93144	4.79255	5.09996	4.87694	5.33196	5.09417	4.96083	4.79425	5.3121	5.83354	4.97166	5.9089	5.19122	5.13777	5.76015	5.22278	5.55648	5.19122	5.62447	5.21186	5.6084	5.44018	5.76744	5.88811	5.54713	5.48244	5.67005	5.09394	5.26885	5.38811	6.17226	6.08716	5.27978	5.75072	4.85118	4.52055	4.11119	4.11119	4.11119
ANKRD34A	4.34364	4.19081	3.7137	4.15626	4.16539	4.21801	4.29199	4.09818	4.22277	3.948	4.14784	4.31403	4.15615	4.18627	4.51185	4.31165	3.85583	4.19125	5.29222	5.49956	5.24653	5.04076	5.07428	4.95928	5.62818	5.2678	5.1675	4.86588	5.12141	5.18931	5.33304	5.38285	5.40377	5.40884	5.32137	5.3194	5.24417	5.66852	5.78629	4.77315	5.13167	5.14625	5.24062	5.15398	1.81368	2.10293	2.66078	2.66078	2.66078
ANKRD34C	2.72106	2.78777	2.6615	2.75666	2.79783	2.70127	2.71928	2.67211	2.81942	2.95891	2.77677	2.79021	2.71209	2.8285	2.71695	2.8545	3.28068	2.77855	3.35736	3.45224	3.36011	3.34648	3.24638	3.55927	3.27407	3.08582	3.1169	3.34689	3.3142	3.28264	3.15804	3.31491	3.4273	3.31179	3.21632	3.33383	3.37242	3.41343	3.61168	3.28234	3.20673	3.30684	3.23759	3.32997	1.96273	1.80066	8.98632	8.98632	8.98632
ANKRD35	4.2746	4.82727	4.60823	4.87307	4.4329	4.2746	4.19414	4.21186	4.49523	4.54635	4.7019	4.49122	4.33543	4.38953	4.43568	4.43604	4.49677	4.58765	4.79284	4.86298	4.92045	4.63349	4.53281	4.21007	4.49536	4.49738	4.91569	4.81292	4.95491	4.29198	4.57269	4.44366	4.71976	4.5763	4.78641	5.05831	4.59793	4.26339	4.75177	4.25924	4.27707	4.53948	4.72489	4.72977	4.23221	4.54362	2.89587	2.89587	2.89587
ANKRD36	5.62552	5.66516	5.42482	5.20114	5.72262	5.63332	5.9267	5.72983	6.00982	6.00538	6.00643	5.64956	5.45879	6.22199	6.23356	5.991	6.34047	5.72059	6.94712	7.28767	7.55037	7.32152	7.08241	6.89318	6.73206	6.52994	7.00517	7.08097	7.42836	7.12405	7.39893	6.6727	7.21893	7.07503	7.30205	7.61686	7.16334	7.7705	6.13028	7.18559	7.06545	7.22023	7.73046	7.302	2.33421	5.81566	5.11593	5.11593	5.11593
ANKRD36B	9.49937	9.80464	9.75179	8.31634	9.81518	10.0435	10.4034	9.9487	10.2187	9.7158	10.0752	9.68837	9.94407	10.2472	10.6113	9.76008	10.3598	9.84671	10.3593	10.6016	10.7526	10.7278	10.7445	10.5308	10.3914	9.75894	10.6681	10.5807	10.8447	10.5773	11.0053	10.0562	10.9689	10.5114	10.743	11.3356	10.9298	11.7874	8.23093	10.7853	10.2148	11.0993	10.9506	10.7154	3.70531	3.77758	2.29511	2.29511	2.29511
ANKRD36BP2	3.41872	3.06996	3.04495	3.27722	3.05446	3.13643	3.16398	3.0618	5.12501	3.25425	3.16188	3.26035	3.2128	3.25427	3.11586	3.09349	3.17576	2.98016	5.94668	6.37068	5.7762	6.29862	6.33658	5.5403	6.29633	5.80984	5.14689	6.36877	3.55306	4.32995	6.41668	6.25858	5.93103	6.16875	5.68294	5.24342	6.8113	6.16607	3.46864	3.92998	6.56918	7.07195	3.9686	5.86002	2.52023	4.92912	6.22167	6.22167	6.22167
ANKRD36C	3.37786	3.0688	3.44245	3.30699	2.79544	3.2124	3.45265	2.95007	3.376	3.53622	3.63715	3.11128	3.24619	3.38435	3.59336	3.51389	3.69854	2.80838	5.17487	4.91737	4.70716	5.36138	5.24069	5.13043	4.60768	4.58404	4.6	4.9155	4.96538	4.75299	4.35129	5.31084	5.25309	4.67201	4.9894	5.05787	5.16898	4.85087	5.11222	4.58599	4.96276	5.13907	4.85848	4.95114	9.14596	4.79246	3.3001	3.3001	3.3001
ANKRD37	4.68816	4.38723	4.51813	4.65535	4.99995	4.30889	4.30864	4.81961	4.30508	4.20636	4.13162	4.86882	4.47187	4.15587	4.604	4.40482	4.26533	4.73062	5.02503	5.18092	5.12108	5.15438	4.72585	5.02674	5.06166	5.31498	4.94885	4.85926	5.38319	5.08778	5.36822	5.0471	4.96981	5.15108	5.04394	5.091	5.15479	5.26475	5.27536	5.66285	5.19678	4.86284	5.09673	4.89868	5.52862	2.38991	4.82159	4.82159	4.82159
ANKRD39	3.5801	4.86888	4.60813	4.06357	4.70367	4.67517	4.76868	4.73692	4.84906	3.97315	5.03781	3.44565	4.69569	5.19996	4.82405	5.20223	4.74107	4.52616	6.29277	6.39059	6.72306	6.24171	6.08361	6.02113	5.91685	6.00213	6.21092	5.9857	6.07829	6.09753	6.11818	6.29985	6.09613	6.13447	6.85049	6.03506	6.03086	5.2962	4.89927	6.3706	6.27103	6.77203	6.53679	6.07829	3.06457	2.30192	2.94847	2.94847	2.94847
ANKRD40	5.43405	5.26423	5.25314	5.38702	5.37509	4.74049	5.06256	5.38183	4.80369	4.77617	5.02495	5.19274	5.22151	5.25218	5.25879	4.92274	5.18037	5.4197	5.82057	5.96161	6.26988	5.97255	5.87124	5.8523	5.79971	5.88948	6.11669	6.03449	6.1293	5.96183	5.96084	6.01759	5.7417	6.01378	6.10776	5.78959	5.90586	6.29773	6.38492	6.46747	5.71434	5.8025	6.06902	5.99819	9.07605	4.63502	6.12995	6.12995	6.12995
ANKRD44	6.69148	7.05319	6.99244	7.09366	6.7206	6.81333	6.75711	6.95037	6.77833	7.34732	7.20428	6.28222	6.88078	7.0978	7.07371	6.86551	7.10552	6.87341	7.62823	7.6234	7.67477	8.49401	8.3685	8.31188	7.70701	7.94053	8.07493	8.40489	8.23957	7.82549	7.89787	7.79902	8.00043	7.82902	8.58199	7.8956	8.47675	7.48569	6.35227	7.83811	7.73403	7.93683	8.00298	7.86781	3.31593	4.30059	5.65507	5.65507	5.65507
ANKRD44-IT1	3.59758	3.11194	2.8559	2.79229	2.81977	3.0978	3.19169	2.84701	2.97125	3.15435	3.30942	3.01523	2.78923	3.06362	3.05709	3.09451	2.84904	3.00929	3.67694	3.82731	4.04212	3.98479	4.10507	4.55183	3.92506	3.87384	3.57998	3.57797	3.80178	3.9751	3.99172	3.76565	3.73326	3.80479	3.71868	4.12833	3.95021	4.52514	3.96037	3.47287	3.31806	3.72962	3.70611	3.8322	4.12124	4.04518	5.30437	5.30437	5.30437
ANKRD45	2.66156	2.84704	2.63464	2.66207	2.78528	2.85949	2.73217	2.54935	2.66625	2.82193	2.91255	2.74993	2.74487	2.6367	2.71498	2.85735	2.8279	2.54582	3.06321	3.05763	3.18349	3.1117	3.16522	3.16189	3.17683	3.11898	3.2094	3.10382	3.32343	3.11898	3.30838	3.10392	3.2757	3.10523	3.5276	3.11042	2.97099	3.21224	3.57303	3.132	3.14487	3.22053	3.07085	3.24033	4.13562	3.32254	6.04719	6.04719	6.04719
ANKRD46	5.79733	7.58016	7.10573	9.13469	7.95136	7.33943	7.19358	7.6258	6.23641	7.23067	6.38997	6.71457	7.18784	7.82964	7.53045	7.61385	6.40991	7.28994	7.72163	7.90669	8.1184	8.66706	7.63345	7.31243	8.31585	8.09164	8.32013	8.55411	8.64268	8.25131	8.76584	8.20197	7.70883	8.01201	8.09538	7.8022	7.90057	6.65995	8.54694	8.35115	8.14585	7.78621	8.27823	8.22092	5.59481	2.35666	4.52436	4.52436	4.52436
ANKRD49	8.66748	8.66783	8.58754	8.90478	8.90565	8.5744	8.7637	8.70783	8.58689	8.46078	8.58828	8.27631	8.53154	8.76738	8.96886	9.05887	8.60373	8.28273	9.02162	9.10963	9.3904	9.04092	9.04298	8.26487	9.00293	8.76337	9.42936	8.94561	9.31119	9.34302	9.51776	9.14712	9.15995	9.0569	9.32169	9.31495	9.18033	9.68696	9.18368	8.67173	9.03102	9.33827	9.38963	8.90767	4.50506	6.99273	8.88146	8.88146	8.88146
ANKRD50	4.85225	3.97716	4.65909	5.92331	4.59105	4.23725	4.11564	4.79374	3.75415	4.04445	3.47789	4.01613	4.24789	4.32561	3.91273	3.93733	3.91865	4.61766	4.56198	4.0004	4.11202	3.86898	3.85328	4.24316	4.21154	4.5127	4.07455	4.02525	4.84672	4.46967	4.82531	3.94281	3.93332	4.27523	4.17581	4.01614	3.80036	4.00789	4.62199	5.16363	4.39648	4.10709	3.97023	4.46588	4.3335	2.67769	2.89634	2.89634	2.89634
ANKRD52	6.43754	6.37115	6.31551	6.06388	6.34428	6.26336	6.37618	6.42462	5.96598	6.38353	6.07539	6.1776	6.40581	6.67167	6.23016	6.22452	6.37069	6.19204	6.65347	6.86607	6.99114	6.46867	6.23477	6.04933	6.32379	6.23954	6.88107	6.67811	6.71743	6.68972	6.73589	6.71525	6.77954	6.58075	6.41115	7.03528	6.4446	6.72223	6.16571	6.51672	6.67174	6.73786	6.67697	6.78878	3.5133	4.05489	2.05072	2.05072	2.05072
ANKRD53	4.33088	4.29638	4.43646	4.55253	4.30018	4.43018	4.36151	4.36961	4.60527	4.71881	4.54468	4.81377	4.31431	4.36595	4.29977	4.20453	4.44661	4.6743	4.90142	4.79585	4.80102	4.62861	4.57835	4.70073	5.09306	4.78805	4.74837	4.42734	4.50557	4.82542	4.76739	4.77057	4.94311	4.82973	5.04589	4.62119	4.69332	5.00174	5.18808	4.65243	4.75291	4.92618	4.62203	4.72277	4.64829	3.73693	7.32662	7.32662	7.32662
ANKRD54	3.99975	4.72055	4.31711	4.38926	4.30884	4.15765	4.37687	4.07803	4.25149	4.14556	4.165	4.07447	4.57528	4.42581	4.2865	4.71063	4.37516	4.25132	4.75413	5.03288	5.07645	4.91766	4.66328	4.78321	4.99496	4.76007	5.08061	4.62322	4.86882	4.89209	4.90734	4.90616	5.20419	4.94377	5.14633	4.73917	5.02758	4.59881	5.33127	4.92819	5.10222	5.04199	4.80672	4.75065	4.93103	5.68162	4.94288	4.94288	4.94288
ANKRD55	3.59726	4.20027	3.72389	4.27246	4.03209	3.69076	3.82441	4.47319	4.10955	3.01545	3.48688	3.14904	3.93547	3.57094	4.62224	4.56511	4.14313	3.34149	5.63979	4.98876	5.02405	5.94406	5.68371	5.9196	6.2178	5.5649	6.22535	6.17835	5.6703	5.6569	6.09602	5.81418	5.97576	5.71107	5.76797	6.43369	4.80975	6.81222	4.23493	3.78358	6.98663	5.40587	4.78406	6.93633	3.00774	2.26181	3.89739	3.89739	3.89739
ANKRD6	5.31814	4.75236	4.77687	5.54933	4.50925	4.28611	5.20779	4.63308	4.07444	3.6688	4.00498	4.12517	4.48552	4.03005	4.81047	4.7511	4.24418	4.393	4.88916	5.25787	5.97756	5.20926	5.0102	5.00812	5.10993	4.84262	5.6904	5.11049	5.85669	5.81612	5.41848	5.40066	5.36785	5.37875	5.29798	5.89773	5.43347	5.39663	4.52992	6.23414	5.60754	5.11355	5.41533	5.73747	3.95681	2.29571	2.41495	2.41495	2.41495
ANKRD60	3.69036	3.42623	3.6368	3.658	3.19175	3.39459	3.26199	3.22853	3.9864	3.44761	3.5159	3.77752	3.42496	3.34892	3.49393	3.38825	3.73903	4.05067	4.61202	4.83886	4.16152	4.10511	4.74172	5.09729	5.30385	5.40589	4.72199	4.28336	4.47095	4.56184	4.24028	4.46565	4.44834	4.726	4.73498	4.7074	4.45484	4.60677	5.27294	4.32596	4.53659	4.74941	4.49275	4.41714	5.60991	7.02937	4.20284	4.20284	4.20284
ANKRD65	3.93258	3.96888	3.96485	3.94906	3.87665	3.84551	4.00059	3.9552	4.18914	3.97849	4.10596	4.26872	4.14838	3.96313	3.97708	4.07158	4.10035	4.20762	4.21557	4.4382	4.26114	4.25338	4.27685	4.28666	4.3152	4.33074	4.33955	4.10702	4.09575	4.10996	4.27965	4.18854	4.24113	4.33296	4.16787	4.14851	4.22046	4.33721	4.48519	4.26206	4.17797	4.20943	4.03416	4.32312	3.62411	5.88809	8.28791	8.28791	8.28791
ANKRD7	2.78935	2.53884	2.43667	2.76153	2.56645	2.50949	2.72233	2.41065	2.41406	2.61302	2.67626	2.57308	2.53345	3.07288	2.40026	2.56922	2.45034	2.42742	2.81475	3.06567	2.88747	3.17571	2.99548	2.90078	2.82426	2.94263	3.10054	3.07102	2.94034	3.02603	3.0188	3.12606	2.90078	2.95295	2.98005	3.07027	3.1056	3.45539	3.61092	2.98676	3.00281	3.2226	2.8971	3.04274	4.04455	2.26507	5.00491	5.00491	5.00491
ANKRD9	4.88567	4.95752	4.72414	4.59811	5.14941	4.66982	4.64395	4.68937	4.47539	4.89218	4.72702	5.16743	4.7606	4.6136	4.66734	4.50865	4.81198	4.61056	4.44614	4.6448	4.93488	4.71106	4.30789	4.60166	4.32893	4.5088	4.5903	4.54726	4.98357	4.83849	4.80965	4.35562	4.56127	4.70465	5.02116	4.35658	4.7853	4.4625	5.87076	5.24485	4.70921	4.39862	4.55243	4.64803	2.5463	2.17392	5.4127	5.4127	5.4127
ANKS1A	7.6473	7.876	8.01222	8.16941	8.39223	7.70522	7.42544	8.02628	7.35719	6.94729	7.85183	8.22623	8.38427	7.89687	7.88838	7.3273	7.79811	8.5421	8.09401	7.86015	8.36	8.3353	7.71254	7.92695	7.81525	7.97443	8.43244	8.1917	8.78168	8.73213	8.82873	8.31555	8.21459	8.26848	8.08305	8.75109	7.92269	8.80466	9.46191	9.42993	8.58668	7.99457	8.49069	8.4657	6.3819	3.90234	4.9817	4.9817	4.9817
ANKS1B	3.13935	3.02213	2.92631	2.95538	2.90274	3.12876	2.99091	2.97774	3.03008	3.02198	2.9045	2.91793	2.92439	3.08971	2.9471	3.03865	3.15864	2.99792	3.65049	3.5393	3.746	3.55616	3.58811	3.61794	3.68604	3.56016	3.68731	3.48878	3.5777	3.55543	3.53822	3.56939	3.68122	3.38292	3.65253	3.64431	3.68299	3.46748	3.77523	3.60681	3.62293	3.63575	3.64989	3.53747	4.80606	4.22114	4.10697	4.10697	4.10697
ANKS3	5.17884	5.94644	5.32167	5.12931	5.59019	5.88861	5.69758	5.62949	5.59319	5.90179	5.90909	5.59856	5.58618	5.56348	5.56342	5.15437	5.86035	5.52629	5.62568	5.78502	6.04156	6.27188	5.2732	5.80806	5.72302	5.46384	5.80931	5.76203	5.81071	5.79693	5.57485	5.65567	5.96811	5.77953	6.33063	5.98445	6.10799	5.57481	5.6568	5.95428	5.67921	5.90097	5.81814	5.82905	5.36528	2.04147	4.25361	4.25361	4.25361
ANKS4B	3.77733	3.41105	3.39691	3.33256	2.97627	3.43658	3.36422	2.94928	3.51014	3.48523	3.40902	3.70672	3.37476	3.38553	3.41245	3.34223	3.48048	3.35407	4.11453	4.31942	4.00851	3.90257	4.39426	4.20617	4.15612	4.25205	4.13142	3.92648	3.85308	3.92305	3.60061	4.11206	4.24494	4.06301	4.45504	4.12952	4.40405	4.21987	5.0802	4.22755	3.98466	3.93481	4.19741	3.91013	2.50331	2.77562	4.36339	4.36339	4.36339
ANKS6	4.65292	4.30307	4.14178	4.14981	4.24465	4.17156	4.13561	4.08172	4.22961	4.37045	4.45428	4.12051	4.21286	4.29234	4.23668	4.05773	4.35448	4.19869	4.40444	4.59633	4.76011	4.59559	4.55792	4.71845	4.55312	4.6437	4.48911	4.48747	4.48856	4.52913	4.48312	4.56923	4.5725	4.64766	4.85845	4.67713	4.66635	4.90606	4.97847	4.69379	4.49065	4.5137	4.62189	4.60029	4.68386	3.00142	6.14943	6.14943	6.14943
ANKUB1	3.29537	2.90528	2.93388	2.88402	2.77446	2.90078	2.9218	2.87107	2.99287	2.87227	2.86863	3.15611	3.03002	3.0885	2.75497	2.80074	2.99129	2.90167	3.35604	3.6103	3.2295	3.57889	3.47284	3.56466	3.43267	3.34563	3.58684	3.30675	3.19001	3.51049	3.47528	3.45668	3.51088	3.48693	3.58119	3.36461	3.33593	3.79006	3.99596	3.6254	3.42938	3.49811	3.47809	3.48126	4.58422	6.07527	3.91586	3.91586	3.91586
ANKZF1	6.45143	7.1542	6.81372	6.33654	6.69363	6.99084	7.23103	7.09343	6.51992	6.79721	6.72885	6.71314	6.70542	6.83334	6.76615	6.9954	6.96337	6.9151	7.43037	7.70821	7.76877	8.31535	7.37962	7.78206	7.63982	7.32574	7.8845	8.10493	7.59995	7.54778	7.64202	7.84128	7.4262	7.73115	8.26996	7.90807	7.63282	8.24728	7.53496	7.93606	7.62444	7.93487	8.17926	7.56637	6.61591	7.69198	4.11201	4.11201	4.11201
ANLN	2.97662	2.59388	2.81882	3.14242	3.59708	2.62605	2.81389	2.77338	2.61542	2.68324	2.72466	3.19318	2.63389	2.67448	2.61381	2.62603	2.61996	2.61816	3.91608	3.53873	3.34161	3.75642	4.34477	3.33259	3.31226	3.66175	3.60873	3.44443	3.34061	3.28386	3.9862	3.50002	3.63196	3.6259	3.94273	3.41374	4.34085	3.45238	3.52651	3.8779	3.97945	4.04177	3.04146	3.62226	4.21763	6.16355	5.2674	5.2674	5.2674
ANO1	3.49135	3.39428	3.51463	3.50632	3.40176	3.47591	3.46519	3.62327	3.51633	3.52392	3.63064	3.42275	3.55538	3.28599	3.37552	3.43414	3.52009	3.54039	3.84937	4.05339	3.92275	3.81377	3.99171	4.23275	4.15289	3.8686	3.89691	3.8052	3.79354	3.80737	3.88081	3.86769	3.92029	3.93659	4.18409	3.9393	3.854	4.07388	4.4578	3.85392	3.845	3.87086	3.93659	3.79506	5.38592	3.2755	4.32678	4.32678	4.32678
ANO10	5.85119	5.73772	5.65761	5.4177	5.66495	5.27135	5.65813	5.2781	4.98616	5.60171	5.42672	5.2394	5.79018	5.7141	5.57678	5.09774	5.68416	5.61571	6.16029	6.30904	6.41751	5.96567	6.15501	6.13049	6.1206	5.82523	6.37562	6.17251	6.73514	6.47496	6.56957	6.02111	6.18079	6.6217	6.6281	6.26477	6.18999	6.23391	8.04117	7.11394	6.54895	6.18413	6.25516	6.40667	3.73309	6.87843	2.51611	2.51611	2.51611
ANO2	3.18241	3.09036	3.15692	3.01622	2.99593	3.05779	3.09502	3.12085	3.40593	3.42216	3.23506	3.38183	3.16788	3.23054	3.05671	3.0765	3.49137	3.18653	3.84369	3.69177	3.68787	3.676	3.84087	3.78299	3.95079	3.92293	3.87168	3.70761	3.56936	3.86281	3.79189	3.75521	3.75533	3.78387	4.26217	3.75447	3.92327	4.04089	4.43883	3.73882	3.72133	3.63667	3.86382	3.77368	3.06858	2.63203	5.78738	5.78738	5.78738
ANO3	2.77666	2.805	2.87945	2.84562	2.76938	2.58617	3.10091	2.76159	2.85208	2.95135	2.83768	3.35193	2.87356	3.06056	2.86956	2.80222	2.86395	2.7667	3.25324	3.30911	3.20119	3.19778	3.47336	3.25712	3.43282	3.05641	3.13664	3.04205	2.98721	3.1836	3.16648	3.3682	3.03927	3.15498	3.17372	3.36898	3.02289	3.17522	3.51708	3.07546	3.25714	3.11137	3.21122	3.15947	3.42094	2.90083	5.332	5.332	5.332
ANO4	3.00473	2.85014	2.95118	3.09029	2.91347	2.96984	2.94971	2.89168	3.00619	2.96748	2.98851	3.05672	2.93363	3.04961	2.98984	2.91752	2.99918	2.90083	3.48602	3.40455	3.32401	3.35823	3.55103	3.30418	3.50737	3.49675	3.41697	3.34419	3.37386	3.43322	3.28326	3.36099	3.2925	3.52228	3.65262	3.51547	3.43052	3.25894	3.70689	3.33744	3.44375	3.44783	3.56297	3.50232	6.33233	3.55769	5.43913	5.43913	5.43913
ANO5	3.18121	3.14182	2.94783	3.80075	2.93622	2.65379	2.86211	3.1067	2.79592	3.11235	2.80794	2.91181	3.14622	2.50366	2.71983	2.72195	2.97613	2.9342	3.93399	3.72476	3.57172	3.61049	3.71868	3.71339	3.6245	3.63215	3.79202	3.58215	3.51561	3.81844	4.1468	3.47919	3.63816	3.90009	3.4622	3.49735	3.47381	3.456	4.15178	3.95454	3.71065	3.74272	3.62476	3.60988	7.47082	3.4741	2.87793	2.87793	2.87793
ANO6	6.22852	5.98356	6.18304	6.14879	6.22739	6.06931	5.95587	6.04863	5.80436	5.65505	5.78682	5.92433	6.11233	6.10151	5.97585	5.96877	6.10948	6.18233	5.98192	6.05104	6.2459	6.08991	6.10829	5.94048	6.1876	6.21854	6.10952	6.21223	6.32015	6.44426	6.3989	5.98663	6.22697	6.0307	6.3126	6.16304	6.05326	6.25063	6.49975	6.38139	6.08112	6.11331	6.32176	6.14838	2.28655	1.93244	4.06674	4.06674	4.06674
ANO7	5.84764	6.02643	5.78199	5.95772	5.78875	5.93964	6.05165	5.97435	6.00788	5.94342	5.81579	5.77761	6.12622	5.56316	6.08496	5.76008	5.82603	5.89806	6.01756	5.82259	5.6004	5.48557	5.56612	5.47767	5.85444	5.73077	5.67339	5.47836	5.32114	5.75157	5.79438	5.80014	5.706	5.61246	6.11636	5.72576	5.70916	5.77777	6.61533	5.48022	5.65869	5.83873	5.53643	5.66457	3.49159	3.90622	4.42054	4.42054	4.42054
ANO8	4.3153	4.44906	4.62525	4.78071	4.20413	4.06456	4.40684	4.21204	4.60612	4.91828	4.65296	4.64846	4.7314	4.65407	4.82039	4.5413	4.70571	4.53946	5.58661	5.84445	5.98504	5.25183	5.22726	5.39579	5.75364	5.21688	5.62893	5.18731	5.25633	5.63214	5.58878	5.92484	5.69334	5.54589	6.05423	5.59548	5.55044	5.73083	6.45064	5.64328	5.67196	5.76036	5.86779	5.63392	3.38858	5.17615	5.71378	5.71378	5.71378
ANO9	5.19649	6.45523	6.1375	5.31249	5.73608	6.21946	6.05372	6.27277	6.12418	5.5939	6.10296	5.82233	5.9382	6.55355	6.11979	6.58059	6.36978	6.01904	6.8733	6.96209	7.27964	7.22533	6.81022	7.04704	7.07521	6.85736	7.08016	6.64963	6.97111	7.13709	6.80823	6.78065	7.05842	6.95509	7.08719	7.11772	6.84126	7.02463	7.86063	6.78393	6.81786	7.28253	7.07744	6.7442	1.92185	2.53583	4.63592	4.63592	4.63592
ANP32A	7.62229	7.46307	7.69896	7.38371	7.57678	7.53805	7.62099	7.57429	7.48639	7.51854	7.76445	7.4982	7.52125	7.56196	7.34925	7.55068	7.60208	7.74365	8.0892	8.32012	8.26568	8.40988	8.42332	8.50949	8.28314	8.59186	8.22737	8.31391	8.4413	8.30885	8.20467	8.17301	8.26672	8.34436	8.67696	8.35229	8.28341	8.04515	8.09224	8.23532	8.48566	8.26509	8.40815	8.42129	7.32974	4.08655	3.04242	3.04242	3.04242
ANP32A-IT1	2.77022	2.51036	2.69275	2.48554	2.5986	2.97694	2.78045	2.8082	2.50374	2.86427	2.7138	2.76062	2.69362	2.82903	2.87258	2.52672	2.79805	2.96059	3.11276	3.21206	2.93866	3.34679	3.62935	3.73202	3.105	3.40395	3.12202	4.11205	3.32209	2.82494	3.01848	3.18199	2.87282	2.96315	3.13218	3.34679	3.38648	3.16498	2.98563	3.21304	2.87061	3.14697	3.08092	3.7658	2.63733	2.1362	6.83799	6.83799	6.83799
ANP32B	11.4112	11.4317	11.3141	11.2637	11.2022	11.2933	11.1375	11.1512	11.2668	11.2705	11.4981	11.1979	11.2473	11.2868	11.2663	11.1963	11.4822	11.2473	11.5946	11.7689	12.0932	12.1747	12.1687	12.0981	12.1169	12.0696	11.9097	11.9817	12.0435	11.9879	11.8987	12.037	11.9978	11.9508	12.153	11.9457	12.0078	11.7079	11.5392	12.0807	11.9752	11.7691	12.13	12.0625	2.54583	4.78501	5.6839	5.6839	5.6839
ANP32C	2.66047	2.49238	2.88774	2.75611	2.78318	2.71694	2.55324	2.66651	2.9587	2.77307	2.76363	3.20465	2.86067	2.64698	2.64386	2.54733	2.70114	2.82298	3.08352	3.06624	3.19959	2.80938	2.93799	3.34652	3.14431	3.25397	3.32684	3.00744	3.20925	3.26239	3.35464	3.05486	3.21998	3.06476	3.18706	3.30295	3.1294	3.72847	3.51084	3.45342	3.08412	3.09355	3.0565	3.14241	4.78388	2.42723	6.26898	6.26898	6.26898
ANP32D	3.28361	3.02042	2.89936	2.97381	2.88508	3.11204	3.32866	2.90651	3.26579	3.25699	2.72428	2.95378	2.93922	3.09811	3.01545	2.8964	2.96868	2.84366	4.1888	4.3158	4.13341	4.01094	3.98783	3.70246	4.13608	3.67412	4.49227	4.08648	4.00225	3.75448	3.7992	4.54205	4.25908	4.4994	4.53619	4.0191	4.20945	4.1836	4.56118	3.8905	4.08516	4.38078	4.22658	4.28994	4.98941	4.0771	2.16894	2.16894	2.16894
ANP32E	10.0009	9.29658	9.17298	9.35813	9.33653	9.32459	9.29687	9.65715	9.24912	9.41152	9.64512	9.74306	8.90066	9.38986	9.1783	9.49013	9.55516	9.43732	9.88952	10.0149	10.3171	10.4396	10.6386	10.2466	10.0461	10.3251	10.1282	10.5462	10.3971	10.38	10.4454	9.84961	10.3162	10.2362	10.7772	10.374	10.5143	9.92827	7.83334	10.2779	10.228	10.0086	10.0753	10.2164	4.25212	4.01861	4.77586	4.77586	4.77586
ANPEP	3.54199	3.41186	3.41485	3.24484	3.44651	3.79534	3.5617	3.42853	3.48218	3.53041	3.48249	3.71351	3.43214	3.40882	3.08958	3.32641	3.45247	3.62396	4.02194	3.73846	3.94484	3.66966	4.19475	4.18322	3.9344	4.27833	3.80997	3.83105	4.03179	3.84484	3.94313	3.86075	3.87101	3.9489	4.16063	4.02373	3.88303	4.20026	4.08342	4.47152	4.00726	3.76887	3.73305	4.05757	3.10318	4.19909	2.73101	2.73101	2.73101
ANTXR1	4.03636	3.87454	3.87487	3.93662	3.89058	3.84936	3.84111	3.89309	3.95673	3.98533	3.87179	3.99109	3.90619	3.89017	3.82119	3.88374	3.82821	3.8664	4.44946	4.30511	4.36889	4.27942	4.38266	4.29669	4.35384	4.34022	4.51819	4.18837	4.39292	4.49158	4.40049	4.38997	4.43599	4.49354	4.45281	4.33258	4.34313	4.44948	4.86717	4.5634	4.32239	4.29645	4.27907	4.35629	4.04553	2.99208	4.94499	4.94499	4.94499
ANTXR2	5.9829	6.41318	6.17654	6.41324	6.37574	6.21556	6.24357	6.44952	6.1412	6.29278	6.51471	6.16448	6.20787	6.53287	6.39586	6.51	6.24384	6.10023	7.05562	7.19988	7.35137	7.37362	7.43115	7.0923	7.1253	7.14447	7.29612	7.36077	7.42661	7.38375	7.17312	7.22084	6.80305	7.07511	7.42979	7.00735	6.79506	7.62928	7.17726	7.49436	7.15965	7.02495	7.35184	7.53652	4.77521	3.155	3.3706	3.3706	3.3706
ANXA1	7.608	8.19431	7.67011	9.08659	8.10864	6.77208	7.32909	8.21746	6.80823	6.521	7.73076	6.46449	7.73785	7.73029	8.45021	7.80794	7.02163	8.05951	8.28824	7.02745	8.1761	8.40109	7.1317	7.21067	8.62415	7.33243	7.10502	7.16755	8.88882	8.39509	8.82419	6.97793	8.10303	7.22839	8.52705	7.02615	8.05296	8.61292	7.17904	8.70424	8.01423	8.20459	8.87985	7.16801	2.01228	4.121	3.80441	3.80441	3.80441
ANXA10	3.22847	3.17167	3.21495	3.53429	3.05528	3.19887	3.16487	3.10972	3.05592	3.12501	3.2451	3.51908	3.19853	3.04239	3.26493	3.11194	3.19532	3.20356	3.56136	3.32396	3.75304	3.59921	3.45846	3.38715	3.49828	3.29173	3.46316	3.44221	3.30034	3.45659	3.56866	3.23096	3.47838	3.47618	3.46639	3.44472	3.6354	3.71306	3.6375	3.45034	3.27918	3.4814	3.38565	3.3844	3.17048	3.13813	2.51487	2.51487	2.51487
ANXA11	7.67496	8.08786	7.93548	7.49586	7.96887	8.05807	8.20751	7.92087	7.84635	7.39961	7.9508	7.54707	7.92054	8.16765	8.06165	8.15056	8.1012	7.69534	8.6405	8.62871	9.11527	8.77297	8.53319	8.5847	8.54683	8.33452	8.85426	8.62927	8.82431	9.01578	8.67424	8.66457	8.97281	8.77394	8.98378	9.04127	8.5131	8.73374	9.64599	8.73906	8.67257	8.94489	8.97706	8.73928	3.01075	5.69523	4.81491	4.81491	4.81491
ANXA13	2.93357	3.35712	3.47483	3.76509	3.52098	3.45265	3.31959	3.24263	3.67977	3.48662	3.12165	3.48704	3.39566	3.44692	3.32442	3.35601	3.30269	3.35407	4.19471	3.88889	3.97695	3.68729	3.61545	3.55185	3.85584	3.61168	3.63044	3.6764	3.54958	3.6469	3.88366	4.04765	3.92894	4.09299	3.76464	3.86721	3.49032	3.8013	4.3325	3.85883	3.97012	4.0509	3.71105	3.72016	4.1088	2.42168	6.90251	6.90251	6.90251
ANXA2	8.51411	8.64157	8.74259	8.36986	8.95672	8.65644	8.95689	8.895	8.43396	8.29536	8.62488	8.79093	8.71671	8.73144	8.59755	8.96605	8.63759	8.73852	8.80566	8.89256	9.26479	8.92463	8.88756	8.88438	9.10158	9.21948	9.32724	8.76535	9.31704	9.35505	9.35501	8.48435	9.04352	9.09125	9.23181	8.72175	8.88409	8.67968	9.37456	9.67214	9.16151	9.1035	9.02067	9.1154	5.19471	5.8552	3.84624	3.84624	3.84624
ANXA2P1	3.64979	3.51854	3.73404	3.73398	3.75183	3.53579	3.86881	3.51624	4.2077	3.81108	3.55947	3.53947	3.69376	3.86881	3.63027	3.6882	3.59634	3.64172	4.74851	4.82088	4.49643	4.34793	4.31338	4.33437	5.608	4.28814	4.74933	4.7723	4.56105	4.59887	4.53985	5.05944	4.789	4.35807	4.69419	4.50962	4.46224	4.37828	4.65768	4.52659	4.92986	4.7525	4.32526	4.52379	6.91844	5.79848	5.24833	5.24833	5.24833
ANXA2P2	9.20953	9.09778	9.34671	8.8455	9.64466	9.27421	9.64667	9.39599	9.05984	9.04302	9.24932	9.41568	9.37354	9.34309	9.2299	9.58843	9.28786	9.47621	10.1842	10.2181	10.5906	10.2072	10.256	10.2469	10.2564	10.5502	10.6044	10.1299	10.5833	10.8907	10.6247	9.69479	10.3217	10.4636	10.5823	9.92163	10.2934	10.2063	10.9947	11.0122	10.4479	10.4224	10.369	10.425	3.47373	4.2717	8.41556	8.41556	8.41556
ANXA2P3	4.58742	4.60337	4.77386	4.79756	4.59837	4.74505	4.84404	4.48924	4.65313	4.67694	4.56224	4.70998	4.77209	4.7429	4.68634	4.55604	4.68896	4.64179	5.7013	6.08195	5.89594	5.59769	5.73417	5.50497	5.76708	5.72122	5.92503	5.65027	5.9317	5.80538	5.54162	5.42386	5.66465	5.8338	5.66041	5.70873	5.41819	5.43932	6.19011	5.88573	5.72892	5.72964	5.66431	5.81501	6.42337	3.51441	4.42035	4.42035	4.42035
ANXA2R	5.70736	7.60176	6.71615	4.84609	6.71925	7.08903	7.8876	6.76364	6.85582	7.32809	7.51609	5.51958	6.53812	7.06087	6.71366	7.32757	7.24666	6.34822	7.70116	7.78652	8.06588	7.57234	7.6211	7.90604	7.62835	7.44695	7.49363	7.17898	7.78412	7.63295	7.37022	7.34112	7.36009	7.17747	8.258	7.66856	7.56118	7.24018	5.32024	7.80003	7.54768	9.02356	8.0183	7.87192	6.47225	3.15884	5.13979	5.13979	5.13979
ANXA3	2.75561	3.40373	2.45727	2.80452	2.66268	2.60886	2.59624	2.5937	2.48504	2.45	2.99854	2.6656	2.36362	3.25128	2.69185	2.93817	2.92667	2.62596	2.92992	3.86656	2.75744	3.01067	3.34534	3.04269	2.79011	3.20383	3.15058	2.98531	3.13632	3.0305	3.28973	2.95156	3.06898	3.16946	3.84887	3.24123	3.10008	3.14961	3.36949	3.28434	3.0798	2.75871	2.81765	3.0667	3.30672	2.86137	8.43639	8.43639	8.43639
ANXA4	7.9924	7.47964	8.03777	8.00388	8.02331	7.16554	7.20298	7.7653	6.96798	6.97086	7.24098	7.97042	7.68455	7.65507	7.55292	7.70096	7.27225	7.35901	8.3061	8.23344	8.61352	8.24374	7.82711	8.15985	7.79529	8.37648	8.41498	7.97531	8.86856	8.40879	8.73443	7.75842	8.04154	8.7009	8.80574	8.17132	7.84704	6.99114	5.94737	8.53341	8.6928	7.8268	8.15549	8.46275	5.18957	5.314	4.95041	4.95041	4.95041
ANXA5	10.5846	10.4597	10.9142	10.5679	10.7907	10.3529	10.2333	10.6508	9.58143	9.9232	10.3052	10.6103	10.8242	10.2272	10.2726	10.1381	10.4268	10.9782	10.2634	10.0043	10.519	10.8143	10.8662	10.7757	10.6022	11.0765	10.5958	10.7622	11.0432	10.955	11.2771	10.339	9.80094	10.6595	11.1913	10.0157	10.3705	9.91106	11.8001	11.0816	10.6812	10.1622	10.2645	10.4919	2.3867	6.64687	2.96103	2.96103	2.96103
ANXA6	5.1694	5.45852	5.44281	4.33084	5.23493	5.61169	5.65257	5.43691	5.48251	5.09642	5.3272	5.10605	5.60068	5.57255	5.33334	5.59363	5.43266	4.97293	5.97654	6.02709	6.03283	5.9107	5.88149	5.5436	5.4678	5.63757	6.14059	5.66327	5.99227	5.83455	6.03399	5.93385	6.16245	6.01041	6.24508	6.26936	5.69399	5.76336	5.45966	5.73523	6.08581	6.11792	5.96132	5.90407	3.52035	3.32669	4.03808	4.03808	4.03808
ANXA7	8.62686	8.79324	8.87814	9.26952	8.89605	8.88629	8.47837	8.81006	8.41791	8.76147	9.05894	8.43475	8.75711	8.78063	8.86283	8.901	8.98967	8.87509	9.47264	9.55284	9.73835	10.0642	10.0193	9.72979	9.70695	9.90411	9.67096	9.92832	9.79865	9.66268	9.659	9.41392	9.66327	9.66677	10.0946	9.45255	9.92064	8.94311	7.99946	9.53415	9.793	9.43985	9.96388	9.81008	4.50225	2.66927	4.26225	4.26225	4.26225
ANXA9	3.71961	3.71171	3.72432	3.84144	3.80745	3.62016	3.82438	3.82422	3.87014	3.79392	3.94441	3.69629	3.91746	3.64081	3.65937	3.6174	3.89567	3.9274	3.96985	3.95989	3.96637	3.78898	4.02873	4.41406	4.13547	4.28869	3.77841	3.72181	3.85824	3.79379	3.94205	3.93475	3.99498	3.98111	3.93066	3.93922	3.84063	4.18509	4.52935	3.90251	3.81411	3.79152	3.94764	4.02778	8.05448	2.39453	2.89317	2.89317	2.89317
AOAH	7.17258	6.6671	6.73784	6.50712	6.87995	6.93804	6.19311	7.08643	5.4225	6.56303	6.99513	7.54084	7.00063	6.23865	6.6621	5.92356	6.11616	7.46193	7.09687	6.29481	7.19556	7.36004	6.33248	6.12868	5.96407	6.54641	7.11106	6.44714	7.21193	6.37889	7.2145	5.77895	6.63261	6.68076	6.76113	6.42128	6.27527	6.29822	7.34876	7.2185	6.86273	6.54717	5.66082	6.79374	2.95207	4.68387	3.77105	3.77105	3.77105
AOC1	3.14204	3.0619	3.00656	3.21486	3.02954	2.91326	3.29797	3.02577	2.94547	3.12996	3.41796	3.12007	2.9587	3.00083	2.88608	3.1344	3.02149	3.09987	3.15502	3.21042	3.30298	3.15099	3.43165	3.27526	4.02578	3.62462	3.12068	3.26781	2.96364	3.0883	3.32447	3.08748	3.38238	3.41629	3.24953	3.20491	3.18639	3.43262	3.7947	3.50907	3.14854	3.2551	3.33164	3.25747	5.88574	3.57869	1.99837	1.99837	1.99837
AOC2	4.04399	3.26488	3.62804	3.60227	3.32755	3.3219	3.48568	3.31846	3.45825	3.41699	3.24577	3.49132	3.32055	3.3602	3.56635	3.44888	3.47205	3.27361	3.49735	3.69315	3.3966	3.7328	3.63799	3.5855	3.58621	3.63811	3.67021	3.58526	3.71409	3.53249	3.71377	3.59556	3.60313	3.61508	3.62176	3.5853	3.34576	3.44818	3.76495	3.67983	3.58743	3.58394	3.44218	3.60915	3.82889	9.48328	8.49036	8.49036	8.49036
AOC3	2.83445	3.3535	3.46134	3.69122	3.42212	3.05773	3.48973	3.23785	3.38491	3.3179	3.22719	3.33969	3.28303	3.0997	3.26493	3.29928	3.21362	3.26111	3.05634	3.23859	3.91988	3.00486	3.41745	3.19994	3.17365	3.18965	3.19437	3.11193	3.28023	3.38146	3.20528	3.16937	3.21253	3.08061	3.73875	3.30138	3.56549	3.18569	3.25877	3.09761	3.04483	3.14526	3.10992	3.1512	4.33586	8.69873	3.50004	3.50004	3.50004
AOC4P	4.60687	4.67265	4.64588	4.77757	4.5856	4.84092	4.71387	4.66564	4.82352	4.76479	4.81232	5.09077	4.78502	4.5821	4.51056	4.68277	4.8202	4.82693	5.24281	5.30741	5.38853	5.2371	5.39366	5.10184	5.50502	5.22577	5.20576	5.44784	4.80429	5.42792	5.21844	5.19827	5.34474	5.29621	5.60735	5.47129	5.29466	5.80443	6.17076	5.23069	5.29773	5.13784	5.475	5.39687	3.2825	4.00526	2.10494	2.10494	2.10494
AOX1	3.30896	3.54107	3.31511	3.49272	3.32995	3.5296	3.34915	3.39175	3.33205	3.37302	3.21238	3.37264	3.47818	3.17879	3.12707	3.46618	3.22104	3.36734	3.92167	3.95631	3.84297	3.72098	3.98827	3.79218	3.82019	3.76023	3.93116	3.80576	3.80319	4.03541	4.14292	3.70607	4.03159	3.9292	4.33374	3.89614	3.9882	4.15458	4.54928	3.75288	3.84325	3.79842	3.79971	3.90665	7.33247	4.09424	6.15904	6.15904	6.15904
AOX2P	3.49063	3.40164	3.31206	3.13888	3.30133	3.78802	3.48404	3.16995	3.60666	3.87413	3.47628	3.63256	3.65024	3.90239	3.45613	3.53094	3.43924	3.63394	4.61482	4.55283	4.28673	4.05951	4.75599	4.69228	4.69913	4.43275	4.42098	4.35507	4.16528	4.43971	4.53685	4.7008	4.60764	4.38968	4.91077	4.61933	4.52372	4.80341	5.41761	4.27319	4.59688	4.66133	4.39598	4.46108	2.41835	3.19047	4.33743	4.33743	4.33743
AP000230.1	4.26706	4.14499	4.06962	4.43436	3.77423	4.08822	4.07961	3.9499	4.07786	4.11698	3.92943	4.30809	4.10813	4.01431	3.83498	3.93713	4.14499	3.93264	5.30742	5.60283	5.06817	4.86911	5.25311	5.22953	5.50436	5.1445	5.21798	5.0431	5.07995	5.11635	5.37228	5.40772	5.24053	5.65257	5.80779	5.22151	5.10494	5.45795	5.68619	5.27964	4.87021	5.7386	5.09591	5.55123	4.31887	2.69166	2.85951	2.85951	2.85951
AP000253.1	2.80714	2.86062	2.59667	2.95811	2.75594	2.91577	2.80735	2.9587	3.44567	2.81259	2.77316	3.48701	2.86286	2.92433	2.7283	2.85296	2.81403	2.70864	3.2807	3.44562	3.52922	3.32259	3.23231	3.32386	3.37978	3.13863	3.3913	3.23413	3.26024	3.27248	3.23095	3.16642	3.62534	3.51128	3.24497	3.47637	3.09039	3.01718	3.72035	3.50199	3.34225	3.398	3.16637	3.30286	2.15191	2.97077	9.71706	9.71706	9.71706
AP000265.1	2.99724	3.05788	2.9581	3.08716	2.83908	3.04722	2.77122	3.23782	2.94453	3.01545	3.0067	3.12432	2.93012	3.06	2.97785	3.01014	3.23066	3.01119	3.55598	3.61263	3.7395	3.50452	3.67076	3.49797	3.47999	3.6307	3.26965	3.53883	3.66329	3.40129	3.62902	3.6219	3.76565	3.69061	4.01791	3.64797	3.82416	3.85221	3.81703	3.50587	3.49517	3.63028	3.85221	3.76114	1.96219	5.809	6.7789	6.7789	6.7789
AP000347.2	6.25237	5.77937	5.72555	4.50326	5.70945	6.42467	6.07649	5.87926	5.66934	6.31578	5.74661	5.78016	5.45886	5.76553	5.77631	4.74692	5.71091	5.8	6.46132	6.68574	6.35456	7.56607	7.44388	7.28762	6.54583	6.5974	6.37711	8.05915	6.84215	5.95337	6.48078	6.77273	6.37705	6.61512	7.58571	6.9626	6.8492	6.89465	6.69585	6.75983	6.30868	6.5562	6.7897	7.1364	2.52936	2.49494	6.12585	6.12585	6.12585
AP000462.1	3.25584	3.44727	3.16943	3.39556	3.45265	3.17579	3.30088	3.09891	3.47653	3.28616	3.15167	3.46913	3.43069	3.31136	3.42535	3.40372	3.39472	3.19014	3.75203	3.93955	3.92196	3.42436	3.62986	3.72596	3.78805	3.63521	3.87803	3.66773	3.61195	3.63448	3.79945	3.66493	3.86361	3.76972	4.47988	3.71906	3.79703	3.75132	4.5894	3.71557	3.73779	3.76236	3.89132	3.85548	3.14615	1.94168	5.33817	5.33817	5.33817
AP000473.8	4.63165	3.93628	4.07506	4.28884	3.94048	4.1027	3.87227	3.91152	4.90787	4.39664	4.32502	4.36405	4.62277	4.10903	4.65017	4.22858	4.15135	4.34201	4.35353	4.36208	4.15432	3.80647	3.95674	4.074	4.50635	3.79939	3.94935	3.82261	3.70549	4.26193	3.80944	4.26372	4.10455	4.14235	4.16853	3.83509	4.09007	4.39883	4.59841	3.84654	4.19852	4.11021	4.1411	4.11516	9.69209	3.22268	4.11927	4.11927	4.11927
AP000525.9	3.35653	3.51265	3.70283	3.83311	3.68634	4.22433	3.85735	4.03127	3.65671	3.98783	3.63593	4.22735	3.89541	3.71286	3.78843	3.72719	3.8946	3.7227	5.02481	4.72838	4.67559	5.45561	4.83904	4.90167	4.64102	4.75261	4.74876	5.02413	4.95194	4.98942	4.92962	4.8943	4.82081	4.79846	5.40879	4.94797	5.00071	5.9537	4.96276	4.52918	4.46563	4.6238	4.89326	5.10727	6.288	7.73686	3.36145	3.36145	3.36145
AP000696.2	3.25204	3.42642	3.50243	3.30088	3.32473	3.51177	3.47708	3.34916	3.81159	3.53012	3.64397	3.72009	3.35551	3.57098	3.64017	3.76953	3.81628	3.44176	4.52143	4.34229	4.52	4.16455	4.78622	4.37209	4.6657	4.68227	4.43833	4.63074	4.22087	4.20971	4.18412	4.48768	4.45834	4.47641	4.39251	4.80732	4.44036	4.65109	4.10064	4.11424	4.55063	4.22272	4.50705	4.13411	2.27925	2.02638	4.26697	4.26697	4.26697
AP001063.1	3.69092	3.3009	3.73721	4.00904	3.72076	3.39697	3.53627	3.50209	3.84143	3.44565	3.67066	3.91122	3.5283	3.70535	3.58038	3.69607	4.10716	3.79755	3.96477	3.86942	3.90509	3.80758	4.35841	3.98749	4.10694	3.93199	4.05536	3.80697	3.52123	4.01629	3.92405	3.9587	3.95487	3.95749	4.28103	3.81404	4.11799	4.15913	4.45937	3.97824	4.01363	3.85108	3.95135	3.87797	4.23478	3.93859	2.14072	2.14072	2.14072
AP001171.1	4.93476	4.9533	5.04193	4.88466	4.81534	4.99736	4.97595	4.84698	5.65376	5.24506	5.3109	5.28578	5.03896	4.69179	4.96622	4.63104	4.99447	5.20886	4.92588	4.9275	4.87709	5.09175	5.44333	5.2141	6.14386	4.91523	5.08214	4.92401	4.54036	4.8373	4.56523	5.08305	4.95008	5.19854	5.07168	4.82225	5.0142	5.2583	5.41443	4.77302	5.14915	4.66301	4.85137	4.88901	2.56664	2.73552	4.66588	4.66588	4.66588
AP001189.4	3.81529	3.57992	3.67435	4.09316	3.46205	3.5937	3.65082	3.37577	3.92667	3.61142	4.03997	3.58029	3.51372	3.60164	3.75524	3.69229	3.60373	3.70958	4.57558	4.35044	4.0858	4.16268	4.32076	4.38081	4.92076	4.87856	4.03023	4.00519	3.97098	4.13345	4.2146	4.18046	4.16392	4.20048	4.62039	4.41173	4.46521	4.32055	4.38848	4.04271	4.37087	4.42651	4.19028	4.02435	6.41704	2.67243	3.71043	3.71043	3.71043
AP001462.6	3.78168	4.38072	4.61303	4.27431	5.02415	4.74113	4.25544	4.39644	4.41701	4.9678	4.60351	4.88115	3.90474	4.54379	4.46016	4.53612	5.26736	4.26504	5.31524	5.27112	4.94441	6.20772	5.4195	5.33997	5.21297	5.27416	4.97505	5.89561	5.25537	5.27643	4.80496	5.44381	5.7577	5.35909	5.21379	5.53899	5.96206	4.95442	8.21487	4.88679	5.13327	4.97108	5.29838	5.02186	2.56855	3.85856	2.58247	2.58247	2.58247
AP001605.4	4.33118	4.31257	4.14023	4.54973	4.04915	3.83889	4.07542	4.09819	4.1417	4.1223	3.93504	4.46056	4.14201	4.14615	3.91799	4.31268	4.27364	3.97097	4.62871	4.46223	4.32526	4.3945	4.19777	4.34007	4.32843	4.43349	4.71453	4.29395	3.99354	4.56542	4.36154	4.49076	4.7491	4.50295	4.72826	4.47549	4.39625	4.66151	5.47391	4.35445	4.4213	4.99331	4.16971	4.52136	2.71484	5.77974	2.43049	2.43049	2.43049
AP001630.5	3.99578	4.32658	3.89135	4.15681	3.94183	4.08716	4.20214	4.01545	4.24359	4.26512	4.02701	4.31598	3.94846	4.12553	4.25802	4.09839	4.15681	4.30018	4.59237	4.67088	4.79175	4.68084	4.67066	4.38189	4.58911	4.51941	4.56073	4.51539	4.27845	4.59862	4.27415	4.78898	4.61458	4.38225	4.68156	4.78197	4.59148	5.26483	5.00328	4.59071	4.45356	4.61523	4.53865	4.36451	2.37179	2.64839	6.74698	6.74698	6.74698
AP006216.10	3.44124	3.58451	3.49479	3.68553	3.42325	3.66167	3.57822	3.52651	3.473	3.2562	3.37434	3.3336	3.4529	3.11836	3.08211	3.422	3.26936	3.02603	3.42406	3.60921	3.69774	3.648	3.38228	3.52854	3.50668	3.48694	3.56931	3.4463	3.359	4.08861	3.54111	3.73601	3.68433	3.45349	3.81797	4.26397	3.71883	4.05639	3.90195	3.56432	3.53259	3.58794	3.67475	3.57725	2.3086	9.49866	4.02939	4.02939	4.02939
AP006222.2	5.50761	5.32346	5.15887	5.72688	5.12353	5.10161	5.57178	5.56924	5.36456	5.15179	5.30025	5.05294	4.92316	6.36311	5.60874	5.58678	5.61818	5.28296	6.3161	5.92857	6.59547	6.34177	5.58835	5.95695	6.02677	5.77123	5.45022	5.7256	6.15446	6.1156	6.10234	6.12287	5.64777	6.2395	6.33188	5.59541	6.03525	7.08714	5.69489	6.67902	6.48344	6.21973	6.2497	5.97296	3.57886	3.90211	7.67093	7.67093	7.67093
AP006547.3	5.5822	5.43914	5.74726	5.4081	5.28376	5.63636	5.50684	5.1005	5.71731	5.75511	5.6386	5.94559	5.54962	5.29821	5.486	5.25245	5.62315	5.62447	5.7771	5.72998	5.68535	5.32551	5.90714	5.98661	6.0694	6.14122	5.92683	5.38896	5.33257	5.80187	5.75609	5.82176	6.0482	5.79302	5.88375	5.93217	5.84896	6.26065	6.7629	5.61511	5.45852	5.65103	5.7179	5.64067	5.93846	6.30264	3.12143	3.12143	3.12143
AP1AR	3.63881	3.71352	3.93438	3.46124	3.88152	3.54192	3.79396	3.64555	3.45941	3.82574	3.51185	3.3613	4.03622	3.89202	3.97921	3.81332	3.67616	3.65489	4.22411	4.5552	4.16191	4.39057	3.99641	4.21562	4.44137	4.1712	4.28366	4.49112	4.79195	4.73126	4.16233	4.46538	4.3696	4.18494	4.56355	4.48537	4.49238	4.04811	3.88744	4.16789	4.26564	4.23594	4.53928	4.35384	4.68126	4.30916	3.84709	3.84709	3.84709
AP1B1	6.5661	6.38974	6.54022	6.03463	6.77411	6.62054	6.40533	6.56498	6.60183	6.23365	6.21296	6.4846	6.6264	6.36832	6.18549	6.17595	6.46452	6.51334	6.28862	6.45087	6.46664	6.09549	6.09123	5.8889	6.23617	6.09045	6.5704	5.92706	6.44776	6.4433	6.35644	6.19266	6.51711	6.39879	6.62311	6.31412	6.09784	6.5461	7.39713	6.80397	6.49272	6.41757	6.30756	6.36311	3.9413	5.60687	3.56955	3.56955	3.56955
AP1G1	7.39991	7.22467	7.28108	7.93848	7.28548	7.04435	7.10097	7.61168	6.96639	6.93987	6.99121	7.09326	7.2798	7.15431	7.34298	7.17231	7.33748	7.13977	7.87289	7.95466	8.33249	7.92327	7.60238	7.56895	7.75967	7.56046	8.10455	8.09474	8.32104	7.80607	8.23051	8.11743	7.86632	7.67076	8.24667	8.18869	7.82241	7.4028	7.89647	8.1188	7.84541	7.9218	8.06849	7.8177	6.51734	4.81554	5.13818	5.13818	5.13818
AP1G2	4.83275	5.73098	5.69333	5.00233	5.63389	5.95059	5.94294	5.78166	5.8264	5.30914	5.5751	5.507	5.62649	5.91897	5.81171	5.74257	5.29608	5.74964	6.28902	6.27111	6.14149	6.35541	6.1722	6.18297	6.23443	6.11987	6.33539	6.1253	6.51009	6.15723	6.35621	6.19559	6.51483	6.23669	6.50138	6.30413	6.08283	6.48467	5.94001	6.40104	6.2445	6.50138	6.61849	6.4384	6.7827	2.36103	7.04026	7.04026	7.04026
AP1M1	5.14661	5.83167	5.72369	4.92072	5.75689	5.91687	5.68467	5.79221	6.25	5.66445	5.47116	5.95484	5.86777	5.64879	5.70139	5.92537	5.46163	5.57294	6.45301	6.3943	6.0201	6.30689	5.86973	5.96871	5.89472	5.84341	6.32344	6.07901	6.23926	6.4014	6.49918	6.18362	6.47016	6.47739	6.49525	6.16997	6.27696	5.13116	6.28459	6.19464	6.45313	6.59479	6.08085	6.24356	4.97775	2.05695	3.41999	3.41999	3.41999
AP1M2	3.96982	3.79949	3.91368	3.94991	3.71962	4.09858	3.96531	3.75702	3.99019	3.83006	3.72868	3.801	4.1132	3.78995	3.98075	4.05795	3.71384	3.68188	4.71261	4.82458	4.73446	4.63025	4.4707	4.42602	4.54123	4.26773	4.89402	4.49173	4.44514	4.62843	4.66363	4.78649	4.73875	4.75053	4.8667	4.70793	4.6682	4.84746	5.27903	4.52381	4.87393	4.80593	4.50463	4.72391	3.76092	3.54421	4.37158	4.37158	4.37158
AP1S1	4.35202	4.02387	3.94979	4.02159	4.10793	4.22095	4.14756	3.97994	4.23145	4.01476	4.11247	4.36043	4.07457	4.15616	4.1074	4.21161	4.324	4.35223	4.36329	4.4345	4.29634	4.49328	4.53444	4.64798	4.53257	4.71814	4.53675	4.41923	4.3656	4.50908	4.4598	4.52226	4.32151	4.40926	5.06004	4.44623	4.51487	4.22709	4.59825	4.51095	4.65907	4.31818	4.42763	4.37102	3.82294	3.78773	5.7218	5.7218	5.7218
AP1S2	9.7801	9.23882	9.89754	9.67724	9.78063	9.44343	9.3625	9.58537	8.66512	9.22336	9.06019	9.68574	9.70611	9.64822	9.82286	9.40342	9.42418	9.85728	9.92194	9.635	9.96224	9.65705	9.75704	9.65273	9.63701	10.3286	9.85617	9.54395	10.4699	9.95039	10.3137	9.51762	9.50801	10.0751	9.6254	9.4954	9.26422	9.55209	10.2844	10.7402	10.0769	9.22987	9.75582	9.97523	3.25109	3.04985	7.52108	7.52108	7.52108
AP1S3	2.9315	2.78344	2.77852	2.90521	2.73058	2.80195	2.78058	2.81194	2.75091	2.86691	2.65777	2.79046	2.84922	2.95182	2.9606	2.75017	2.65405	2.54688	3.45462	3.32745	3.50282	3.17547	3.34488	3.27597	3.23098	3.34607	3.33994	3.22628	3.50534	3.14416	3.23989	3.4196	3.33585	3.20627	3.33734	3.31372	3.423	3.40832	3.27231	3.5968	3.45183	3.47346	3.19316	3.53428	7.45954	5.25117	4.99693	4.99693	4.99693
AP2A1	5.17034	5.0982	5.01982	4.79236	4.9986	5.2936	5.17897	5.09917	5.22148	5.4123	5.09405	5.45146	5.06978	4.97129	5.04312	4.58505	4.77963	4.93958	4.93737	5.20489	5.00302	5.07877	5.40384	5.20808	4.9404	5.07588	5.2117	5.15488	4.89859	4.79081	4.93379	5.22696	5.13568	5.19578	5.45435	5.31269	5.1214	5.25496	4.84441	4.89786	5.07579	5.15863	4.83576	5.35527	4.50418	3.80944	4.48096	4.48096	4.48096
AP2A2	5.81558	5.88935	5.67635	5.33499	6.08155	5.72853	5.87676	5.74363	5.61234	5.74751	5.55161	5.82168	6.0101	5.90165	5.71209	5.70319	5.77597	5.87189	6.36552	6.34306	6.66696	6.31572	6.27843	6.11802	6.03188	5.86395	6.53241	6.23313	6.65333	6.57002	6.51544	6.47372	6.47452	6.43416	6.93614	6.60572	6.01004	6.06184	7.14141	6.71015	6.72574	6.73327	6.42958	6.18304	3.88556	3.36912	3.86425	3.86425	3.86425
AP2B1	5.66909	5.73169	5.92497	5.24607	5.97075	5.92173	6.16108	6.11086	5.68552	5.13223	5.3638	5.09084	5.90522	5.82561	5.40086	5.81447	5.38232	5.34581	6.42715	6.39269	6.45168	6.49529	5.89099	5.5917	5.93207	6.1216	6.50735	6.06321	6.61791	6.34367	6.52553	6.34637	6.5785	6.37941	6.33178	6.32382	6.11275	5.66458	6.00054	6.5218	6.57082	6.58889	5.73619	6.45315	4.54639	4.77531	2.48842	2.48842	2.48842
AP2M1	8.22514	7.98044	8.56959	5.81636	8.4035	8.47054	8.13788	8.20762	7.61773	7.58237	7.96526	7.3392	8.18062	7.73073	7.73138	8.06317	7.63732	8.03069	9.21538	8.574	8.57177	9.30926	9.08691	8.99582	8.98153	9.2879	9.04297	9.1772	8.98733	8.75702	9.02788	9.26606	9.01393	8.85116	9.75632	8.4705	8.82378	7.83589	8.3799	8.79466	9.06959	9.1911	8.74874	9.03903	4.34342	5.37775	2.80595	2.80595	2.80595
AP2S1	7.11223	7.10123	7.25284	6.33059	7.48256	7.20701	7.46604	7.39979	6.96028	6.85572	7.20216	7.25262	7.42227	7.63255	7.30002	7.49336	7.06775	7.48151	7.49089	7.60313	7.61853	7.37047	7.49703	7.32446	6.78284	7.58802	7.81684	7.25024	7.99599	7.83157	8.1272	6.97698	7.55633	7.88497	7.65526	7.18951	7.08954	6.65221	9.76349	8.19056	8.12011	7.45757	7.19787	7.67533	6.32394	5.60049	5.59013	5.59013	5.59013
AP3B1	5.52851	5.55094	5.76489	5.11177	5.9722	5.9301	5.27546	5.80567	5.43246	5.91121	5.54437	5.24401	5.68356	5.51583	5.64585	5.62718	5.62669	5.23885	6.45378	6.279	6.36769	6.71942	6.62259	6.10559	6.15868	6.53394	6.43848	6.20282	6.73892	6.5207	6.31298	6.02906	6.22459	6.42765	7.10864	6.30149	6.03403	6.24295	5.98992	6.69311	6.81946	6.40772	6.33476	6.57652	6.84101	1.93061	3.84604	3.84604	3.84604
AP3B2	3.38829	3.21402	3.25195	3.32482	3.13886	3.21855	3.31107	3.1365	3.37176	3.56561	3.35825	3.44178	3.20783	3.31522	3.19475	3.19441	3.3269	3.14249	3.60443	3.68265	3.6698	3.39309	3.92222	3.78154	3.85281	3.51348	3.65172	3.45694	3.57194	3.55652	3.65031	3.72644	3.61869	3.72995	3.60269	3.63401	3.6372	3.65883	3.74493	3.59748	3.77496	3.61817	3.51959	3.6139	2.25117	6.13145	4.96405	4.96405	4.96405
AP3D1	6.84958	7.02417	6.90346	6.14087	7.09455	6.96769	7.30165	7.0592	6.82595	6.76122	7.15724	6.87029	7.05658	7.3287	6.95197	6.87161	7.12496	7.17169	7.30583	7.49836	7.65894	7.28191	7.26353	7.48397	7.03403	7.38384	7.36116	7.24175	7.50096	7.37416	7.33802	7.0881	7.44684	7.52647	7.74566	7.84642	7.49276	7.98977	7.56531	7.61087	7.62397	7.75875	7.58134	7.46142	4.62311	2.67317	4.08367	4.08367	4.08367
AP3M1	7.63821	7.63628	7.72337	7.62248	7.88496	7.70978	7.687	7.76174	7.61431	6.90368	6.90761	7.89481	7.85664	7.98767	7.28829	7.76701	6.99032	7.59038	8.22421	8.3332	8.72208	8.31452	7.71159	7.69185	8.05456	8.18825	8.53922	8.2264	8.74845	8.25874	8.55129	8.41021	8.30331	8.23467	8.48556	8.32883	7.81009	8.33995	8.20333	8.59538	8.2654	8.15512	8.44346	8.36744	2.89749	3.49772	2.3267	2.3267	2.3267
AP3M2	6.28851	6.95174	6.88669	7.22395	6.93125	7.06854	6.83368	6.94349	7.22713	7.55448	7.42859	6.61179	6.88718	6.34745	6.68073	6.82326	7.17907	6.50109	7.57119	7.34313	7.63489	7.5908	8.42119	8.18954	7.405	7.65864	7.5648	7.74935	7.51882	7.55311	7.26097	7.84677	7.73563	7.53779	8.65557	7.79197	8.16094	7.62044	6.68025	6.88164	7.26123	7.51812	7.71721	7.7349	3.76603	6.06352	4.3387	4.3387	4.3387
AP3S1	9.99252	10.1026	10.2491	10.6731	10.1675	10.2034	10.1971	10.0407	10.2021	10.0403	10.3624	9.7543	10.188	10.4387	10.204	10.5791	10.2308	10.1723	10.6091	10.9706	11.3914	10.9672	10.8711	10.9457	10.716	11.0293	11.0854	10.8182	11.2554	11.3669	11.1572	10.6209	11.1697	10.7201	11.1649	10.8676	11.0296	10.5609	10.9336	10.737	11.0917	10.7617	10.9547	10.875	2.71232	3.64582	2.55721	2.55721	2.55721
AP4B1	5.32691	5.49023	5.03773	5.61385	5.05615	5.27785	5.36959	5.58	5.16431	5.16675	5.20786	5.22625	5.30201	5.63692	5.47751	5.34867	5.38204	5.25816	5.72027	5.7404	6.25208	5.47948	5.61639	5.56851	5.50173	5.5021	5.9033	5.85992	5.86758	5.63943	5.94169	5.79805	6.03084	5.41053	5.99163	5.71365	5.76075	5.2425	5.339	6.18665	5.81588	5.94553	5.87025	5.99803	3.28208	3.89955	5.51137	5.51137	5.51137
AP4E1	3.57812	4.10771	4.01387	4.28434	4.06201	3.88286	3.87992	3.93331	3.71312	3.98921	3.78965	3.87533	3.9317	4.00874	4.01077	3.9783	3.87498	3.86201	4.36604	4.45089	4.54995	4.5869	4.44864	4.42579	4.2581	4.30787	4.50164	4.5648	4.52855	4.47296	4.49142	4.53739	4.27449	4.43801	4.56896	4.43311	4.46501	4.26202	4.31772	4.49462	4.40598	4.45216	4.5864	4.36959	4.51804	3.71926	2.72926	2.72926	2.72926
AP4M1	4.62892	4.4357	4.98341	4.21907	4.36864	4.15875	4.3493	4.50119	4.51204	3.77053	4.50854	3.98057	4.60533	4.23531	4.13662	5.19952	4.60533	4.55919	5.52087	5.23378	5.01916	5.30712	5.25794	5.27901	5.13326	5.3823	5.42401	5.18918	5.51519	5.34545	5.64615	5.60815	5.24401	5.62175	5.54286	5.17265	4.93839	5.14288	4.96636	6.04058	5.40291	5.56804	5.25063	5.25766	5.51249	4.27758	6.43497	6.43497	6.43497
AP4S1	5.77992	5.77903	5.55776	6.18184	5.66153	5.6396	5.60201	5.57453	5.5944	5.92269	5.59463	5.87897	5.52132	5.56188	5.67278	5.73814	5.73744	5.36307	6.25001	6.53909	6.40798	6.59158	6.23714	6.3842	6.16248	6.12273	6.56517	6.74769	6.88664	6.48839	6.42747	6.50902	6.49536	6.62028	6.66709	6.49942	6.29442	6.39323	6.69425	6.41485	6.41692	6.3566	6.39379	6.59579	7.15264	5.13845	6.65987	6.65987	6.65987
AP5B1	4.28129	3.73478	3.66885	3.15725	3.65697	4.4762	3.79125	3.88247	3.86252	4.46895	4.50568	3.76284	3.66681	3.86629	3.31763	3.32842	3.64948	3.30699	4.00958	4.70252	4.22684	4.5801	4.56044	4.62636	3.83928	4.30239	4.49149	5.12386	4.03065	4.04177	4.10244	4.48458	3.93528	4.39853	4.65463	4.42994	4.64523	4.59211	4.45334	4.38661	4.20292	4.40417	4.35389	4.48302	4.12812	3.76805	6.77435	6.77435	6.77435
AP5M1	6.68908	6.66362	6.71914	6.9662	6.85738	6.87904	6.84431	6.97763	6.6142	7.02965	6.39336	6.53013	6.6731	6.83565	6.92168	7.03883	6.60352	6.67086	7.40448	7.56891	7.6844	7.86865	7.44895	7.59663	7.52042	7.43751	7.65844	8.00229	7.94687	7.84781	7.77887	7.63178	7.6674	7.56903	7.98389	7.96161	7.70145	7.57266	6.02731	7.62671	7.63294	7.63426	7.99604	7.4811	4.39184	5.12191	4.17868	4.17868	4.17868
AP5S1	5.9198	6.23152	6.19227	6.00646	5.73993	6.17682	5.84125	5.90941	6.14992	6.09534	6.28975	5.54219	6.06733	6.38794	6.02888	5.97709	5.96084	6.00646	6.33611	6.30068	6.38469	6.34428	6.25098	6.5426	6.2801	6.17111	6.33969	5.90759	6.4108	6.16683	6.27695	6.48463	6.50883	6.1877	6.53233	6.30034	6.40943	5.55426	6.21235	6.49502	6.38264	6.50977	6.44469	6.26512	3.09586	3.43455	5.0938	5.0938	5.0938
APAF1	5.73782	5.995	5.87364	5.8265	6.07989	5.74013	5.88707	5.97725	5.43922	6.07596	5.45857	6.48469	5.88702	5.88004	5.77628	5.44125	5.59296	5.83218	6.45662	6.42966	6.54044	6.82427	6.55956	6.59988	6.32429	6.59832	6.6124	6.62858	6.59258	6.43435	6.71406	6.55684	6.32074	6.48478	6.12967	6.47882	6.23317	7.17259	6.81875	6.78201	6.54775	6.26815	6.62181	6.66786	4.02434	4.78983	2.95622	2.95622	2.95622
APBA1	4.04262	4.15115	4.30652	4.03503	4.04371	4.19382	4.34491	4.24104	4.19897	4.28677	4.20862	4.30873	4.33018	3.74328	4.09515	4.01421	4.17934	4.28364	3.95977	4.04097	3.96984	3.9269	3.95436	4.09387	4.1097	4.10714	4.22516	3.72007	4.00344	4.19022	4.09282	3.94143	3.99894	4.01592	4.29406	3.89562	3.5794	4.12561	4.51434	4.1168	4.11524	3.84061	4.04065	4.08778	3.21397	6.89269	3.16654	3.16654	3.16654
APBA2	6.36894	6.67809	6.22074	6.03487	5.80115	6.71793	6.36936	6.41783	6.59758	6.44054	7.30681	5.853	6.68583	6.85586	6.42528	6.51461	6.48112	6.06879	7.55949	7.48641	7.15092	7.64476	7.48599	7.55388	7.36144	7.06462	7.26524	7.54183	7.06169	7.20358	7.03177	7.61223	7.44794	7.67651	7.70449	7.44324	7.53831	7.93592	7.77232	7.65901	7.2744	7.70137	7.83396	7.23267	3.02351	2.75604	4.66458	4.66458	4.66458
APBA3	5.35933	5.43536	5.45518	5.17652	5.33848	5.72515	5.61265	5.44464	5.6775	5.09743	5.42008	5.50362	5.47837	5.48529	5.4642	5.39239	5.55114	5.27377	5.94147	6.34378	6.33518	6.11949	5.8484	5.98209	5.68505	5.85731	6.17584	5.97023	6.13137	6.03748	6.03555	6.31193	6.28486	6.21687	6.15257	6.34813	6.03846	6.08467	5.79589	6.41297	6.08705	6.45304	5.98007	5.99941	2.25689	5.92156	5.26936	5.26936	5.26936
APBB1	4.95199	5.2405	4.97392	4.87164	4.80672	5.27573	5.17827	5.12438	5.11361	5.25685	5.06025	4.57052	5.12297	4.91575	4.8058	5.15385	5.08105	4.80479	5.20538	5.31935	5.18595	5.67213	4.7187	4.91528	5.31528	4.64112	5.28256	5.25747	5.00293	5.36543	5.04197	5.78098	5.22516	5.27978	5.62219	5.47663	4.84487	4.47996	5.29948	5.08896	5.27417	5.41291	5.42371	5.23618	7.32649	3.31656	4.15329	4.15329	4.15329
APBB1IP	7.09626	7.12262	7.32053	6.61019	7.19501	7.61393	7.54294	7.16986	7.2745	7.34092	7.34309	6.99236	7.36839	7.64908	7.49627	7.20994	7.23344	7.33503	7.94711	8.09091	8.17431	8.51563	8.47365	8.41563	7.76974	8.15594	8.31031	8.36894	8.41484	8.20146	7.95011	8.1209	8.39703	8.1541	8.85196	8.53951	8.46959	8.45994	7.54105	8.05748	8.12521	8.15102	8.16891	8.31832	4.51941	6.71306	6.03268	6.03268	6.03268
APBB2	3.2696	3.19576	3.15411	3.44951	3.11306	3.16185	3.23178	3.24051	3.36751	3.32086	3.20991	3.45884	3.26069	3.11543	3.22075	3.16071	3.35809	3.17714	3.7503	3.89615	3.6411	3.55396	3.75342	3.61555	3.81419	3.68757	3.77333	3.6594	3.58765	3.70708	3.70685	3.71238	3.82365	3.78218	3.74134	3.74843	3.74669	3.93537	4.29265	3.80233	3.80506	3.72091	3.6323	3.70908	5.46092	4.65913	5.35945	5.35945	5.35945
APC	4.26545	4.55677	4.78474	4.48074	4.57445	4.66374	4.4046	4.48875	4.2775	4.39421	4.25542	4.2577	4.54198	4.57901	4.51081	4.4048	4.45763	4.35507	5.19041	5.52306	5.27922	5.47913	5.2834	5.2282	5.08399	5.22723	5.26143	5.56051	5.66052	5.53021	5.51468	5.43633	5.34902	5.26553	5.8271	5.30641	5.23881	5.81499	5.47716	5.31046	5.44525	5.31912	5.57781	5.34198	5.53909	4.90636	2.48417	2.48417	2.48417
APC2	3.75305	3.63714	3.58766	3.69114	3.62764	3.72137	3.68972	3.5906	3.82609	3.9664	3.79494	3.83385	3.84075	3.51898	3.59109	3.59552	3.80259	3.94081	4.64784	4.89637	4.84745	4.20979	4.88965	4.90948	4.789	4.84247	4.69211	4.4451	4.31917	4.65973	4.49579	4.68947	4.69592	4.75988	5.11394	4.61179	4.72391	4.77243	5.18022	4.63659	4.7849	4.7437	4.73977	4.70153	3.19355	5.07666	4.60484	4.60484	4.60484
APCDD1	3.84562	3.70845	3.79766	4.17228	4.16341	3.76351	4.03771	3.59517	3.50429	3.63574	3.70331	4.05335	3.67624	3.77491	3.77659	3.70402	3.78354	3.50339	4.20782	4.23255	4.14323	4.04269	4.10447	4.26636	4.18131	4.47606	4.35671	4.24643	4.25556	4.36718	4.393	3.9234	4.15561	4.44619	4.24484	3.99113	4.22342	4.15913	4.75948	4.33743	4.16201	4.0074	3.84217	4.45598	3.09955	2.39018	6.24353	6.24353	6.24353
APCDD1L	4.6423	4.4076	4.66051	4.86751	4.63155	4.48649	4.68998	4.55974	4.7484	4.61851	4.48308	4.54675	4.682	4.40927	4.78433	4.61119	4.5742	4.63474	4.78528	4.80057	4.83523	4.70522	4.62704	4.40669	4.91416	4.38853	4.84472	4.79462	4.72278	4.89389	4.78482	4.72776	4.90957	4.81029	5.20032	4.79827	4.95773	4.64852	5.13161	5.04649	4.82921	4.79877	4.62143	4.69593	4.83406	5.37199	3.54397	3.54397	3.54397
APCDD1L-AS1	3.52951	3.46679	3.39388	3.48107	3.44475	3.53437	3.52438	3.4515	3.58061	3.54248	3.51253	3.81287	3.42919	3.48486	3.51787	3.46531	3.57052	3.55429	4.3326	3.96458	4.044	3.85566	3.87094	3.84561	4.1468	3.79358	3.97453	3.89036	3.63883	3.89986	3.94268	3.97872	4.04237	4.08919	4.09021	3.92817	3.94172	4.10448	4.40454	3.99629	3.91492	3.98825	3.94474	3.9909	3.6452	2.95846	5.32039	5.32039	5.32039
APCS	4.40657	4.15402	4.41106	4.35934	4.0538	4.22398	4.46977	4.02502	4.56536	4.29018	4.54199	4.72415	4.36962	4.52654	4.22223	4.44893	4.62447	4.66264	4.92855	4.81058	4.91327	4.83891	4.8099	4.93968	5.28492	4.98034	4.89625	4.91862	4.65466	5.01935	4.84197	4.95695	4.87114	4.89243	4.8047	4.91758	4.93336	5.10823	5.07643	4.65469	4.95574	5.03358	4.9344	4.78134	5.59087	2.47585	3.51208	3.51208	3.51208
APEH	5.32619	5.6133	5.285	4.38594	5.40186	5.46698	5.57231	5.51058	5.2327	5.45244	5.34141	5.13417	5.39776	5.46937	5.44114	5.71375	5.28835	5.39529	5.87639	6.14299	6.24721	6.20458	5.95241	6.38826	5.74599	5.94386	6.1466	6.14279	6.21016	5.9107	6.03871	5.88398	5.98751	6.08203	6.48788	6.00291	5.85427	5.73817	6.06974	6.05673	6.18213	6.34297	6.09428	6.02132	4.92567	4.78553	9.09764	9.09764	9.09764
APELA	2.52393	2.61572	2.45878	2.64394	2.50404	2.34214	2.41656	2.59451	2.45809	2.41656	2.33697	2.70719	2.37774	2.49701	2.7329	2.38042	2.3465	2.36593	3.04974	3.13525	3.03315	2.94245	3.05405	3.01128	2.92735	2.91711	2.93188	2.94958	3.01656	3.02273	2.94189	3.05336	2.94761	2.89501	2.88463	3.01023	2.99521	2.90707	3.34406	2.98689	2.98656	2.86201	2.84788	2.98419	2.40576	3.44778	3.79203	3.79203	3.79203
APEX1	9.69885	10.1259	10.2273	10.1259	10.4793	10.2167	9.72818	10.2283	9.44832	9.1511	9.5232	9.53441	10.2818	9.3544	9.88708	10.0733	9.0677	10.2437	10.3401	10.2539	10.0073	10.466	10.4634	10.5818	10.5673	10.881	10.8357	10.8274	10.7476	10.409	10.5782	10.1343	10.3491	10.6223	11.066	9.60022	9.87227	8.45702	9.59027	10.402	10.6514	10.4608	10.6353	10.7998	2.43648	2.93394	5.20789	5.20789	5.20789
APEX2	5.7787	6.10633	5.95361	6.25611	5.59664	5.57717	5.7253	6.0869	5.81838	5.04577	5.66569	5.71996	6.04396	6.1367	6.21875	6.00354	6.23312	6.17818	6.75824	6.79196	7.11988	6.76683	6.13137	6.39577	6.21195	6.33302	6.85011	6.70034	6.94991	6.81577	6.88067	6.71976	6.85071	6.69156	6.76659	7.21574	6.55356	6.95334	7.01246	7.21087	7.01035	6.80739	7.04625	6.78522	3.89422	7.76496	6.04929	6.04929	6.04929
APH1A	4.65596	4.80909	4.9825	4.77891	4.61388	4.62332	4.58336	4.8762	4.55482	4.70776	4.52802	4.43758	4.74808	4.90591	4.74241	4.8448	4.7635	4.88906	5.3569	5.47015	5.53637	5.42075	5.09422	5.31916	5.20587	5.03101	5.20715	5.33147	5.49238	5.63905	5.3964	5.35173	5.47712	5.42672	5.66502	4.95494	5.82192	5.08186	5.09511	5.24154	5.53656	5.03133	5.52799	5.02017	2.91488	4.80964	3.88448	3.88448	3.88448
APH1B	5.77247	5.68061	5.71458	6.16806	6.04151	6.00742	5.7116	5.90269	5.41591	5.22634	5.18422	5.22753	5.61744	5.68532	5.76002	6.25258	5.64374	5.95066	6.19772	6.31945	6.45314	6.46624	5.52877	6.18112	6.23483	5.81954	6.53612	6.48926	6.90345	6.44363	6.90888	6.07577	6.40986	6.39764	6.60159	6.5092	5.97792	6.84807	7.10478	6.78319	6.73563	6.29375	6.34754	6.29008	2.77333	3.34772	5.02627	5.02627	5.02627
API5	4.93296	5.67072	5.69857	5.53678	5.75587	5.5978	5.61124	6.05068	5.52455	6.16342	5.78955	5.33507	5.75059	5.77184	5.55108	5.85065	5.6664	5.62198	6.37474	6.42169	6.63064	6.54661	6.88863	6.56447	6.17792	6.46415	6.24371	6.70535	6.3421	6.52191	6.38872	6.43994	6.47439	6.42788	6.95345	6.43721	6.907	6.3651	5.39697	6.47321	6.65221	6.58133	6.35044	6.54298	7.09958	2.38627	4.74252	4.74252	4.74252
APIP	5.44453	5.18708	5.30501	5.83808	5.65367	5.16521	5.30959	5.52494	5.10459	5.35257	5.33783	5.17502	5.18449	5.17224	5.44611	5.43147	5.07036	5.23306	5.87205	5.91789	5.91916	6.63283	6.11547	5.88265	5.91054	5.92036	5.95843	6.56041	6.19831	5.92189	6.11142	6.13153	5.82961	5.81305	6.07718	6.14563	6.17354	6.11809	5.8405	6.11346	5.99485	5.58457	5.9218	6.14458	3.40031	2.6978	6.86983	6.86983	6.86983
APLF	3.57883	3.28558	3.28294	3.65819	3.03136	3.23581	3.71369	3.24323	3.30123	4.01131	3.23858	3.52239	3.23694	3.22868	3.0128	3.48542	3.77577	3.27247	4.19336	4.15335	3.79326	4.253	4.29802	4.02429	4.01275	3.69439	4.1977	4.1344	4.26253	4.30835	4.16862	4.10128	4.3413	4.20026	4.47305	4.51434	4.00112	3.68581	4.11853	4.07363	4.37736	3.92353	4.10084	4.16394	5.9129	4.16223	4.28813	4.28813	4.28813
APLN	4.16407	4.82509	4.72368	4.6198	4.7344	5.02085	4.89842	4.7545	4.90832	5.06908	4.4796	4.49681	4.79858	4.84541	4.72125	4.07296	4.32201	4.32201	5.54572	5.70941	5.54882	5.65577	5.42904	5.29113	5.63543	5.13767	5.70337	5.84509	5.5746	5.70595	5.64687	5.76997	5.70613	5.5825	6.10921	5.74559	5.87025	5.89385	5.73267	5.46065	5.58756	5.6365	5.84509	5.65839	9.53703	2.37256	2.908	2.908	2.908
APLNR	4.12388	4.04268	4.08824	3.73368	3.69375	4.4028	4.24043	3.46722	4.31856	4.13131	3.96786	4.54191	4.02525	3.98997	3.97055	3.91419	3.95986	3.84275	4.31689	3.98266	4.57067	3.923	3.97377	4.25924	4.3488	4.02042	4.27713	3.94064	3.92369	4.26059	3.97257	4.24528	4.32071	4.47885	4.69756	4.11335	4.47753	4.53268	4.56266	4.338	4.28249	4.27423	4.29131	4.14164	3.97465	8.05249	3.52392	3.52392	3.52392
APLP1	3.95681	3.91199	4.00479	3.92261	3.79866	4.08151	3.96641	3.62421	4.14155	3.70758	3.84309	3.99704	4.33752	3.88455	4.00685	4.05725	3.6666	3.53467	4.8934	4.71921	4.62615	4.5453	4.51331	4.65796	4.46451	4.52921	4.69161	4.51228	4.63975	4.55005	4.51191	4.74871	4.58342	4.69419	5.00282	4.56146	4.59939	4.41287	5.47784	4.75451	4.83817	4.75531	4.87786	4.8588	4.82887	6.19536	4.18828	4.18828	4.18828
APLP2	7.2387	6.73589	7.28768	7.16938	7.39195	6.65505	6.45718	7.35826	5.56717	6.34165	6.05552	7.39202	6.89515	6.38097	6.77708	6.16957	6.59153	7.40177	6.55175	6.35642	6.54481	6.63414	6.48875	6.42356	6.37286	6.75354	6.61245	6.61388	7.12166	6.77297	7.02904	6.24594	6.13431	6.84071	7.02626	6.05447	6.07567	6.11691	7.66235	7.50711	6.83921	6.38435	6.5971	6.36755	2.75931	4.28823	4.39028	4.39028	4.39028
APMAP	10.2351	10.6107	10.7295	10.4594	10.7268	9.6743	9.94721	10.7198	9.42462	10.1412	10.1275	9.78966	10.1412	9.74716	9.94254	9.84704	9.91713	10.4985	10.3377	10.1311	10.2813	10.8898	10.4353	10.6391	10.2028	10.4745	10.6251	10.3396	10.4858	10.5136	10.6025	10.1849	10.2056	10.2511	11.3739	10.0985	10.2658	9.81802	11.3881	10.8089	10.2024	10.3975	10.3236	10.5026	4.53215	2.27405	4.90535	4.90535	4.90535
APOA1	4.2118	4.03538	4.04831	3.97507	3.9829	4.16317	4.11036	4.00099	4.30912	4.46876	4.44194	4.52318	3.98168	3.90749	4.14058	4.1877	4.26901	4.51015	5.29016	5.06571	5.21161	4.73622	5.24062	5.24828	5.13501	5.19977	4.94904	4.84902	4.7229	5.08824	4.96237	4.89054	5.17295	4.9806	5.24571	5.03217	5.06195	5.20901	5.76559	4.70142	5.07896	4.9317	5.10832	4.9396	3.94117	4.38852	5.77869	5.77869	5.77869
APOA1BP	6.2929	6.99817	6.72863	6.17797	6.90159	6.77257	6.99956	6.93767	6.58136	5.85645	6.64875	6.08447	6.52739	6.93519	6.62287	7.46942	6.70486	6.5968	7.66617	7.89411	7.98319	7.79004	7.42665	7.34793	7.77265	7.66728	7.94823	7.67011	7.99946	7.92324	8.00904	7.42291	7.89635	8.02783	7.97316	7.64957	7.77431	6.70389	8.07469	8.14455	8.27661	7.80463	7.58091	7.8518	2.2949	4.1896	3.17197	3.17197	3.17197
APOA2	3.4401	3.05627	3.04823	2.99973	3.11399	2.9973	3.07732	2.95997	3.32115	3.30185	3.27442	3.49125	2.97121	3.01789	2.85282	3.09571	3.27662	3.31436	3.29615	3.45641	3.55311	3.40536	3.41466	3.69632	3.82111	3.76742	3.36045	3.40752	3.21838	3.37411	3.36597	3.40368	3.51257	3.44382	3.40886	3.48783	3.33759	3.42755	3.50777	3.371	3.36702	3.26016	3.44786	3.29897	6.17448	8.63057	8.76863	8.76863	8.76863
APOA4	4.98813	5.22093	5.39983	4.84319	5.37579	5.07394	5.16674	5.12414	5.86549	5.46408	5.74776	5.59036	5.29472	4.93808	5.21534	5.13366	5.54524	5.30164	5.09736	5.03295	4.9801	4.92149	5.39101	5.78801	5.04918	5.37228	5.16843	5.04179	4.93522	4.98799	5.11544	5.03278	5.10404	5.12132	5.67051	5.28589	5.19998	5.36874	5.5314	5.02389	4.82378	4.81561	5.03749	4.98722	3.44722	7.30421	5.69159	5.69159	5.69159
APOA5	5.05126	4.81687	4.88659	4.81034	4.71449	5.00688	4.86389	4.82731	5.092	5.03836	4.96012	5.17724	4.89762	4.92309	5.02723	4.80432	4.92249	4.89601	5.59095	5.65396	5.38789	5.29325	5.51046	5.53865	5.72878	5.52843	5.40633	5.31845	5.26225	5.32199	5.40464	5.56999	5.52438	5.51996	5.7689	5.53452	5.46938	5.45473	5.6324	5.26251	5.46822	5.4873	5.48472	5.34682	3.47461	4.03024	3.07555	3.07555	3.07555
APOB	3.0034	2.89567	2.86412	2.67211	2.61806	2.98548	2.976	2.73966	2.77942	2.92773	2.75281	3.11978	2.78686	2.83189	2.8613	2.881	3.1529	2.97762	3.56968	3.55643	3.6906	3.48172	3.66305	3.70403	3.78294	3.65805	3.61295	3.55261	3.5143	3.35704	3.67195	3.51459	3.5479	3.51513	3.61566	3.59943	3.62303	3.55564	3.78141	3.49187	3.4019	3.56117	3.4021	3.56266	4.28667	9.27723	5.8338	5.8338	5.8338
APOBEC1	3.61302	3.2395	3.75449	3.56449	3.35304	3.57758	3.7088	3.58864	3.61248	3.59761	3.66998	3.67247	3.70283	3.81528	3.54693	3.56034	3.58638	3.64724	4.22513	4.22116	4.13786	4.26496	4.54369	4.44047	4.29754	4.59535	4.35166	4.10697	3.90256	4.14512	4.19906	4.22628	4.4245	4.19953	4.71198	4.38367	4.30515	4.61533	4.35427	4.53128	4.11344	4.22272	4.15956	4.41077	2.46258	2.4387	2.63142	2.63142	2.63142
APOBEC2	5.16288	4.36995	4.42681	5.10514	4.45216	4.79636	4.57225	4.44393	4.68713	4.76145	4.53199	5.12307	4.46431	4.44375	4.62481	4.18007	4.57465	4.57299	5.31395	5.43166	4.9919	5.09255	5.45013	5.33205	5.3785	5.29892	5.34572	5.15537	5.17818	5.37544	5.32526	5.35827	5.40106	5.21484	5.34433	5.36606	5.32623	6.14389	5.26935	5.26386	5.0676	5.3579	5.43918	5.13283	2.86921	6.43992	3.19672	3.19672	3.19672
APOBEC3B	3.94429	3.04607	3.43447	4.54999	3.45265	2.96574	3.03899	3.18967	4.53569	3.18221	3.19952	3.04366	3.12734	3.18321	3.14267	3.45275	3.25656	2.96604	7.38164	6.93741	6.55911	7.07434	8.58218	5.81335	5.37362	7.28267	6.62638	6.14417	4.91124	5.34645	7.90045	6.29283	7.60392	6.98792	6.76136	7.49889	8.25512	5.62755	5.3251	4.99965	8.72467	8.59354	4.77072	7.15511	9.4296	7.11261	3.8169	3.8169	3.8169
APOBEC3C	6.2743	6.38149	6.26194	6.14806	6.24268	6.0712	6.4933	6.20175	6.15391	6.37853	6.22276	6.25901	6.25774	6.50055	6.36092	6.26704	6.17914	6.2449	6.09954	6.46978	6.58479	6.59038	6.45281	6.2686	5.92017	5.94783	6.13577	6.30923	6.22661	5.79856	6.15976	6.4309	6.22716	6.02291	6.56264	6.3221	6.23482	5.59487	6.16102	6.31111	6.27354	6.37866	6.27806	6.33196	6.68195	3.42991	4.66126	4.66126	4.66126
APOBEC3D	3.96545	3.87217	3.87027	3.90831	3.35644	3.90675	3.89431	3.84801	3.80154	4.13117	3.898	4.0246	3.82631	3.8818	3.84532	3.94934	3.96535	3.84304	4.53659	4.57264	4.45543	4.56752	4.59814	4.56642	4.6425	4.73301	4.54475	4.42301	4.06337	4.37363	4.4465	4.41621	4.69243	4.52125	4.88934	4.61497	4.48888	4.36228	5.11995	4.59431	4.52374	4.52784	4.59114	4.48288	2.54625	2.02638	3.03431	3.03431	3.03431
APOBEC3F	4.60707	4.2308	4.77765	4.84276	4.67106	4.36559	4.44214	4.46842	5.02912	5.16855	5.28217	5.5392	4.49986	4.74426	4.80976	4.62971	5.36781	5.23598	5.46106	5.6569	5.5686	5.31077	5.97914	5.7438	6.08381	5.9466	5.42065	5.28874	5.1922	5.6862	5.8744	5.48071	5.57226	5.63493	6.03054	5.47078	5.69876	5.10766	5.32293	5.6814	5.55505	5.61572	5.24995	5.40993	2.70797	6.07103	5.05316	5.05316	5.05316
APOBEC3G	7.08866	7.51303	7.39547	7.52021	7.14678	7.13309	7.61881	7.22096	7.50584	7.30764	7.63422	7.44448	7.25245	7.28718	7.61011	7.6756	7.58078	6.96939	7.83469	8.19105	8.3248	7.71442	7.65656	7.69465	7.77886	7.61613	8.18683	7.62106	8.03587	8.04242	8.20203	7.70474	8.24909	7.94494	8.20985	8.25747	8.12279	8.03651	7.71235	8.01005	7.9006	8.31118	8.00264	8.20344	3.27055	7.03926	6.01414	6.01414	6.01414
APOBEC4	3.39472	2.93385	3.0782	3.11194	2.88783	3.14509	2.92903	2.7755	3.06157	3.09476	2.79355	2.75047	2.85886	2.76363	2.77794	2.89936	2.79206	2.83533	3.66486	3.66156	3.5035	2.94494	3.16387	3.15317	3.18042	3.15746	3.35661	3.28142	3.02125	3.06465	3.30606	3.39807	3.51816	3.4214	3.24726	3.23839	3.16247	3.16457	3.88298	3.39111	3.24723	3.44553	3.15225	3.29645	4.65357	5.58812	8.58608	8.58608	8.58608
APOBR	5.9057	6.17334	5.86549	4.61219	6.06102	5.72857	6.11184	5.99453	5.45459	5.38239	5.70272	5.79036	5.62155	5.94049	5.9598	5.1418	5.94065	6.10735	6.19576	6.33473	6.60552	6.65921	6.08923	6.66376	6.07472	6.30071	6.25015	6.67807	6.5403	6.11626	6.05974	6.28227	5.97336	6.38181	6.07595	6.23807	6.414	6.18707	5.89612	7.16292	6.24425	6.46131	6.59302	6.28801	4.37393	3.75657	7.32578	7.32578	7.32578
APOC1	7.07165	6.76403	6.76135	7.11779	6.96492	6.29597	7.0877	7.56563	6.38116	6.79851	7.18678	7.77613	6.84301	6.62904	6.8028	6.711	6.78173	7.842	5.81175	6.1058	6.91411	6.09289	6.20424	5.98926	6.07523	7.46089	6.98314	6.12888	7.17825	7.495	7.5908	6.00544	6.14366	7.20878	6.88466	6.1665	6.1474	5.68366	10.5113	7.86759	7.07057	6.09251	6.3252	6.87832	8.11097	2.58484	3.01083	3.01083	3.01083
APOC2	4.62191	3.86748	3.95057	4.23841	4.18766	3.94751	3.67863	3.83277	4.06443	4.164	4.09675	4.20135	4.11896	3.72318	3.82474	3.53518	3.9783	4.02486	4.38974	4.47448	4.5781	4.31783	4.472	4.37016	4.47645	4.63071	4.4448	4.38209	4.39603	4.55866	4.42927	4.53146	4.51013	4.4283	4.69145	4.30704	4.42621	4.84694	4.92207	4.74905	4.40822	4.46601	4.38316	4.35986	3.17303	3.14479	8.09296	8.09296	8.09296
APOC3	3.67585	3.53425	3.43506	3.49526	3.62909	3.599	3.45702	3.55729	3.89109	3.79223	3.88843	3.84965	3.6402	3.42506	3.53279	3.73123	3.75983	3.54673	4.12555	3.83993	3.75265	3.58612	3.9871	3.83954	3.99758	3.83545	3.83475	3.542	3.40686	3.7644	3.69279	3.86459	3.7175	3.88161	4.18192	3.81993	3.64312	4.03707	4.15446	3.52065	3.79878	3.82997	3.68642	3.66291	5.09516	3.81428	4.27402	4.27402	4.27402
APOD	2.98723	3.64712	3.61733	3.66089	3.14138	3.41432	3.78238	3.48959	3.7654	3.18221	3.65164	3.55982	3.48657	3.43654	3.33481	3.24083	3.27526	3.26143	4.16878	4.13674	4.38869	3.39588	3.7005	3.83548	4.39803	3.98316	4.35142	3.66424	3.88153	4.14584	4.46648	4.19049	3.98749	4.09972	3.89222	4.05261	4.1744	4.06547	4.89789	3.99131	4.13169	3.95354	3.95884	4.08352	3.73928	6.59474	2.75364	2.75364	2.75364
APOE	6.99385	6.32897	6.83493	5.6463	6.86846	5.93608	6.59024	7.26969	6.01328	7.05574	7.01555	7.28451	6.74381	6.04301	6.66288	6.37624	6.30097	7.54925	6.21166	5.68695	7.0399	6.25672	6.35169	6.40375	6.54204	7.80438	7.29715	5.95226	7.67293	7.63769	7.58801	6.21488	6.07163	7.46776	6.83651	5.98888	5.96899	6.1915	10.0254	8.10453	7.38532	6.04504	6.3796	6.29697	5.03751	5.77097	3.13151	3.13151	3.13151
APOF	2.72158	2.69421	2.87341	2.72077	2.79216	2.74259	2.67922	2.77843	2.56942	2.81844	2.63738	2.59868	2.53103	2.68786	2.83537	2.8105	2.74854	2.52359	3.29435	3.52133	3.11955	3.36406	3.29435	3.1377	3.16628	3.3233	3.19267	3.28613	3.38789	3.33673	3.30925	3.34199	3.27713	3.37322	3.23376	3.33558	3.66808	3.23524	3.61232	3.09374	3.40984	3.27005	3.37237	3.23745	2.57665	2.31123	3.45887	3.45887	3.45887
APOH	3.52423	3.48085	3.3411	3.75202	3.43615	3.43565	3.29878	3.35612	3.25948	3.42165	3.2855	3.47503	3.44285	3.75382	3.3229	3.37843	3.44425	3.38778	4.33553	4.43913	4.32717	4.19332	4.17163	4.10931	4.05469	4.03992	4.2502	4.14175	4.04751	4.07611	4.08583	4.2826	4.15198	4.19553	4.38861	4.29252	4.26426	4.17572	5.26613	4.37112	4.21522	4.26475	4.11842	4.22617	3.0344	2.83828	4.2547	4.2547	4.2547
APOL1	5.23868	5.65826	5.82623	5.65672	5.52386	5.94007	5.59361	5.57911	5.55533	5.36538	5.68659	5.23931	5.75155	5.61314	6.17567	5.59554	5.60908	5.59368	6.30819	6.66061	6.11677	6.60763	6.53515	6.76013	5.61529	6.16394	6.58501	6.54353	6.27724	6.50653	6.15167	6.32991	6.55668	6.33677	6.51212	6.38162	6.51771	6.2998	6.09182	5.94073	6.55712	6.71584	6.47807	6.68662	9.59422	1.93302	4.07426	4.07426	4.07426
APOL2	7.64511	7.30908	7.05526	7.62968	7.35233	7.63814	7.3924	7.21503	7.31053	7.88612	7.44579	7.44089	7.16911	6.84972	7.29278	7.0167	7.20251	7.22413	6.98891	7.33017	7.33734	7.50351	7.44847	7.32602	6.89591	7.05507	7.32383	7.42568	7.19434	7.11088	7.01897	7.29901	7.29031	7.1946	7.68405	7.58462	7.44481	7.66915	7.36093	7.26187	6.87058	7.16353	7.21569	7.37117	3.35669	5.92167	5.39751	5.39751	5.39751
APOL3	6.53339	7.25196	6.95657	6.92712	6.79758	7.0722	6.78282	6.91135	6.78358	6.02399	6.78013	6.15498	6.89726	6.44336	7.07767	6.85396	6.66506	6.54375	7.93584	8.15318	7.60172	8.39123	7.8616	8.345	7.73107	7.50682	8.07264	8.5026	7.85366	7.97959	7.51229	8.34102	8.06852	8.0596	8.68521	7.94499	7.20938	7.4378	4.71811	7.51718	7.62568	8.5819	8.07042	7.91806	2.05466	2.0158	6.48666	6.48666	6.48666
APOL4	3.59851	3.6791	3.69144	3.62196	3.56597	3.81034	3.70093	3.75306	3.88923	4.00194	3.84137	3.98263	3.7393	3.64205	3.58157	3.73569	3.7815	3.94467	4.33881	4.41078	4.24416	4.02467	4.24007	4.34357	4.35631	4.30934	4.19489	4.12725	4.17591	4.24712	4.23551	4.36739	4.53257	4.28627	4.43433	4.06956	4.20482	4.19799	4.53016	4.28633	4.21753	4.4875	4.24254	4.31003	5.727	2.40918	2.71736	2.71736	2.71736
APOL5	3.94688	3.94496	3.86004	4.38541	3.87738	4.2904	4.17194	3.77866	4.32922	4.6208	3.85351	4.25616	4.22083	3.64599	3.72234	3.50121	4.18796	4.03414	3.84847	3.90846	3.83008	3.97434	4.10037	4.02561	4.18526	4.08225	3.71114	4.13653	3.62902	3.99566	3.89364	4.01434	3.94141	3.92833	4.22705	3.88451	3.78718	4.05374	4.23839	3.89025	3.98466	3.85879	4.09636	4.06611	3.46511	3.23515	9.03365	9.03365	9.03365
APOL6	5.44827	5.2866	4.98569	5.3878	5.24118	5.29892	5.24222	5.25483	5.27185	4.94345	5.1902	4.6662	5.00516	5.25046	5.18628	5.24905	4.8894	4.84521	5.982	6.72155	6.29068	6.51398	6.07355	6.33731	5.99966	6.06956	6.41777	6.75646	6.62156	6.01799	6.14132	6.51077	6.21614	6.42556	6.67356	6.48831	6.16612	6.24979	4.97075	6.05638	6.12656	6.18608	6.1796	6.50742	3.88934	3.16877	6.94402	6.94402	6.94402
APOLD1	3.18988	4.75717	4.11354	4.0344	4.58146	4.15332	4.47491	4.65263	4.13012	4.85776	3.81066	3.83314	4.29368	4.22284	4.45354	3.81963	3.85585	3.82368	4.09792	4.45861	4.89681	4.72716	4.38886	4.48598	4.18026	4.17692	4.39334	5.55488	4.55369	4.9894	5.21759	4.99915	4.50223	4.6973	4.9285	5.00656	5.04468	4.0988	5.00656	4.54341	4.53664	4.36566	4.32648	4.82395	4.74692	7.70258	6.47063	6.47063	6.47063
APOM	3.87236	4.15493	4.28471	4.57471	4.05438	4.1963	4.36824	4.15614	4.25347	4.18818	4.24784	4.23903	4.39146	4.27204	4.01537	4.3576	4.34457	4.09479	4.75622	4.79838	4.73655	4.64966	4.78227	4.21522	4.53994	4.60023	4.91568	4.4138	4.40435	4.68856	4.667	4.79003	4.9707	4.74348	5.14374	4.45381	5.02163	4.68511	5.19649	4.72163	4.80575	4.79119	4.67558	4.74365	2.243	5.07516	7.91986	7.91986	7.91986
APOO	5.03474	5.27954	5.27371	5.7952	5.21436	5.21394	5.38579	5.47331	5.34579	4.4981	5.34647	4.59555	5.54234	4.96204	5.22903	5.37483	5.08365	5.22487	6.50292	6.57222	6.4103	6.10202	6.03352	6.13845	5.98104	6.53895	6.37448	6.27528	6.9569	6.40776	6.58727	5.90977	6.52378	6.75331	6.53051	6.01224	6.57431	5.55272	5.40693	7.08256	6.51191	6.12282	6.2981	6.65468	2.51019	4.35772	6.32223	6.32223	6.32223
APOOL	5.4221	5.3045	5.80077	5.44474	5.64119	5.24662	5.51485	5.65979	5.23339	5.18028	4.95901	4.89751	5.6912	5.29514	5.27242	5.19311	5.4259	5.27887	6.13475	6.1941	5.90653	6.42422	6.09671	5.92275	6.01766	6.13746	6.35971	6.38594	6.69104	6.46618	6.19998	6.18908	6.21957	6.19199	6.39944	6.31785	6.23692	6.57314	5.79291	6.21913	6.36942	6.28189	6.18898	6.23543	3.61355	3.19165	5.94913	5.94913	5.94913
APOPT1	5.8888	5.8424	5.6647	5.26542	5.87571	6.02658	6.16694	5.80179	5.81086	6.02568	5.81876	5.84751	6.04718	5.92949	5.94488	5.66477	5.96336	5.78204	6.63674	6.96255	6.77514	6.86026	6.98829	6.96079	6.51833	6.7742	6.7825	7.02633	6.95314	6.59912	6.69998	6.76604	6.72608	6.88225	7.13221	7.06314	6.92041	6.78011	6.29739	6.84407	6.8461	6.61482	6.74627	7.15313	3.24749	3.6213	5.53553	5.53553	5.53553
APP	6.37262	5.67096	6.05971	6.36423	5.83857	6.7065	5.9208	6.02909	6.43461	6.54857	6.2805	6.38302	6.05051	6.57545	5.79626	5.89905	5.8783	5.95022	6.89508	6.8193	6.60148	6.97812	7.5969	7.28357	6.88466	7.8964	7.28828	7.35708	7.1437	7.28553	7.06395	7.25995	7.032	7.3882	6.79879	6.98699	7.27173	6.72957	6.82345	7.44061	7.10306	6.81086	6.3845	8.08403	5.42662	3.20158	4.59226	4.59226	4.59226
APPBP2	6.29966	6.44317	6.36513	6.35779	6.39788	6.47181	6.38469	6.56318	6.12678	5.76127	6.18132	5.79894	6.15186	6.19496	6.19694	6.33738	6.19512	6.24011	6.93215	7.18418	7.17367	7.48867	7.17686	7.20187	6.92658	7.14487	7.10489	7.45425	7.22666	6.8218	7.10923	7.33599	7.01727	7.0252	7.42088	7.37001	7.16312	7.49973	6.84047	7.10926	7.06873	7.00273	7.24413	7.16149	3.29207	4.36337	4.07794	4.07794	4.07794
APPL1	7.611	7.44635	7.99129	7.47795	8.12377	7.35265	7.5205	7.90038	6.78151	7.72238	7.19126	7.69749	7.72111	7.12908	7.35407	7.09866	6.93091	7.69854	7.5871	7.8257	8.07728	8.12209	7.98452	7.87465	7.66986	8.23775	7.93434	8.20597	8.52879	8.30295	8.37445	7.50357	7.70584	7.79203	8.09113	7.83186	7.93542	7.88086	7.42061	8.4706	7.76743	7.68673	8.10887	8.10745	4.3267	4.71411	2.80556	2.80556	2.80556
APPL2	3.66312	4.51374	4.35677	4.54007	4.52526	4.10565	3.76327	4.34698	3.69322	3.39326	4.68488	3.71213	4.15043	4.53303	4.74661	4.93248	4.51542	4.63644	5.14251	5.08281	5.62841	5.65922	5.31603	5.42884	5.50619	4.84205	5.5404	5.2779	6.12547	5.99592	5.98491	5.50953	5.62137	5.0635	5.09845	5.21229	5.16138	5.79451	3.61841	4.39653	5.5476	5.27978	6.19551	5.62365	7.22356	4.33872	10.0036	10.0036	10.0036
APRT	6.94848	7.4563	6.99107	6.55222	7.31175	7.40674	7.60924	7.3583	7.29967	7.48037	7.69552	7.1556	7.12355	7.35714	7.15371	7.62554	7.73982	7.3892	7.74463	7.78485	8.15743	8.07918	7.48434	8.14429	7.8982	8.04612	8.05671	8.2387	8.04259	8.2562	7.93302	7.74665	8.13885	8.02723	8.41265	8.1506	7.90255	7.25858	8.39839	8.10422	7.99087	7.91771	8.02996	7.93673	5.87717	3.81967	3.49249	3.49249	3.49249
APTR	3.80605	4.43101	3.83646	5.08337	4.06088	4.01625	3.91567	4.58512	3.75064	3.2174	3.6357	3.51917	3.73022	4.02908	4.29511	4.37892	3.4403	3.79305	4.79022	4.93343	4.98225	4.96703	4.28471	4.58247	4.49639	4.49624	4.87078	4.93133	5.06782	4.80934	4.81227	4.93114	4.82283	4.72572	4.95497	4.95089	5.14519	5.0664	5.64677	4.67028	4.92445	4.75101	4.94519	4.73805	3.00208	4.76416	3.65107	3.65107	3.65107
APTX	5.52471	5.25484	5.1006	4.97856	5.32855	4.97195	5.21813	5.09215	4.84553	4.61284	5.02135	5.15264	5.13173	5.42736	5.11018	5.2636	4.90108	5.17491	5.9898	5.97215	5.89777	6.24253	5.83616	5.95045	6.01699	6.00935	6.07386	6.18473	6.18462	6.18165	6.08376	6.024	5.89986	5.98533	6.5244	5.75409	6.26502	5.98838	5.90306	6.15877	6.1906	6.11457	6.13028	6.06311	5.1037	4.01018	6.29714	6.29714	6.29714
[truncated: 20,625 more rows]
[truncated: 43 more columns]

## Sheet: Table S5
Table S5. The 13 m6A RNA methylation regulators in the merged data set.
[truncated: 30 more rows]
[truncated: 43 more columns]

## Sheet: Table S6
Table S6. The differentially expressed analysis of the 13 m6A RNA methylation regulators between MS patients and non-MS controls.
gene	conMean	treatMean	logFC	FDR
[truncated: 13 more rows]

## Sheet: Table S7
Table S7. Identification of differentially expressed genes (DEGs) between MS patients and non-MS controls.
[truncated: 5,032 more rows]

[truncated: 5 more sheets: Table S8, Table S9, Table S10, Table S11, Table S12]
